# Supplementary material for: Defining the Human Brain Proteome Using Transcriptomics and Antibody-Based Profiling with a Focus on the Cerebral Cortex
Source: PLoS One. 2015 Jun 15;10(6):e0130028. doi: 10.1371/journal.pone.0130028 (PMC4468152; doi:10.1371/journal.pone.0130028)
Supplement: S1 Table — (XLSX) [file pone.0130028.s003.xlsx]

## Sheet: higly enriched
Figure	ensg_id	display_name	description	uniprot_id	class_name		Adjusted p-value	category		tissue-specific score	Group enriched score	enhanced score		cerebral cortex mean fpkm	cerebral cortex_3b.V102	cerebral cortex_3c.V103	cerebral cortex_a.V29		max other	mean fpkm		adipose tissue fpkm	adrenal gland fpkm	appendix fpkm	bone marrow fpkm	cerebral cortex fpkm	colon fpkm	duodenum fpkm	esophagus fpkm	gallbladder fpkm	heart muscle fpkm	kidney fpkm	liver fpkm	lung fpkm	lymph node fpkm	ovary fpkm	pancreas fpkm	placenta fpkm	prostate fpkm	salivary gland fpkm	skin 1 fpkm	small intestine fpkm	spleen fpkm	stomach 1 fpkm	testis fpkm	thyroid gland fpkm	urinary bladder fpkm	uterus 1 fpkm
1F	ENSG00000183090	OPALIN	oligodendrocytic myelin paranodal and inner loop protein	Q96PE5,A8MX69	Potential transmembrane proteins,Membrane proteins predicted by MDM,MEMSAT3 predicted membrane proteins,MEMSAT-SVM predicted membrane proteins,Phobius predicted membrane proteins,SCAMPI predicted membrane proteins,SPOCTOPUS predicted membrane proteins,THUMBUP predicted membrane proteins,TMHMM predicted membrane proteins,1TM proteins predicted by MDM,Potentially secreted proteins,SPOCTOPUS predict…		0	Highly tissue enriched		541.985	0	26.8941		54.1985	38.3178	37.181	87.0967		0.0444106	2.01525		0	0	0	0.0437715	54.1985	0.0444106	0	0	0.00569057	0	0.0278648	0	0	0	0	0	0	0.0306735	0	0	0	0	0.0166795	0.044265	0	0	0
1F	ENSG00000171435	GFAP	glial fibrillary acidic protein	P14136,K7EMP8,K7EPT8,K7EPI4,K7EJU1,K7EKD1,B4DIR1,K7EKH9,K7EJK1,,K7ELP4	Plasma proteins,Candidate cardiovascular disease genes,Mapped to UniProt SWISS-PROT,UniProt - Evidence at protein level		0	Highly tissue enriched		374.808	0	26.6498		1372.02	1478.1	1073.29	1564.67		3.66059	51.4834		3.66059	0.985919	1.93567	0.0728879	1372.02	0.848662	0.229246	0.133402	0.351443	2.96469	1.40883	0.0612881	0.498071	0.394269	0.312904	0.310951	0.0475384	0.449422	0.415223	0	0.154263	0.228064	0.537081	1.12306	0.12845	0.398657	0.380674
1F	ENSG00000006118	OLIG2	oligodendrocyte lineage transcription factor 2	Q13516,C9J444	Mutated genes in cancer,Transcription factors,Cancer related proteins,Mapped to UniProt SWISS-PROT,UniProt - Evidence at protein level		0	Highly tissue enriched		283.621	0	26.412		39.1628	75.802	16.0576	25.6289		0.138082	1.48276		0	0	0.0444055	0.032504	39.1628	0.124529	0.129098	0.00712673	0.0257458	0	0.0612965	0	0	0	0	0	0.0166726	0	0.0109811	0	0.134629	0.0254491	0.138082	0.00700539	0	0.114295	0
1F	ENSG00000164841	VSTM2B	V-set and transmembrane domain containing 2B	A6NLU5	Potential transmembrane proteins,MEMSAT3 predicted membrane proteins,MEMSAT-SVM predicted membrane proteins,SCAMPI predicted membrane proteins,SPOCTOPUS predicted membrane proteins,THUMBUP predicted membrane proteins,TMHMM predicted membrane proteins,Potentially secreted proteins,Secreted proteins predicted by MDSP,SignalP predicted secreted proteins,Phobius predicted secreted proteins,SPOCTOPUS …		0	Highly tissue enriched		122.189	0	26.2116		20.0826	9.13787	29.4117	21.6983		0.164358	0.766172		0.0296342	0.164358	0	0	20.0826	0.00803937	0	0	0.0185554	0.0161312	0.0449862	0	0	0.0826842	0.0204121	0	0	0	0	0.0179072	0.0221496	0.0293475	0.0384645	0.0440977	0	0	0.0672591
1F	ENSG00000150551	ZDHHC22	zinc finger, DHHC-type containing 22	Q8N966,G3V3N3,G3V259	Potential transmembrane proteins,Membrane proteins predicted by MDM,MEMSAT3 predicted membrane proteins,MEMSAT-SVM predicted membrane proteins,Phobius predicted membrane proteins,SCAMPI predicted membrane proteins,SPOCTOPUS predicted membrane proteins,THUMBUP predicted membrane proteins,TMHMM predicted membrane proteins,5TM proteins predicted by MDM,Mapped to UniProt SWISS-PROT,UniProt - Evidence…		0	Highly tissue enriched		117.175	0	25.9242		28.6179	46.403	23.5903	15.8603		0.244232	1.10391		0	0.244232	0.0339655	0	28.6179	0.0199166	0	0.0524673	0.0128993	0.0100716	0.0112406	0	0.018976	0	0.00840025	0.0317371	0	0.0421622	0.0080837	0	0.044944	0.00465588	0.207989	0.230852	0.144631	0.022173	0.0382221
1F	ENSG00000116035	NEUROD6	neuronal differentiation 6	Q96NK8	Transcription factors,Mapped to UniProt SWISS-PROT,UniProt - Evidence at transcript level		0	Highly tissue enriched		108.434	0	26.801		10.8434	6.62001	6.7851	19.125		0.0415857	0.404588		0.0152293	0	0.0176179	0	10.8434	0	0	0	0	0	0	0	0	0	0	0	0	0	0	0	0	0	0.0415857	0.00608206	0	0	0
1F	ENSG00000166922	CREG2	cellular repressor of E1A-stimulated genes 2	Q8IUH2	Potential transmembrane proteins,THUMBUP predicted membrane proteins,Potentially secreted proteins,Secreted proteins predicted by MDSP,SignalP predicted secreted proteins,Phobius predicted secreted proteins,SPOCTOPUS predicted secreted proteins,Mapped to UniProt SWISS-PROT,UniProt - Evidence at protein level		0	Highly tissue enriched		104.468	0	25.3771		44.9441	15.1482	56.7507	62.9334		0.430218	1.77105		0	0.166218	0.0725409	0.0361749	44.9441	0.0948033	0.0186225	0.131704	0.165019	0.430218	0.119083	0.00678807	0.113541	0.0204292	0.119194	0.0170633	0.289457	0.097198	0.0692407	0	0.0784713	0.133461	0.148629	0.206903	0.0398432	0.19163	0.108082
1F	ENSG00000256463	KCNJ9	potassium inwardly-rectifying channel, subfamily J, member 9	Q92806	Voltage-gated ion channels,Inwardly Rectifying Potassium Channels,Potential transmembrane proteins,Membrane proteins predicted by MDM,MEMSAT3 predicted membrane proteins,MEMSAT-SVM predicted membrane proteins,Phobius predicted membrane proteins,SCAMPI predicted membrane proteins,SPOCTOPUS predicted membrane proteins,THUMBUP predicted membrane proteins,TMHMM predicted membrane proteins,2TM protein…		0	Highly tissue enriched		96.6541	0	25.8965		26.8547	18.3018	27.292	34.9703		0.277843	1.037		0	0.247303	0.0548842	0.00912162	26.8547	0.0383015	0.0297075	0.0201689	0.0103403	0.0193475	0.122901	0	0.00332868	0.0315583	0.0064915	0.0154691	0.00299557	0.0249757	0.0341338	0.0325735	0.0659839	0.00918705	0.0711675	0.277843	0.00284228	0.0088841	0.00481843
1F	ENSG00000140015	PMP2	peripheral myelin protein 2	P02689,E5RH45	Mapped to UniProt SWISS-PROT,UniProt - Evidence at protein level		0	Highly tissue enriched		93.8338	0	24.892		157.462	213.242	131.865	127.28		1.6781	6.32582		0.969215	1.6781	1.57081	0.0242086	157.462	0.727082	0.47923	0.817611	1.41342	1.19335	0.16209	0.0932309	0.080221	0.0223117	0.184276	0.123643	0.0123266	0.973005	0.810642	0.317602	0.61621	0.0842767	0.170029	0.155999	0.092322	0.481189	0.0824297
1F	ENSG00000242173	SLC17A7	solute carrier family 17 (sodium-dependent inorganic phosphate cotransporter), member 7	Q9P2U7,B4DFR9,,B4DG46	Transporters,Electrochemical Potential-driven transporters,Potential transmembrane proteins,Membrane proteins predicted by MDM,MEMSAT3 predicted membrane proteins,MEMSAT-SVM predicted membrane proteins,Phobius predicted membrane proteins,SCAMPI predicted membrane proteins,SPOCTOPUS predicted membrane proteins,THUMBUP predicted membrane proteins,TMHMM predicted membrane proteins,>9TM proteins pred…		0	Highly tissue enriched		91.8079	0	25.2172		263.437	78.519	362.936	348.855		2.86943	10.4467		2.86943	0.468883	0.183091	0.0253452	263.437	0.638713	0.428061	1.05574	1.16003	1.07073	0.513398	0.124265	0.348066	0.944421	0.208233	0.135977	0.181143	0.346231	0.372366	1.60062	0.739405	0.0468443	0.495096	2.18348	0.733254	0.979266	0.7723
1F	ENSG00000103740	C2orf80	chromosome 2 open reading frame 80	H7BZF5,Q0P641,C9J2L1,,C9J2S2,C9JTX0,C9JAS9	Mapped to UniProt SWISS-PROT,UniProt - Evidence at transcript level		0	Highly tissue enriched		82.0272	0	25.9336		19.2538	15.0796	23.8877	18.7942		0.234725	0.742429		0	0	0.115026	0	19.2538	0.0165311	0	0	0	0.0324298	0.111651	0	0	0	0	0	0	0.0355027	0	0	0.234725	0	0.0537197	0.192169	0	0	0
1F	ENSG00000182175	SLC39A12	solute carrier family 39 (zinc transporter), member 12	Q504Y0,F5GX72	Transporters,Electrochemical Potential-driven transporters,Potential transmembrane proteins,Membrane proteins predicted by MDM,MEMSAT3 predicted membrane proteins,MEMSAT-SVM predicted membrane proteins,Phobius predicted membrane proteins,SCAMPI predicted membrane proteins,SPOCTOPUS predicted membrane proteins,THUMBUP predicted membrane proteins,TMHMM predicted membrane proteins,7TM proteins predi…		0	Highly tissue enriched		76.7368	0	25.3631		15.6547	5.52568	20.4899	20.9485		0.204005	0.617222		0.0225471	0.0625557	0.0221399	0	15.6547	0.0653003	0	0.0231785	0.0312696	0.0395763	0.0183081	0.0166509	0.0365287	0.0309003	0	0.0419536	0.109954	0.0326659	0.0484109	0	0.0362517	0.0399052	0.0263215	0.204005	0.0379796	0.0422035	0.0217016
1F	ENSG00000165868	TMEM235	transmembrane protein 235	A6NFC5,	Potential transmembrane proteins,Membrane proteins predicted by MDM,MEMSAT3 predicted membrane proteins,MEMSAT-SVM predicted membrane proteins,SCAMPI predicted membrane proteins,SPOCTOPUS predicted membrane proteins,THUMBUP predicted membrane proteins,TMHMM predicted membrane proteins,2TM proteins predicted by MDM,Potentially secreted proteins,Secreted proteins predicted by MDSP,SignalP predicted…		0	Highly tissue enriched		65.1885	0	26.0313		6.51885	9.5579	1.39304	8.60562		0.0735383	0.250423		0	0	0	0	6.51885	0.0100053	0	0	0	0	0	0.0319617	0	0.0440617	0	0	0.0475873	0.0212504	0	0	0	0	0	0.0735383	0.0141746	0	0
1F	ENSG00000067191	POU3F2	POU class 3 homeobox 2	P20265	Transcription factors,Mapped to UniProt SWISS-PROT,UniProt - Evidence at protein level		0	Highly tissue enriched		64.8215	0	26.1783		13.5948	23.0963	5.0542	12.6339		0.209727	0.519316		0.0450908	0.0523076	0	0	13.5948	0	0	0.00606637	0.0056123	0	0.00437083	0	0	0.00507608	0.0202077	0	0	0.0139861	0.00665893	0.0279344	0	0	0	0.209727	0.00290953	0.0267892	0
1F	ENSG00000125820	NCAN	neurocan	O14594,,F5H7X3	Potential transmembrane proteins,MEMSAT3 predicted membrane proteins,Potentially secreted proteins,Secreted proteins predicted by MDSP,SignalP predicted secreted proteins,Phobius predicted secreted proteins,SPOCTOPUS predicted secreted proteins,Mapped to UniProt SWISS-PROT,UniProt - Evidence at protein level		0	Highly tissue enriched		60.2224	0	26.2332		87.4629	164.462	59.1954	38.7312		1.45233	3.33405		0	0.209957	0.028448	0	87.4629	0.0659427	0.0385356	0.124947	0	0.00641135	0.0201784	0.0805204	0.0174687	0.072327	0	0.0524067	0.0132085	0.0088723	0.116166	0.00362297	0.0844565	0.0101108	0.00920633	1.45233	0.102485	0.03298	0.00593977
1F	ENSG00000188385	CACNG7	calcium channel, voltage-dependent, gamma subunit 7	P62955	Transporters,Accessory Factors Involved in Transport,Potential transmembrane proteins,Membrane proteins predicted by MDM,MEMSAT3 predicted membrane proteins,MEMSAT-SVM predicted membrane proteins,Phobius predicted membrane proteins,SCAMPI predicted membrane proteins,SPOCTOPUS predicted membrane proteins,THUMBUP predicted membrane proteins,TMHMM predicted membrane proteins,3TM proteins predicted b…		0	Highly tissue enriched		59.9895	0	25.5249		30.5721	28.8335	31.7623	31.1206		0.509624	1.19774		0.219632	0.509624	0.0151158	0.00504585	30.5721	0.183224	0.0224249	0	0.00892513	0	0.045293	0	0.124759	0	0	0.0655255	0	0.0190495	0	0	0.0847309	0.00601612	0.0657167	0.370289	0.0068964	0.0144777	0
1F	ENSG00000138650	FEZF2	FEZ family zinc finger 2	Q8TBJ5	Transcription factors,Mapped to UniProt SWISS-PROT,UniProt - Evidence at transcript level		0	Highly tissue enriched		59.1633	0	26.631		5.91633	2.43825	5.27384	10.0369		0.0229697	0.22216		0	0.0203941	0	0	5.91633	0	0	0	0	0.0117347	0	0	0	0	0.015187	0	0	0	0	0	0	0	0.0116977	0.0229697	0	0	0
1F	ENSG00000162545	SLC12A5	solute carrier family 12 (potassium/chloride transporter), member 5	Q9H2X9,Q5VZ42,B7Z3T3	Transporters,Electrochemical Potential-driven transporters,Potential transmembrane proteins,Membrane proteins predicted by MDM,MEMSAT3 predicted membrane proteins,MEMSAT-SVM predicted membrane proteins,Phobius predicted membrane proteins,SCAMPI predicted membrane proteins,SPOCTOPUS predicted membrane proteins,THUMBUP predicted membrane proteins,TMHMM predicted membrane proteins,>9TM proteins pred…		0	Highly tissue enriched		55.6455	0	25.5674		33.8989	16.3117	44.1621	41.223		0.609195	1.32587		0.033368	0.609195	0.00645817	0.00430873	33.8989	0.0284461	0.0202926	0.00401877	0.0448223	0.0072096	0.0262887	0.00348573	0.153865	0.0682767	0.0184807	0.121639	0.101655	0.0202791	0	0.0393246	0.0200285	0.051637	0.101997	0.343554	0.036809	0.0340023	0
1F	ENSG00000218672	NEUROD2	neuronal differentiation 2	Q15784	Transcription factors,Mapped to UniProt SWISS-PROT,UniProt - Evidence at transcript level		0	Highly tissue enriched		54.6052	0	25.7964		9.1714	3.2808	9.26299	14.9704		0.167958	0.35553		0.0315163	0	0	0	9.1714	0.0125358	0.068571	0	0	0	0	0	0	0.0057754	0.0088526	0.0101286	0	0	0	0.167958	0.0324853	0	0.0667115	0.0233724	0	0	0
1F	ENSG00000141622	GRM3	glutamate receptor, metabotropic 3	Q14832,C9J2I2,G5E9K2,C9JIT1,C9JUH9,B7Z204,F5GYZ2,Q2PNZ6	G-protein coupled receptors,GPCRs excl olfactory receptors,Potential transmembrane proteins,Membrane proteins predicted by MDM,MEMSAT3 predicted membrane proteins,MEMSAT-SVM predicted membrane proteins,Phobius predicted membrane proteins,SCAMPI predicted membrane proteins,SPOCTOPUS predicted membrane proteins,THUMBUP predicted membrane proteins,TMHMM predicted membrane proteins,GPCRHMM predicted …		0	Highly tissue enriched		51.8017	0	25.103		53.6421	31.6069	59.0786	70.2409		1.03553	2.13688		0.0463525	1.03553	0.0234292	0.00759708	53.6421	0.0580379	0.0341376	0.0264743	0.207112	0.0973771	0.231041	0	0.0716152	0.0233692	0.038024	0	0.0255733	0.353329	0.0371668	0.0400717	0.0114154	0.583543	0.299745	0.305733	0.0400048	0.0264004	0.430604

## Sheet: moderately enriched
Figure	ensg_id	display_name	description	uniprot_id	class_name		Adjusted p-value	category	group tissues		tissue-specific score	Group enriched score	enhanced score		cerebral cortex mean fpkm	cerebral cortex_3b.V102	cerebral cortex_3c.V103	cerebral cortex_a.V29		mean fpkm		adipose tissue fpkm	adrenal gland fpkm	appendix fpkm	bone marrow fpkm	cerebral cortex fpkm	colon fpkm	duodenum fpkm	esophagus fpkm	gallbladder fpkm	heart muscle fpkm	kidney fpkm	liver fpkm	lung fpkm	lymph node fpkm	ovary fpkm	pancreas fpkm	placenta fpkm	prostate fpkm	salivary gland fpkm	skin 1 fpkm	small intestine fpkm	spleen fpkm	stomach 1 fpkm	testis fpkm	thyroid gland fpkm	urinary bladder fpkm	uterus 1 fpkm
1F	ENSG00000176049	SNCB	synuclein, beta	Q16143	Mapped to UniProt SWISS-PROT,UniProt - Evidence at protein level		0	Moderately tissue enriched			48.8911	0	25.8743		132.225	53.7284	172.769	170.177		5.11027		0.131157	2.70448	0.0696178	0	132.225	0.104998	0.233822	0.0312588	0.0469953	0.428013	0.148788	0	0.0338732	0.213231	0	0.43757	0.0572258	0.0523588	0	0.0718412	0.182975	0.249327	0.0391803	0.302916	0.0130572	0.155651	0.0440887
1F	ENSG00000214338	MOG	myelin oligodendrocyte glycoprotein	Q16653,H7BYC0,Q5SUK5,E9PG44,C9JTE0,	Potential transmembrane proteins,Membrane proteins predicted by MDM,MEMSAT3 predicted membrane proteins,MEMSAT-SVM predicted membrane proteins,Phobius predicted membrane proteins,SCAMPI predicted membrane proteins,SPOCTOPUS predicted membrane proteins,THUMBUP predicted membrane proteins,TMHMM predicted membrane proteins,2TM proteins predicted by MDM,Potentially secreted proteins,Secreted proteins…		0	Moderately tissue enriched			48.0214	0	26.305		118.485	111.244	173.422	70.7902		4.50429		0.0607666	0.0787717	0.0210962	0.00589562	118.485	0.035752	0	0.0188983	0.060473	2.46735	0.0400044	0	0	0	0.0117976	0	0.01123	0.157387	0	0	0	0.00536728	0	0.11161	0	0.0285202	0.0153974
1F	ENSG00000021300	PCDHGC5	protocadherin gamma subfamily C, 5	Q9Y5F6	Potential transmembrane proteins,Membrane proteins predicted by MDM,MEMSAT3 predicted membrane proteins,MEMSAT-SVM predicted membrane proteins,Phobius predicted membrane proteins,SCAMPI predicted membrane proteins,SPOCTOPUS predicted membrane proteins,THUMBUP predicted membrane proteins,TMHMM predicted membrane proteins,1TM proteins predicted by MDM,Potentially secreted proteins,Secreted proteins…		0	Moderately tissue enriched			45.4917	0	23.5794		29.3239	9.88235	48.7327	29.3566		1.24362		0.11986	0.275333	0.184233	0.0081388	29.3239	0.0638877	0.0297709	0.100703	0.29179	0.644599	0.0878577	0.0219104	0.225954	0.0470276	0.214683	0.0224166	0.0696312	0.297332	0.036891	0.493817	0.0340578	0.0612768	0.096511	0.390172	0.0518383	0.0891309	0.295063
1F	ENSG00000135439	TTC9B	tetratricopeptide repeat domain 9B	Q8N6N2	Potentially secreted proteins,Secreted proteins predicted by MDSP,Phobius predicted secreted proteins,SPOCTOPUS predicted secreted proteins,Mapped to UniProt SWISS-PROT,UniProt - Evidence at transcript level		0	Moderately tissue enriched			44.9242	0	24.4417		25.4003	5.85568	22.5929	47.7523		1.03922		0.171077	0.565403	0.227505	0.150753	25.4003	0.223746	0.192088	0.0535176	0.0837414	0.0609759	0.0905546	0	0.0489541	0.0158534	0.0122401	0	0.019389	0.0549686	0.0130773	0.0560538	0.148506	0.0155804	0.0738124	0.204821	0.0123041	0.051404	0.112358
1F	ENSG00000198513	CACNG8	calcium channel, voltage-dependent, gamma subunit 8	Q8WXS5	Transporters,Accessory Factors Involved in Transport,Potential transmembrane proteins,Membrane proteins predicted by MDM,MEMSAT3 predicted membrane proteins,MEMSAT-SVM predicted membrane proteins,Phobius predicted membrane proteins,SCAMPI predicted membrane proteins,SPOCTOPUS predicted membrane proteins,THUMBUP predicted membrane proteins,TMHMM predicted membrane proteins,4TM proteins predicted b…		0	Moderately tissue enriched			44.2594	0	24.9104		13.1753	7.00627	17.0444	15.4753		0.528909		0.0440182	0.00811463	0.0171039	0.00747455	13.1753	0.0215616	0.0484945	0.0231445	0.0497953	0.0301584	0.00936487	0.0158803	0.0384216	0.0138347	0.0122424	0.00714605	0.00335552	0.0448946	0.0080535	0.0535057	0.0240082	0.0409579	0.162428	0.297684	0.0263488	0.0191992	0.0780267
1F	ENSG00000157833	CSPG5	chondroitin sulfate proteoglycan 5 (neuroglycan C)	O95196	Potential transmembrane proteins,Membrane proteins predicted by MDM,MEMSAT3 predicted membrane proteins,MEMSAT-SVM predicted membrane proteins,Phobius predicted membrane proteins,SCAMPI predicted membrane proteins,SPOCTOPUS predicted membrane proteins,THUMBUP predicted membrane proteins,TMHMM predicted membrane proteins,1TM proteins predicted by MDM,Mapped to UniProt SWISS-PROT,UniProt - Evidence…		0	Moderately tissue enriched			42.9309	0	23.753		71.7058	111.027	33.6588	70.4316		3.01881		1.15265	0.712099	0.28734	0.0850717	71.7058	0.330602	0.0632367	0.181741	0.140535	0.291807	0.206029	0.188477	0.60172	0.232388	0.141084	0.213307	0.808511	0.555492	0.123407	0.579498	0.257512	0.100481	0.180412	1.67026	0.260538	0.188405	0.249411
1F	ENSG00000145428	MBP	myelin basic protein	P02686,,A8MZH3,E9PKX9,E9PQE7,E9PLU9,H7BYR8,F8WEU6,E9PLQ9,E9PSE2,E9PJ72,J3QQK6,J3QL64,C9J6H1,E9PMR5,F5H7N4,H0YF02,J3QKL5,H0YEA2,E9PNZ1,J3KS94,J3QKN5	Plasma proteins,Candidate cardiovascular disease genes,Mapped to UniProt SWISS-PROT,UniProt - Evidence at protein level		0.000305	Moderately tissue enriched			42.048	0	19.3423		1153.28	1250.62	1288.74	920.476		59.6246		9.26583	8.26981	22.178	17.5817	1153.28	21.037	17.5311	21.7657	22.4052	23.151	20.4674	12.011	22.0925	27.4277	9.43442	10.7333	5.8143	14.8323	12.6053	25.4635	19.7781	25.6551	16.6956	6.72461	25.4538	23.1474	15.0628
1F	ENSG00000183248	AC093726.4	Protein LOC100128264; cDNA FLJ50038	H7BYN6,B7Z8E6	Potentially secreted proteins,Phobius predicted secreted proteins		0	Moderately tissue enriched			40.8303	0	26.9109		4.08303	2.12108	5.92761	4.20041		0.151724		0	0	0	0.0043771	4.08303	0	0	0	0	0	0	0	0	0	0	0	0	0	0	0	0.00913898	0	0	0	0	0	0
1F	ENSG00000144550	GPR37L1	G protein-coupled receptor 37 like 1	O60883	G-protein coupled receptors,GPCRs excl olfactory receptors,Potential transmembrane proteins,Membrane proteins predicted by MDM,MEMSAT3 predicted membrane proteins,MEMSAT-SVM predicted membrane proteins,Phobius predicted membrane proteins,SCAMPI predicted membrane proteins,SPOCTOPUS predicted membrane proteins,THUMBUP predicted membrane proteins,TMHMM predicted membrane proteins,GPCRHMM predicted …		0	Moderately tissue enriched			40.4323	0	24.069		32.4814	31.5074	25.8531	40.0838		1.34951		0.0549597	0.415303	0.058914	0.00552345	32.4814	0.803353	0.341758	0.0757118	0.0974933	0.0751361	0.0212996	0.0748187	0.0294057	0.00421746	0.0572298	0	0.0670816	0.0979772	0.224631	0.0178186	0.331236	0	0.0681837	0.497387	0.137715	0.0304468	0.367764
1F	ENSG00000253846	LRTM2	leucine-rich repeats and transmembrane domains 2	Q8N967,F5H2B4,F5GZY9	Potential transmembrane proteins,Membrane proteins predicted by MDM,MEMSAT3 predicted membrane proteins,MEMSAT-SVM predicted membrane proteins,Phobius predicted membrane proteins,SCAMPI predicted membrane proteins,SPOCTOPUS predicted membrane proteins,THUMBUP predicted membrane proteins,TMHMM predicted membrane proteins,1TM proteins predicted by MDM,Potentially secreted proteins,Secreted proteins…		0	Moderately tissue enriched			39.7789	0	25.2397		6.45534	5.24257	7.10766	7.0158		0.255762		0	0.0134771	0.0276442	0.0139346	6.45534	0.0126115	0	0	0.00875943	0.0075698	0	0	0.00512736	0.00401468	0	0	0.0953414	0.0104437	0	0	0.00751498	0.0066712	0.0558526	0.162281	0.00480483	0	0.0141723
1F	ENSG00000196338	AMER2	APC membrane recruitment protein 2	Q8N7J2	Mapped to UniProt SWISS-PROT,UniProt - Evidence at protein level		0	Moderately tissue enriched			39.27	0	25.8075		40.8214	54.2516	37.33	30.8827		1.58177		0	0.165286	0.0459277	0.0047759	40.8214	0.0310097	0.0279312	0	0.00433077	0	0.0278019	0	0.00942472	0.0110699	0.0154951	0	0.0729486	0.174988	0.019842	0.104081	0.0262261	0.0063681	0.0143364	1.03951	0.0211308	0	0.063767
1F	ENSG00000180828	GABRA1	gamma-aminobutyric acid (GABA) A receptor, alpha 1	P14867,E5RHL6,E5RJS3,E5RK60	Potential transmembrane proteins,Membrane proteins predicted by MDM,MEMSAT3 predicted membrane proteins,MEMSAT-SVM predicted membrane proteins,Phobius predicted membrane proteins,SCAMPI predicted membrane proteins,SPOCTOPUS predicted membrane proteins,THUMBUP predicted membrane proteins,TMHMM predicted membrane proteins,4TM proteins predicted by MDM,Potentially secreted proteins,Secreted proteins…		0	Moderately tissue enriched			36.4021	0	25.5645		68.0049	26.7951	83.8106	93.409		2.66013		0	1.86816	0.108244	0	68.0049	0.0207044	0.363839	0	0.0862437	0	0.0856477	0	0	0.0525142	0	0.052482	0	0.19413	0	0	0.0921077	0.0684864	0.467134	0.319063	0.0397523	0	0
1F	ENSG00000203737	ELAVL3	ELAV (embryonic lethal, abnormal vision, Drosophila)-like 3 (Hu antigen C)	Q14576,K7EPB5	Mapped to UniProt SWISS-PROT,UniProt - Evidence at protein level		0	Moderately tissue enriched			36.164	0	24.5225		33.5216	26.8488	39.4574	34.2587		1.36698		0.0085341	0.926935	0.315403	0.0317902	33.5216	0.326025	0.128491	0.0128664	0.0283346	0.0528999	0.114299	0	0.0912843	0.00223852	0.0113673	0.0135426	0.00603433	0.377899	0	0	0.192281	0.00329078	0.0458324	0.579822	0.0148912	0	0.10265
1F	ENSG00000186462	SEZ6	seizure related 6 homolog (mouse)	Q53EL9,H0YF95,,K7ELJ4,C9JFF1	Potential transmembrane proteins,Membrane proteins predicted by MDM,MEMSAT3 predicted membrane proteins,MEMSAT-SVM predicted membrane proteins,Phobius predicted membrane proteins,SCAMPI predicted membrane proteins,SPOCTOPUS predicted membrane proteins,THUMBUP predicted membrane proteins,TMHMM predicted membrane proteins,1TM proteins predicted by MDM,Potentially secreted proteins,Secreted proteins…		0	Moderately tissue enriched			35.3196	0	22.521		33.585	40.439	29.0178	31.2982		1.49128		0.156416	0.950887	0.322954	0.351621	33.585	0.441951	0.837758	0.0458703	0.0964931	0.0540557	0.078464	0.0298168	0.125796	0.0327158	0.0460291	0.450362	0.225873	0.348504	0.064141	0.0369897	0.424552	0.0646935	0.653308	0.466935	0.0963552	0.213919	0.0629893
1F	ENSG00000169258	CAMKV	CaM kinase-like vesicle-associated	Q8NCB2,C9J9E2,F8WDJ4,B4DM24,E7ETR1,B4DSW8,C9JSB2	Kinases,CAMK Ser/Thr protein kinases,Mapped to UniProt SWISS-PROT,UniProt - Evidence at transcript level,Potential transmembrane proteins,MEMSAT-SVM predicted membrane proteins,SCAMPI predicted membrane proteins,SPOCTOPUS predicted membrane proteins		0	Moderately tissue enriched			34.8297	0	24.9223		59.3114	35.5778	67.1631	75.1932		2.37985		0.197759	1.28138	0.0281887	0.1047	59.3114	0.199547	0.227199	0.0259554	0.0393516	0	0.0489686	0.0116201	0.0562823	0.058968	0.0785295	0	0.0320676	0.0210339	0	0.19681	0.156128	0.0511885	0.236578	1.7029	0.142958	0.0463904	0
1F	ENSG00000185737	PLP1	proteolipid protein 1	B1B1G3,B1B1G6,B1B1G5,B1B1G4,B1B1G1,B1B1G2,P60201	Potential transmembrane proteins,Membrane proteins predicted by MDM,MEMSAT3 predicted membrane proteins,MEMSAT-SVM predicted membrane proteins,Phobius predicted membrane proteins,SCAMPI predicted membrane proteins,SPOCTOPUS predicted membrane proteins,THUMBUP predicted membrane proteins,TMHMM predicted membrane proteins,2TM proteins predicted by MDM,Transporters,Incompletely Characterized Transpo…		0	Moderately tissue enriched			33.3725	0	23.5436		1295.22	1313.34	1603.86	968.446		55.0135		4.74582	16.6371	4.5417	0.104215	1295.22	9.58806	6.16087	9.93255	11.308	11.9313	0.705395	0.726936	0.844653	0.428264	3.71147	1.44825	0.00510667	9.03092	5.97821	22.742	13.3522	0.278795	4.44439	38.8108	0.614416	3.8726	8.20452
1F	ENSG00000164588	DLL3	delta-like 3 (Drosophila)	Q9NYJ7,M0R177	Potential transmembrane proteins,Membrane proteins predicted by MDM,MEMSAT3 predicted membrane proteins,MEMSAT-SVM predicted membrane proteins,Phobius predicted membrane proteins,SCAMPI predicted membrane proteins,SPOCTOPUS predicted membrane proteins,THUMBUP predicted membrane proteins,TMHMM predicted membrane proteins,1TM proteins predicted by MDM,Potentially secreted proteins,Secreted proteins…		0.042335	Moderately tissue enriched			31.7239	0	25.1133		20.5096	56.2944	1.84771	3.38671		0.816684		0	0.0368288	0.132709	0.0465688	20.5096	0.0248131	0	0	0.012196	0.0233645	0.0173667	0	0.0436292	0.14481	0	0	0.031445	0.0246368	0.0141857	0.0235104	0.0212146	0.0270086	0.0216532	0.646503	0.138319	0.0810055	0.0290922
1F	ENSG00000189275	ERMN	ermin, ERM-like protein	Q8TAM6,F8WAQ2,B4DIZ1,C9J6B4,C9JN04,B8ZZ94,C9J8X3,B4DKB4	Mapped to UniProt SWISS-PROT,UniProt - Evidence at transcript level		0	Moderately tissue enriched			30.3138	0	23.9874		128.323	113.767	175.763	95.44		5.3496		0.0946086	0.120306	1.80766	4.23317	128.323	0.387174	0.572958	0.196013	0.598802	0.223043	0.200133	0.136291	0.50428	1.77358	0.0411972	0.0315095	0.0916258	0.0664862	1.41111	0.250525	0.562157	1.2916	0.584661	0.233386	0.104071	0.260118	0.339507
1F	ENSG00000255994	SLC32A1	solute carrier family 32 (GABA vesicular transporter), member 1	Q9H598	Transporters,Electrochemical Potential-driven transporters,Potential transmembrane proteins,Membrane proteins predicted by MDM,MEMSAT3 predicted membrane proteins,MEMSAT-SVM predicted membrane proteins,Phobius predicted membrane proteins,SCAMPI predicted membrane proteins,SPOCTOPUS predicted membrane proteins,THUMBUP predicted membrane proteins,TMHMM predicted membrane proteins,>9TM proteins pred…		0	Moderately tissue enriched			29.8719	0	25.1427		8.00125	2.08924	12.5936	9.32092		0.318233		0	0.028654	0.0143174	0.129262	8.00125	0.05074	0	0	0.00810107	0	0	0	0	0.0117006	0	0	0	0	0	0	0.0187475	0.0294158	0.0179135	0.267852	0	0.0143385	0
1F	ENSG00000033122	TBR1	T-box, brain, 1	Q16650,H7C0B1,B0AZS4	Transcription factors,Mapped to UniProt SWISS-PROT,UniProt - Evidence at protein level		0	Moderately tissue enriched			29.7228	0	25.8307		17.3318	9.31503	19.1868	23.4937		0.670978		0.00754433	0.0046793	0	0.00660698	17.3318	0.0298192	0	0.00566963	0.0057221	0	0	0	0.00880428	0.00525248	0.0067686	0.0161299	0.00381963	0.0142489	0.0067869	0	0	0.0623047	0.00524397	0.583116	0.0120394	0	0
1F	ENSG00000106089	NR2E1	nuclear receptor subfamily 2, group E, member 1	A6PVF6,Q9Y466,Q6ZMP8	Transcription factors,Nuclear receptors,Mapped to UniProt SWISS-PROT,UniProt - Evidence at transcript level		0	Moderately tissue enriched			28.2763	0	24.2366		6.41153	4.10024	6.18117	8.95319		0.264539		0	0.226746	0	0.0210323	6.41153	0	0.023144	0	0	0	0.0555111	0	0	0.00757492	0	0.0256297	0.0167836	0	0.0764079	0.03842	0.0117628	0.00715875	0.0475052	0.0919944	0.0108418	0.0705055	0
1F	ENSG00000172031	MEPE	matrix extracellular phosphoglycoprotein	Q9NQ76,D6RAC8,D6RFW6	Potentially secreted proteins,Secreted proteins predicted by MDSP,SignalP predicted secreted proteins,Phobius predicted secreted proteins,SPOCTOPUS predicted secreted proteins,Mapped to UniProt SWISS-PROT,UniProt - Evidence at protein level		0.028698	Moderately tissue enriched			27.8124	0	25.2982		3.95835	0.679506	10.9398	0.255756		0.156468		0	0	0	0.00717173	3.95835	0.00715762	0	0	0.0383847	0	0.0180247	0	0.00745988	0	0.015279	0	0.142323	0	0	0	0	0.00885218	0	0.0216225	0	0	0
1F	ENSG00000103723	SLITRK1	SLIT and NTRK-like family, member 1	Q96PX8	Potential transmembrane proteins,Membrane proteins predicted by MDM,MEMSAT3 predicted membrane proteins,MEMSAT-SVM predicted membrane proteins,Phobius predicted membrane proteins,SCAMPI predicted membrane proteins,SPOCTOPUS predicted membrane proteins,THUMBUP predicted membrane proteins,TMHMM predicted membrane proteins,1TM proteins predicted by MDM,Potentially secreted proteins,Secreted proteins…		0	Moderately tissue enriched			27.3606	0	25.1276		13.6285	9.46739	10.5343	20.8837		0.54237		0	0.156429	0.0143235	0	13.6285	0.0736553	0.0125251	0.00582917	0.0646548	0.0084053	0.0422857	0	0	0.0056859	0	0.498105	0	0.0144164	0.0440555	0	0	0.0134617	0.0294149	0.0252544	0	0.0070252	0
1F	ENSG00000168993	PSD2	pleckstrin and Sec7 domain containing 2	Q9BQI7	Potential transmembrane proteins,Phobius predicted membrane proteins,THUMBUP predicted membrane proteins,Mapped to UniProt SWISS-PROT,UniProt - Evidence at transcript level		0	Moderately tissue enriched			26.984	0	23.6288		30.727	34.6295	15.0891	42.4625		1.3004		0.0360101	0.326227	0.100174	0.0595826	30.727	0.055128	0.114255	0.0837527	0.120227	0.12126	0.0810373	0.0268477	0.0711829	0.0580235	0.036076	0.134852	0.0413927	0.142347	1.13871	0.059618	0.042308	0.172429	0.0543837	0.957777	0.0966362	0.0866162	0.16701
1F	ENSG00000104722	OLIG1	oligodendrocyte transcription factor 1	Q8TAK6,	Transcription factors,Mapped to UniProt SWISS-PROT,UniProt - Evidence at protein level,Potentially secreted proteins,SPOCTOPUS predicted secreted proteins		0	Moderately tissue enriched			26.6931	0	24.3943		64.8211	121.882	32.1774	40.404		2.65723		0.173863	0	0.35669	0.887253	64.8211	0.127541	0.0809075	0.014532	0.0486375	0.0431401	2.42839	0.0217612	0.28659	0.0047185	0	0.0298538	0.0211105	0.195695	0.144192	0	0.176894	0.628116	0.325286	0.824557	0.0083599	0.0781992	0.0177089
1F	ENSG00000135709	RASL10A	RAS-like, family 10, member A	Q92737	Mapped to UniProt SWISS-PROT,UniProt - Evidence at protein level		0	Moderately tissue enriched			26.6209	0	18.7762		14.1522	18.1484	6.3833	17.9249		0.75373		0.223707	0.416136	0.284128	0.0730138	14.1522	0.404405	0.279324	0.0182563	0.120663	0.517175	0.224962	0.53162	0.312565	0.101594	0.07206	0	0.159322	0.402758	0.240645	0.377582	0.27312	0.248377	0.294948	0.463659	0.0354587	0	0.123032
1F	ENSG00000174145	GRIN1	glutamate receptor, ionotropic, N-methyl D-aspartate 1	Q05586,A2AVK2,Q5VSF9	Transporters,Transporter channels and pores,Potential transmembrane proteins,Membrane proteins predicted by MDM,MEMSAT3 predicted membrane proteins,MEMSAT-SVM predicted membrane proteins,Phobius predicted membrane proteins,SCAMPI predicted membrane proteins,SPOCTOPUS predicted membrane proteins,THUMBUP predicted membrane proteins,TMHMM predicted membrane proteins,3TM proteins predicted by MDM,Pot…		0	Moderately tissue enriched			26.094	0	22.958		103.126	66.588	124.993	117.797		4.49194		0.0286657	0.314576	1.63252	0.0219298	103.126	2.36628	1.24559	0.141013	0.123284	0.00481862	0.12614	0	0.207775	0.512908	0	0.0150534	0.0200384	3.55302	3.95209	0.361439	2.18897	0.216225	0.233989	0.756921	0	0.12385	0.00916393
1F	ENSG00000196767	GABRA5	gamma-aminobutyric acid (GABA) A receptor, alpha 5	P31644,G3V2G8,G3V408,G3V2Q9,,G3V2K2,G3V296	Potential transmembrane proteins,Membrane proteins predicted by MDM,MEMSAT3 predicted membrane proteins,MEMSAT-SVM predicted membrane proteins,Phobius predicted membrane proteins,SCAMPI predicted membrane proteins,SPOCTOPUS predicted membrane proteins,THUMBUP predicted membrane proteins,TMHMM predicted membrane proteins,4TM proteins predicted by MDM,Potentially secreted proteins,Secreted proteins…		0	Moderately tissue enriched			25.82	0	24.1042		46.914	13.8092	50.9408	75.992		1.9463		0.0150334	0.13299	0.132877	0.062625	46.914	0.0128935	0.0317309	1.81696	0.831568	0.105389	0.080293	0.050697	0.18631	0.0807811	0	0	0	0.359174	0	0.0771048	0	0.0366975	0.446213	0.806432	0.202112	0.15299	0.0152133
1F	ENSG00000176749	TNR	tenascin R	Q92752,	Potential transmembrane proteins,MEMSAT3 predicted membrane proteins,MEMSAT-SVM predicted membrane proteins,SCAMPI predicted membrane proteins,Potentially secreted proteins,Secreted proteins predicted by MDSP,SignalP predicted secreted proteins,SPOCTOPUS predicted secreted proteins,Mapped to UniProt SWISS-PROT,UniProt - Evidence at protein level		1e-06	Moderately tissue enriched			25.7879	0	24.2821		27.581	56.0319	13.1136	13.5974		1.13585		0.00559147	1.06953	0.13269	0	27.581	0.0416872	0.0125088	0.00896617	0.04243	0.00839485	0.00321045	0.0698498	0.336132	0.112278	0	0.144678	0.0676361	0.0108901	0.0103187	0.00398373	0.124433	0.109384	0.2872	0.427717	0.0173549	0.040225	0
1F	ENSG00000163032	GAP43	growth associated protein 43	P17677	Transporters,Transporter channels and pores,Mapped to UniProt SWISS-PROT,UniProt - Evidence at protein level		0	Moderately tissue enriched			25.0779	0	22.1782		173.379	87.3761	225.775	206.985		7.81754		0.265428	5.52883	6.91362	0	173.379	2.67103	1.65212	1.08344	4.70987	3.10935	0.14045	0.0273944	0.171367	0.187249	0.0886632	0.438883	1.79827	1.04337	1.52154	0.0269443	4.59328	0.0700074	0.171579	0.380424	0.0383467	0.892717	0.170732
	ENSG00000182132	GPM6B	glycoprotein M6B	Q13491,B7Z613,,B7Z248,H7C5A8,C9J8H8,C9JZE8,C9J028	Potential transmembrane proteins,Membrane proteins predicted by MDM,MEMSAT3 predicted membrane proteins,MEMSAT-SVM predicted membrane proteins,Phobius predicted membrane proteins,SCAMPI predicted membrane proteins,SPOCTOPUS predicted membrane proteins,THUMBUP predicted membrane proteins,TMHMM predicted membrane proteins,4TM proteins predicted by MDM,Mapped to UniProt SWISS-PROT,UniProt - Evidence…		0	Moderately tissue enriched			24.6541	0	19.3484		433.617	523.3	369.18	408.371		22.411		5.68862	9.98647	6.24772	0.525207	433.617	5.85013	3.72393	11.9497	5.92369	8.77356	4.91942	0.693486	13.017	2.29002	3.6608	1.81105	1.14762	17.588	10.69	11.1237	6.26278	16.1748	3.56618	4.23805	4.37293	5.2694	5.98438
	ENSG00000186310	C11orf87	chromosome 11 open reading frame 87	Q6NUJ2	Potential transmembrane proteins,Membrane proteins predicted by MDM,MEMSAT3 predicted membrane proteins,MEMSAT-SVM predicted membrane proteins,Phobius predicted membrane proteins,SCAMPI predicted membrane proteins,SPOCTOPUS predicted membrane proteins,THUMBUP predicted membrane proteins,TMHMM predicted membrane proteins,1TM proteins predicted by MDM,Potentially secreted proteins,Secreted proteins…		3.5e-05	Moderately tissue enriched			24.2909	0	24.2031		18.0904	6.21749	12.1716	35.8821		0.747442		0.0118684	0.242759	0	0	18.0904	0.00558038	0.0109779	0.0160458	0.003791	0.00887733	0.00930627	0	0.0238157	0.00320748	0	0	0.029032	0.103707	0.0477659	0.0205114	0.00387605	0.744739	0.0461305	0.0352373	0.00292262	0.017769	0.702625
	ENSG00000248469	C1orf61	chromosome 1 open reading frame 61	,Q86W69,Q13536	Potential transmembrane proteins,Phobius predicted membrane proteins,Potentially secreted proteins,SPOCTOPUS predicted secreted proteins,Mapped to UniProt SWISS-PROT,UniProt - Evidence at transcript level		0.000448	Moderately tissue enriched			23.6612	0	25.5586		502.313	996.304	272.305	238.331		19.6534		0.100391	0.037708	0.816996	0.537128	502.313	0.248788	0.755053	0.249465	0.198705	0.038215	0.0614157	0.0311784	0.23509	0.81155	0.029927	0.201402	0.1542	0.116626	0.593899	0.284327	0.41628	0.514611	0.179745	21.2294	0.0078995	0.222299	0.255965
	ENSG00000181449	FXYD7	FXYD domain containing ion transport regulator 7	K7ENE8,P58549,K7EKU3	Potential transmembrane proteins,Membrane proteins predicted by MDM,MEMSAT3 predicted membrane proteins,MEMSAT-SVM predicted membrane proteins,Phobius predicted membrane proteins,SCAMPI predicted membrane proteins,SPOCTOPUS predicted membrane proteins,THUMBUP predicted membrane proteins,TMHMM predicted membrane proteins,1TM proteins predicted by MDM,Mapped to UniProt SWISS-PROT,UniProt - Evidence…		1e-06	Moderately tissue enriched			23.1454	0	21.466		48.7471	35.5927	53.6817	56.967		2.2709		0.318864	0.612034	1.49954	0.465747	48.7471	0.124756	0	0.0635888	0.372332	0.182629	0.118858	0.101575	0.46932	2.09647	0.256257	0	0.248233	0.318379	0.295379	0.363872	0.468062	2.10612	0.378452	0.554268	0.0538995	0.577877	0.520634
	ENSG00000250120	GPM6A	glycoprotein M6A	D6R9D2,P51674,D6RDV7,D6REJ8,D6RBM6,D6RFZ3,D6RB41,D6RD95,D6RBH3,D6R9T7,D6RAE4,D6RIF4,D6RFY0,D6RD71,	Potential transmembrane proteins,Membrane proteins predicted by MDM,MEMSAT3 predicted membrane proteins,MEMSAT-SVM predicted membrane proteins,Phobius predicted membrane proteins,SCAMPI predicted membrane proteins,SPOCTOPUS predicted membrane proteins,THUMBUP predicted membrane proteins,TMHMM predicted membrane proteins,4TM proteins predicted by MDM,Mapped to UniProt SWISS-PROT,UniProt - Evidence…		0	Moderately tissue enriched			22.4756	0	22.0196		542.256	478.915	366.388	781.464		24.6261		1.40118	4.83656	1.64984	0.127285	542.256	2.69126	1.9665	2.08557	4.88718	2.09744	5.71515	6.13581	24.1265	2.69241	16.4973	1.45951	0.408874	5.55368	0.828456	0.564649	2.11244	12.525	0.921185	1.32621	11.0227	2.97936	6.037
	ENSG00000011083	OPCML	opioid binding protein/cell adhesion molecule-like	Q14982,B2CZX2,B7ZLQ1	Potential transmembrane proteins,MEMSAT3 predicted membrane proteins,MEMSAT-SVM predicted membrane proteins,SPOCTOPUS predicted membrane proteins,THUMBUP predicted membrane proteins,Potentially secreted proteins,Secreted proteins predicted by MDSP,SignalP predicted secreted proteins,Phobius predicted secreted proteins,SPOCTOPUS predicted secreted proteins,Mapped to UniProt SWISS-PROT,UniProt - Ev…		0	Moderately tissue enriched			22.3271	0	20.5673		51.9349	47.9496	57.5527	50.3024		2.52512		0.248579	0.83261	0.370092	0	51.9349	0.529239	0.248834	1.08578	0.845072	1.17791	2.18381	0.167303	0.115471	0.370298	0.258377	0.0162282	0.00581818	0.44171	0.543271	0.136171	0.204202	1.11352	0.628953	2.32609	0.427998	0.241429	1.72453
	ENSG00000144369	CACNG3	calcium channel, voltage-dependent, gamma subunit 3	O60359	Transporters,Accessory Factors Involved in Transport,Potential transmembrane proteins,Membrane proteins predicted by MDM,MEMSAT3 predicted membrane proteins,MEMSAT-SVM predicted membrane proteins,Phobius predicted membrane proteins,SCAMPI predicted membrane proteins,SPOCTOPUS predicted membrane proteins,THUMBUP predicted membrane proteins,TMHMM predicted membrane proteins,4TM proteins predicted b…		0	Moderately tissue enriched			22.2673	0	25.5524		24.1018	9.48178	29.9923	32.8313		0.943232		0	1.08238	0.011761	0	24.1018	0.0109399	0	0	0	0	0.017324	0	0	0.0465169	0	0	0	0.00937878	0	0	0	0.00545628	0.00692777	0.174779	0	0	0
	ENSG00000034053	KCNV1	potassium channel, subfamily V, member 1	Q6PIU1	Voltage-gated ion channels,Voltage-Gated Potassium Channels,Potential transmembrane proteins,Membrane proteins predicted by MDM,MEMSAT3 predicted membrane proteins,MEMSAT-SVM predicted membrane proteins,Phobius predicted membrane proteins,SCAMPI predicted membrane proteins,SPOCTOPUS predicted membrane proteins,THUMBUP predicted membrane proteins,TMHMM predicted membrane proteins,5TM proteins pred…		6.4e-05	Moderately tissue enriched			22.081	0	23.5122		13.3068	3.8649	11.5379	24.5175		0.565951		0	0.0380386	0.105504	0	13.3068	0.602634	0	0	0.00950197	0.0107373	0.061303	0	0.0223536	0	0	0.156466	0.0808391	0.00744693	0.0305224	0.0214769	0.336862	0.021128	0.030357	0.060423	0.378325	0	0
	ENSG00000235711	ATP6V1G2	ATPase, H+ transporting, lysosomal 13kDa, V1 subunit G2	O95670,B5MEF0,H0Y474	Mapped to UniProt SWISS-PROT,UniProt - Evidence at protein level		0	Moderately tissue enriched			21.1848	0	20.3889		150.955	102.523	158.238	192.103		7.40376		1.31753	7.1256	1.99033	0.273232	150.955	0.684319	1.48964	0.825175	2.37681	2.97813	2.97458	0.331797	0.842848	2.83387	3.82552	0.369826	0.376091	2.07432	1.2363	0.676922	2.31148	2.3179	0.764502	1.89515	3.58113	0.987528	2.48635
	ENSG00000197860	SYN1	synapsin I	P17600	Mapped to UniProt SWISS-PROT,UniProt - Evidence at protein level		0	Moderately tissue enriched			20.9245	0	22.893		115.031	39.7295	166.698	138.664		5.02471		0.244079	5.49741	1.39493	0.517636	115.031	0.393309	0.180678	0.169184	1.05409	3.25396	0.172781	0.226403	0.394738	0.114782	0.781877	0.581206	1.09884	0.517764	0.101223	0.333546	0.563776	0.155541	0.732754	1.40264	0.0679233	0.427279	0.258226
	ENSG00000152969	ARPP21	cAMP-regulated phosphoprotein, 21kDa	C9J5R1,Q9UBL0,C9J2U3,C9JQQ6,C9JD93,C9JTF2,F8WDL2,C9JTX6,C9J091,C9JI74,,H7C3J7	Mapped to UniProt SWISS-PROT,UniProt - Evidence at protein level		0	Moderately tissue enriched			20.7784	0	21.9042		61.7481	38.9643	68.2454	78.0347		2.81901		0.522602	0.356952	0.746077	1.92096	61.7481	0.463463	0.478075	2.97174	0.067059	0.112492	0.676925	1.6681	0.102743	0.272447	0.0294558	0.10187	0.0158754	2.01007	0.0367469	0.0260509	0.894212	0.324085	0.0562123	0.197109	0.313825	0	0
	ENSG00000154975	VWC2L	von Willebrand factor C domain containing protein 2-like	B2RUY7,B7ZW27	Potentially secreted proteins,Secreted proteins predicted by MDSP,SignalP predicted secreted proteins,Phobius predicted secreted proteins,SPOCTOPUS predicted secreted proteins,Mapped to UniProt SWISS-PROT,UniProt - Evidence at transcript level		0	Moderately tissue enriched			20.5022	0	23.8938		2.05022	2.49808	2.74886	0.903709		0.0858053		0.0067144	0	0	0	2.05022	0.00297835	0	0	0.0102592	0	0.0200568	0	0.0212234	0	0	0	0.00339312	0.0227997	0	0.0256984	0.0140256	0	0.0342375	0.0789787	0.0110834	0.015079	0
	ENSG00000156486	SEPT3	septin 3	B1AHR2,Q9UH03,B1AHR1,B7Z686	Mapped to UniProt SWISS-PROT,UniProt - Evidence at protein level		0	Moderately tissue enriched			20.4085	0	22.5674		128.566	82.2496	157.876	145.573		5.697		0.255102	5.31781	0.457361	0.139606	128.566	0.632255	0.407743	0.232165	0.659159	0.0720236	0.282276	0.0351173	0.697895	0.666621	0.0998311	0.678463	6.29963	1.13963	0.230116	1.49428	0.478893	0.180131	0.717437	1.84859	1.02361	0.718631	0.488344
	ENSG00000177182	HTR2C	5-hydroxytryptamine (serotonin) receptor 2C, G protein-coupled	P28335	G-protein coupled receptors,Serotonin receptors,GPCRs excl olfactory receptors,Potential transmembrane proteins,Membrane proteins predicted by MDM,MEMSAT3 predicted membrane proteins,MEMSAT-SVM predicted membrane proteins,Phobius predicted membrane proteins,SCAMPI predicted membrane proteins,SPOCTOPUS predicted membrane proteins,THUMBUP predicted membrane proteins,TMHMM predicted membrane protein…		1e-06	Moderately tissue enriched			19.8589	0	24.0746		1.98589	0.698353	3.44541	1.8139		0.0824888		0	0.0113314	0	0.00410938	1.98589	0	0	0	0.0071158	0.00379203	0	0.0098475	0.0116069	0	0	0	0.0910148	0.056807	0	0	0	0	0	0.0377953	0	0.0078888	0
	ENSG00000150361	HPCA	hippocalcin	P84074	Mapped to UniProt SWISS-PROT,UniProt - Evidence at protein level		0	Moderately tissue enriched			19.7603	0	23.7015		123.697	44.2054	146.631	180.254		5.21895		0.075104	1.08447	0.0537953	0	123.697	1.18367	0.235587	0.131575	1.53892	0.0665758	0.474884	0.0645293	0.0793826	0.105235	0.699003	0.51988	0.237376	0.456186	0.203508	0.12808	0.941348	0.0616227	0.498487	6.25988	1.19519	0.162154	0.758431
	ENSG00000164112	KCNA1	potassium voltage-gated channel, shaker-related subfamily, member 1 (episodic ataxia with myokymia)	Q09470	Voltage-gated ion channels,Voltage-Gated Potassium Channels,Potential transmembrane proteins,Membrane proteins predicted by MDM,MEMSAT3 predicted membrane proteins,MEMSAT-SVM predicted membrane proteins,Phobius predicted membrane proteins,SCAMPI predicted membrane proteins,SPOCTOPUS predicted membrane proteins,THUMBUP predicted membrane proteins,TMHMM predicted membrane proteins,6TM proteins pred…		0	Moderately tissue enriched			19.6976	0	21.8823		8.66559	2.82097	11.9979	11.1779		0.39601		0.0510188	0.00420037	0.0139822	0	8.66559	0.0104697	0.0859828	0.0037018	0.159554	0	0.0631191	0	0.0821996	0.0023123	0.0137308	0.00648435	0	0.162303	0.43993	0.0044569	0.181615	0.0114981	0.0874866	0.043936	0.409008	0.111019	0.0786675
	ENSG00000021645	MOBP	myelin-associated oligodendrocyte basic protein	C9JAR7,Q13875,C9JLT8,G5E945	Mapped to UniProt SWISS-PROT,UniProt - Evidence at transcript level		0	Moderately tissue enriched			19.3736	0	25.2353		137.981	134.992	166.511	112.439		5.46775		0.086797	0.222696	0.0819911	0.00675997	137.981	0.676571	0.0195233	0.031287	0.134474	0.0288915	0.0765318	0.0106688	0.354136	0.0164563	0.34498	0	0.053792	0.070069	0	0.0835962	0.0126917	0.0114392	0.0333643	7.12209	0.0059734	0.0246973	0.139197
	ENSG00000160460	PACSIN1	protein kinase C and casein kinase substrate in neurons 1	Q9BY11,F6U236	SH3-domain containing proteins,Mapped to UniProt SWISS-PROT,UniProt - Evidence at protein level		0	Moderately tissue enriched			18.963	0	20.8242		70.9235	29.3553	79.1141	104.301		3.40583		0.198395	0.717112	1.20097	0.53374	70.9235	0.438729	0.479314	0.0484996	0.394986	2.98006	0.447481	0.114501	0.17584	3.7401	0.365217	2.34449	0.0679728	0.645903	0.262658	0.137864	0.483879	1.63735	0.934385	0.806636	0.129035	0.803298	0.945396
	ENSG00000099715	KIF5A	kinesin family member 5A	Q12840,J3KNA1	Mapped to UniProt SWISS-PROT,UniProt - Evidence at protein level		0	Moderately tissue enriched			18.8067	0	22.8145		163.199	115.663	198.688	175.247		7.1533		0.0932564	8.67772	2.18695	0.333838	163.199	1.21215	0.911509	0.291833	0.392726	0.0898459	0.529535	0.0121797	0.171313	0.295031	0.134056	0.40867	0.169265	0.318536	0.418516	0.0692641	1.83028	0.254663	0.678589	5.10994	1.80689	0.259374	3.28387
	ENSG00000101349	NPTX1	neuronal pentraxin I	Q15818	Potentially secreted proteins,Secreted proteins predicted by MDSP,SignalP predicted secreted proteins,Phobius predicted secreted proteins,SPOCTOPUS predicted secreted proteins,Mapped to UniProt SWISS-PROT,UniProt - Evidence at transcript level		0	Moderately tissue enriched			18.0436	0	20.0101		65.9689	25.2574	101.315	71.3343		3.29678		0.493253	3.65609	1.06065	0.0947074	65.9689	0.716434	0.727452	0.949913	1.38245	0.00651215	0.295868	0.030847	0.295643	0.909483	0.0905174	0.0298722	0.96071	0.653028	0.090835	2.7973	0.839866	2.47923	0.689911	2.48249	0.0472203	0.374078	0.889693
	ENSG00000175264	GPR26	G protein-coupled receptor 26	Q8NDV2	G-protein coupled receptors,GPCRs excl olfactory receptors,Potential transmembrane proteins,Membrane proteins predicted by MDM,MEMSAT3 predicted membrane proteins,MEMSAT-SVM predicted membrane proteins,Phobius predicted membrane proteins,SCAMPI predicted membrane proteins,SPOCTOPUS predicted membrane proteins,THUMBUP predicted membrane proteins,TMHMM predicted membrane proteins,GPCRHMM predicted …		0	Moderately tissue enriched			17.8279	0	23.9803		2.44967	1.13856	2.64043	3.57002		0.102153		0.00529463	0.00475183	0.0102354	0	2.44967	0.0106078	0.00753845	0.0205004	0	0.0162888	0.00544562	0	0	0	0.0109532	0	0.00588328	0.0206282	0.0131475	0	0.00610552	0.00643937	0	0.137407	0.0032869	0.0189854	0.00497503
	ENSG00000184845	NTSR2	neurotensin receptor 2	O95665	G-protein coupled receptors,GPCRs excl olfactory receptors,Potential transmembrane proteins,Membrane proteins predicted by MDM,MEMSAT3 predicted membrane proteins,MEMSAT-SVM predicted membrane proteins,Phobius predicted membrane proteins,SCAMPI predicted membrane proteins,SPOCTOPUS predicted membrane proteins,THUMBUP predicted membrane proteins,TMHMM predicted membrane proteins,GPCRHMM predicted …		0	Moderately tissue enriched			17.6943	0	24.4085		12.6351	14.6222	4.22761	19.0555		0.517651		0.0834443	0.205438	0	0	12.6351	0	0	0	0.0173459	0.0114612	0	0	0.00978474	0	0.714079	0.0837699	0.0211539	0	0	0.0139241	0	0	0.0199188	0.161147	0	0	0
	ENSG00000069712	NKAIN2	Na+/K+ transporting ATPase interacting 2	Q5VXU1,F5GY48,F5H695	Potential transmembrane proteins,Membrane proteins predicted by MDM,MEMSAT3 predicted membrane proteins,MEMSAT-SVM predicted membrane proteins,Phobius predicted membrane proteins,SCAMPI predicted membrane proteins,SPOCTOPUS predicted membrane proteins,THUMBUP predicted membrane proteins,TMHMM predicted membrane proteins,3TM proteins predicted by MDM,Potentially secreted proteins,Phobius predicted…		0	Moderately tissue enriched			17.2193	0	21.0695		27.653	19.5653	30.2927	33.1011		1.31247		0.603707	0.493185	0.294634	0.236714	27.653	0.314146	0.25968	0.514569	0.399339	1.60593	0.15284	0.0780663	0.123293	0.28755	0.164246	0.0174924	0.144385	0.189129	0.092474	0.036862	0.125846	0.128902	0.0298598	0.433368	0.115032	0.718584	0.223723
	ENSG00000168280	FAM19A1	family with sequence similarity 19 (chemokine (C-C motif)-like), member A1	Q7Z5A9	Potential transmembrane proteins,MEMSAT-SVM predicted membrane proteins,THUMBUP predicted membrane proteins,TMHMM predicted membrane proteins,Potentially secreted proteins,Secreted proteins predicted by MDSP,SignalP predicted secreted proteins,Phobius predicted secreted proteins,SPOCTOPUS predicted secreted proteins,Mapped to UniProt SWISS-PROT,UniProt - Evidence at transcript level		0.003904	Moderately tissue enriched			17.131	0	21.1794		18.2824	3.59673	10.948	40.3025		0.863216		0.207596	1.06721	0.138776	0.0146918	18.2824	0.147013	0.136173	0.12185	0.0890109	0.103339	0.165667	0.0177625	0.057436	0.333974	0.0668595	0	0	0.876433	0.0316373	0.0255105	0.09867	0.204092	0.058534	0.590423	0.152066	0.263282	0.0564058
	ENSG00000072041	LRRTM4	leucine rich repeat transmembrane neuronal 4	B8ZZ84,Q86VH4,Q4KMX1,C9JM64	Potential transmembrane proteins,Membrane proteins predicted by MDM,MEMSAT3 predicted membrane proteins,MEMSAT-SVM predicted membrane proteins,Phobius predicted membrane proteins,SCAMPI predicted membrane proteins,SPOCTOPUS predicted membrane proteins,THUMBUP predicted membrane proteins,TMHMM predicted membrane proteins,1TM proteins predicted by MDM,Potentially secreted proteins,Secreted proteins…		0	Moderately tissue enriched			16.7515	0	20.3242		11.5703	13.8591	8.86078	11.9911		0.569288		0.0854455	0.534542	0.0565892	0	11.5703	0.133954	0.0896384	0.0866822	0.119889	0.162202	0.0633733	0.108514	0.690704	0.0117476	0	0.0977864	0.0738375	0.407273	0.230988	0.018299	0.0931057	0.0639778	0.152695	0.057167	0.0080734	0.263537	0.190428
	ENSG00000157782	SNAP25	synaptosomal-associated protein, 25kDa	P60880	Transporters,Transporter channels and pores,Mapped to UniProt SWISS-PROT,UniProt - Evidence at protein level		0	Moderately tissue enriched			16.7265	0	23.7055		802.908	366.033	959.242	1083.45		33.8701		0.682642	48.0023	4.42554	0.0201741	802.908	1.8334	4.32303	0.712677	3.0734	1.19984	1.66901	0.784663	1.31203	0.791359	5.81719	3.40348	0.766409	4.02273	0.204893	0.328782	4.00929	0.081838	8.77747	4.93751	0.497805	2.29764	7.60938
	ENSG00000003987	RTN1	reticulon 1	A8MT72,Q16799	Potential transmembrane proteins,Membrane proteins predicted by MDM,MEMSAT3 predicted membrane proteins,MEMSAT-SVM predicted membrane proteins,Phobius predicted membrane proteins,SCAMPI predicted membrane proteins,SPOCTOPUS predicted membrane proteins,THUMBUP predicted membrane proteins,TMHMM predicted membrane proteins,2TM proteins predicted by MDM,Mapped to UniProt SWISS-PROT,UniProt - Evidence…		0	Moderately tissue enriched			16.6346	0	18.9494		411.061	255.665	463.3	514.219		21.6926		12.919	23.4452	13.7439	0.591243	411.061	4.55482	4.91554	3.42046	13.7785	1.39152	2.74279	1.11393	9.67879	5.51896	0.975438	2.01547	3.12249	12.2176	1.93407	3.6297	6.96019	24.7112	6.94045	3.76785	4.15812	3.529	2.86177
	ENSG00000121653	SLC17A6	solute carrier family 17 (sodium-dependent inorganic phosphate cotransporter), member 6	Q9P2U8	Transporters,Electrochemical Potential-driven transporters,Potential transmembrane proteins,Membrane proteins predicted by MDM,MEMSAT3 predicted membrane proteins,MEMSAT-SVM predicted membrane proteins,Phobius predicted membrane proteins,SCAMPI predicted membrane proteins,SPOCTOPUS predicted membrane proteins,THUMBUP predicted membrane proteins,TMHMM predicted membrane proteins,>9TM proteins pred…		0	Moderately tissue enriched			16.6235	0	25.3029		4.05214	1.07241	5.72903	5.35497		0.160145		0	0	0	0	4.05214	0	0	0	0.0059501	0	0.0114692	0	0	0	0	0.243759	0	0	0	0	0	0	0	0.0106115	0	0	0
	ENSG00000136274	TMEM151A	transmembrane protein 151A	Q8N4L1	Potential transmembrane proteins,Membrane proteins predicted by MDM,MEMSAT3 predicted membrane proteins,MEMSAT-SVM predicted membrane proteins,Phobius predicted membrane proteins,SCAMPI predicted membrane proteins,SPOCTOPUS predicted membrane proteins,THUMBUP predicted membrane proteins,3TM proteins predicted by MDM,Mapped to UniProt SWISS-PROT,UniProt - Evidence at transcript level		0	Moderately tissue enriched			15.7705	0	21.7996		21.1698	11.5984	24.1678	27.7432		0.971108		0.0124754	1.26513	0.0447087	0.0219141	21.1698	0.0800618	0.0975171	0.0126745	1.04638	0.0751721	0.0394619	0.0172012	0.0688264	0.00942554	0.133758	0.269157	0.011944	0.0401411	0.0932595	0.0182469	0.0742925	0.0147823	1.34236	0.207319	0.0456264	0	0.00828387
	ENSG00000177301	STMN4	stathmin-like 4	Q9H169,B7Z2Z7,G5EA16,E5RIR6,E7EVN3	Potentially secreted proteins,Phobius predicted secreted proteins,Mapped to UniProt SWISS-PROT,UniProt - Evidence at transcript level		0	Moderately tissue enriched			15.7115	0	24.7212		155.446	69.6318	182.394	214.313		6.28798		0.122721	9.8938	0.216624	0	155.446	0.713285	0.689522	0.10988	0.179996	0.00950845	0.14559	0	0.0426888	0.0785125	0	0	0	0.0788973	0.0680733	0.0188494	1.06567	0.015163	0.152878	0.410248	0.0127879	0.148853	0.155729
	ENSG00000173452	KCNF1	potassium voltage-gated channel, subfamily F, member 1	Q9H3M0	Transporters,Transporter channels and pores,Voltage-gated ion channels,Voltage-Gated Potassium Channels,Potential transmembrane proteins,Membrane proteins predicted by MDM,MEMSAT3 predicted membrane proteins,MEMSAT-SVM predicted membrane proteins,Phobius predicted membrane proteins,SCAMPI predicted membrane proteins,SPOCTOPUS predicted membrane proteins,THUMBUP predicted membrane proteins,TMHMM p…		0	Moderately tissue enriched			15.4893	0	20.4964		17.471	9.78624	13.5503	29.0764		0.852392		0.0787208	0.033478	0.158612	0	17.471	0.396459	0.234327	0.182331	0.128984	0.178352	0.346845	0.0530212	0.124099	0.192688	0.025469	0.385066	0.083694	0.2062	0.0125538	0	0.155743	0.592448	0.223495	0.214152	0.00977518	0.399156	1.12794
	ENSG00000156475	STX1B	syntaxin 1B	P61266,H3BT82,Q2VPS2	Potential transmembrane proteins,Membrane proteins predicted by MDM,MEMSAT3 predicted membrane proteins,MEMSAT-SVM predicted membrane proteins,Phobius predicted membrane proteins,SCAMPI predicted membrane proteins,SPOCTOPUS predicted membrane proteins,THUMBUP predicted membrane proteins,TMHMM predicted membrane proteins,1TM proteins predicted by MDM,Mapped to UniProt SWISS-PROT,UniProt - Evidence…		0	Moderately tissue enriched			15.3937	0	17.3048		48.8602	29.4514	65.1728	51.9563		2.8235		0.850416	0.76767	1.44795	0.35894	48.8602	0.472595	0.586435	0.87672	1.29638	0.959441	0.670798	1.16581	0.374692	2.08397	0.740254	0.292591	0.481502	1.22611	1.00226	3.17403	0.883428	1.71122	0.630092	2.73249	0.387691	0.311883	1.88894
	ENSG00000258947	CAMK2A	calcium/calmodulin-dependent protein kinase II alpha	Q9UQM7,D6RHX9,D6RFJ0	Kinases,CAMK Ser/Thr protein kinases,Enzymes,Transferases,Potential transmembrane proteins,Membrane proteins predicted by MDM,MEMSAT-SVM predicted membrane proteins,Phobius predicted membrane proteins,SCAMPI predicted membrane proteins,SPOCTOPUS predicted membrane proteins,THUMBUP predicted membrane proteins,1TM proteins predicted by MDM,Mapped to UniProt SWISS-PROT,UniProt - Evidence at protein …		0	Moderately tissue enriched			15.3574	0	22.4291		134.668	77.0175	176.314	150.674		6.00419		0.109645	1.16989	0.325247	0.0642713	134.668	0.296998	0.130163	2.89801	0.707027	8.76897	1.19887	0.0948382	1.19944	0.0705299	0.69199	0.0218407	0.605613	2.49631	0.0633049	0.484676	0.302324	0.369316	0.129273	0.111122	0.0079823	1.33441	3.79257
	ENSG00000198756	CNTNAP4	contactin associated protein-like 4	Q9C0A0,E9PDN6,H3BPC8,F5H107	Potential transmembrane proteins,Membrane proteins predicted by MDM,MEMSAT3 predicted membrane proteins,MEMSAT-SVM predicted membrane proteins,Phobius predicted membrane proteins,SCAMPI predicted membrane proteins,SPOCTOPUS predicted membrane proteins,THUMBUP predicted membrane proteins,TMHMM predicted membrane proteins,1TM proteins predicted by MDM,Mapped to UniProt SWISS-PROT,UniProt - Evidence…		0	Moderately tissue enriched			15.2511	0	22.0516		21.5763	22.066	29.8794	12.7836		0.978447		0.123177	1.41474	0.159163	0	21.5763	0.0255312	0.467541	0	0.0191195	0.0559082	0.182908	0	0.0676111	0.283788	0.0919029	0.0240064	0.0732002	0.306604	0.0386818	0.0084843	0.190791	0.0850797	0.0259528	1.09495	0.00698837	0.0311163	0.0644987
	ENSG00000203930	GABRG1	gamma-aminobutyric acid (GABA) A receptor, gamma 1	Q8N1C3	Potential transmembrane proteins,Membrane proteins predicted by MDM,MEMSAT3 predicted membrane proteins,MEMSAT-SVM predicted membrane proteins,Phobius predicted membrane proteins,SCAMPI predicted membrane proteins,SPOCTOPUS predicted membrane proteins,THUMBUP predicted membrane proteins,TMHMM predicted membrane proteins,4TM proteins predicted by MDM,Potentially secreted proteins,Secreted proteins…		0	Moderately tissue enriched			15.0378	0	23.4665		16.3161	13.1505	10.1369	25.6609		0.695295		0.109046	0.133727	0.00514873	0	16.3161	0.0480048	0.0651986	0.0114408	0.0551423	0.005098	0.104205	0.0456815	0.0174281	0.0256244	1.08501	0	0	0	0	0.00528157	0.078188	0.131665	0.00908007	0.259769	0.156254	0.0253007	0.0805659
	ENSG00000144460	BCAN	brevican	Q5T3I8,Q96GW7,Q5T3I7,Q5T3I6	Potential transmembrane proteins,MEMSAT3 predicted membrane proteins,Potentially secreted proteins,Secreted proteins predicted by MDSP,SignalP predicted secreted proteins,Phobius predicted secreted proteins,SPOCTOPUS predicted secreted proteins,Mapped to UniProt SWISS-PROT,UniProt - Evidence at protein level,MEMSAT-SVM predicted membrane proteins		0.002995	Moderately tissue enriched			15.0089	0	23.5359		196.272	482.602	34.6091	71.6034		8.33922		0.123958	6.51502	0.264054	0.0151036	196.272	0.25563	0.276956	0.0205646	0.14799	0.225236	0.264318	0	0.178719	0.0978138	0.317641	0.0686783	0.0470155	0.126958	0.890371	13.077	0.501022	0.110762	0.0801941	1.27403	0.0721753	0.154325	3.78199
	ENSG00000184613	LHFPL3	lipoma HMGIC fusion partner-like 3	Q86UP9,C9JA52,F5GZM2,F5H0S3	Potential transmembrane proteins,Membrane proteins predicted by MDM,MEMSAT3 predicted membrane proteins,MEMSAT-SVM predicted membrane proteins,Phobius predicted membrane proteins,SCAMPI predicted membrane proteins,SPOCTOPUS predicted membrane proteins,THUMBUP predicted membrane proteins,TMHMM predicted membrane proteins,4TM proteins predicted by MDM,Mapped to UniProt SWISS-PROT,UniProt - Evidence…		4.9e-05	Moderately tissue enriched			14.9971	0	21.5482		30.4052	64.2149	11.7854	15.2152		1.41103		0	0.147163	0.123417	0	30.4052	0.613931	1.03412	0.0739822	0.0790142	0	1.16289	0	2.0274	0.0571359	0.0268389	0.278543	0.0872278	0.0671118	0.0087334	0.117447	0.639751	0.34031	0.391683	0.220918	0	0	0.195109
	ENSG00000167191	NRXN1	neurexin 1	P58400,,E7ETA5,Q9ULB1,E7ERL8,E7EQN4,F5GYC7,F8WB18	Potential transmembrane proteins,Membrane proteins predicted by MDM,MEMSAT3 predicted membrane proteins,MEMSAT-SVM predicted membrane proteins,Phobius predicted membrane proteins,SCAMPI predicted membrane proteins,SPOCTOPUS predicted membrane proteins,THUMBUP predicted membrane proteins,TMHMM predicted membrane proteins,1TM proteins predicted by MDM,Potentially secreted proteins,SPOCTOPUS predict…		0	Moderately tissue enriched			14.9745	0	17.9941		90.2562	80.7357	67.9809	122.052		5.01587		1.08912	2.90396	1.35269	0.128603	90.2562	6.02731	1.32519	3.05249	2.57184	3.6642	0.604397	0.415864	0.573003	0.332839	1.17585	0.91062	0	1.94706	2.35888	1.2278	2.71685	0.310964	1.87331	5.50571	0.293363	1.77313	1.03728
	ENSG00000181790	C8orf46	chromosome 8 open reading frame 46	Q8TAG6,E5RJS6,E5RKA6,R4GNJ7,E5RH60	Mapped to UniProt SWISS-PROT,UniProt - Evidence at transcript level		0	Moderately tissue enriched			14.7278	0	15.2356		62.6107	61.1329	51.1283	75.5708		4.10951		3.46843	1.31951	0.758023	0.212643	62.6107	0.496892	0.34	0.957152	0.871061	3.64651	3.23183	3.92549	3.7365	0.718529	3.53501	0.906293	1.041	4.25119	2.62256	3.59664	0.329856	1.69672	1.27309	2.6547	1.57692	0.716167	0.463434
	ENSG00000150471	SCN2A	sodium channel, voltage-gated, type II, alpha subunit	A8K0U1,Q99250	Potential transmembrane proteins,Membrane proteins predicted by MDM,MEMSAT3 predicted membrane proteins,MEMSAT-SVM predicted membrane proteins,Phobius predicted membrane proteins,SCAMPI predicted membrane proteins,SPOCTOPUS predicted membrane proteins,THUMBUP predicted membrane proteins,TMHMM predicted membrane proteins,6TM proteins predicted by MDM,Voltage-gated ion channels,Voltage-Gated Sodium…		0	Moderately tissue enriched			14.6778	0	21.2037		35.6893	16.0456	38.1414	52.8809		1.68317		0.334403	1.50436	0.154551	0.00688855	35.6893	0.118813	0.0671122	0.165107	1.01956	0.111967	2.43151	0.0496804	0.206829	0.0954184	0.327477	0.0722485	0.143198	0.22527	0.149703	0.158279	0.205412	0.107308	0.237622	0.584691	0.0541092	0.156982	1.06766
	ENSG00000186047	HRH3	histamine receptor H3	Q9Y5N1	G-protein coupled receptors,GPCRs excl olfactory receptors,Potential transmembrane proteins,Membrane proteins predicted by MDM,MEMSAT3 predicted membrane proteins,MEMSAT-SVM predicted membrane proteins,Phobius predicted membrane proteins,SCAMPI predicted membrane proteins,SPOCTOPUS predicted membrane proteins,THUMBUP predicted membrane proteins,TMHMM predicted membrane proteins,GPCRHMM predicted …		0	Moderately tissue enriched			13.6518	0	20.5685		5.47071	2.7904	5.45772	8.164		0.265975		0.098579	0.39361	0	0.0176614	5.47071	0	0	0.012147	0	0	0.0151806	0	0	0.0125542	0.0105419	0	0	0.227463	0.0244578	0.0956567	0	0	0.0152887	0.386735	0	0.400732	0
	ENSG00000167619	GABRB2	gamma-aminobutyric acid (GABA) A receptor, beta 2	P47870,E7EV50,B7Z279	Transporters,Transporter channels and pores,Potential transmembrane proteins,Membrane proteins predicted by MDM,MEMSAT3 predicted membrane proteins,MEMSAT-SVM predicted membrane proteins,Phobius predicted membrane proteins,SCAMPI predicted membrane proteins,SPOCTOPUS predicted membrane proteins,THUMBUP predicted membrane proteins,TMHMM predicted membrane proteins,4TM proteins predicted by MDM,Pot…		0	Moderately tissue enriched			13.634	0	19.0594		38.4349	18.4818	42.2808	54.5421		2.01658		0.176166	2.69815	0.0886199	0	38.4349	0.923268	1.08394	0.096606	0.160883	0.159254	1.88558	0	1.3662	0.0655313	0.144569	0.101	0.23094	0.318825	0.437232	0.118921	0.605498	2.81905	0.365235	0.9373	0.954932	0.0857146	0.18946
	ENSG00000213190	CASKIN1	CASK interacting protein 1	Q8WXD9	SH3-domain containing proteins,Mapped to UniProt SWISS-PROT,UniProt - Evidence at protein level		0	Moderately tissue enriched			13.4493	0	19.1337		16.7839	8.38218	18.9423	23.0272		0.877192		0.0402954	0.32956	0.0201581	0.449282	16.7839	0.134062	0.29408	0.0325281	0.172301	0.514027	0.121945	0.0081981	0.00216488	0.091425	0.289039	0.0862517	0.734106	1.24794	0.545994	0.498195	0.116905	0	0.0642448	0.656447	0.236508	0.0129263	0.201718
	ENSG00000183775	HS3ST2	heparan sulfate (glucosamine) 3-O-sulfotransferase 2	Q9Y278,H3BMR2	Enzymes,Transferases,Potential transmembrane proteins,MEMSAT3 predicted membrane proteins,MEMSAT-SVM predicted membrane proteins,Phobius predicted membrane proteins,SCAMPI predicted membrane proteins,THUMBUP predicted membrane proteins,TMHMM predicted membrane proteins,Potentially secreted proteins,SPOCTOPUS predicted secreted proteins,Mapped to UniProt SWISS-PROT,UniProt - Evidence at protein le…		0.000661	Moderately tissue enriched			13.4356	0	17.5136		31.2209	5.0654	62.6869	25.9103		1.78267		1.6773	1.8532	0.138667	0.260494	31.2209	0.8903	0.0879602	0.6276	0.745565	0.396435	0.0223783	1.7878	2.32375	0.741551	0.104129	0.278633	0.801292	0.910275	0.0651274	0.30684	0.149637	0.324118	0.328038	0.589396	0.293392	0.905508	0.301803
	ENSG00000163704	DIRAS2	DIRAS family, GTP-binding RAS-like 2	Q96HU8	Mapped to UniProt SWISS-PROT,UniProt - Evidence at protein level		0	Moderately tissue enriched			13.4244	0	21.1687		70.8087	39.0527	54.6304	118.743		3.34498		0.0854284	2.67008	0.0870127	0.00559263	70.8087	0.311958	1.81532	0.0807361	5.27463	0.0337862	0.870746	0.108832	0.102465	0.101498	0.0064148	0.518473	0.790066	0.0694205	1.19604	0.329888	1.63918	0.163748	0.623813	0.129001	2.11753	0.147321	0.226678
	ENSG00000147509	FRMPD4	FERM and PDZ domain containing 4	Q14CM0	Mapped to UniProt SWISS-PROT,UniProt - Evidence at protein level		4e-06	Moderately tissue enriched			13.4224	0	22.5839		8.92617	3.29289	7.80743	15.6782		0.395244		0.0784911	0.0557847	0.0222149	0	8.92617	0.0420946	0.0426166	0.0495234	0.0239934	0.665022	0.0100173	0	0.0475689	0.0022599	0.009685	0.0195876	0.0032889	0.207103	0	0.0187651	0.050592	0	0.0390823	0.289378	0.0152348	0.0238363	0.029282
	ENSG00000236939	OLFM1	olfactomedin 1	Q6IMJ6,Q99784,Q5VZL8,F8W870,Q6IMJ5,F5GZQ2,F5H810,	Potentially secreted proteins,Secreted proteins predicted by MDSP,SignalP predicted secreted proteins,Phobius predicted secreted proteins,SPOCTOPUS predicted secreted proteins,Mapped to UniProt SWISS-PROT,UniProt - Evidence at protein level,Potential transmembrane proteins,MEMSAT3 predicted membrane proteins		5e-05	Moderately tissue enriched			13.3568	0	15.2098		322.768	141.088	363.997	463.219		21.221		14.5704	24.1651	12.7056	0.183347	322.768	8.78469	4.83756	11.8433	9.16139	7.06557	7.32631	2.9667	9.35767	14.0049	15.6918	6.45542	0.900378	13.0113	3.81412	9.85075	6.69488	13.5608	7.23943	7.01573	5.67998	11.0007	22.3125
	ENSG00000146216	MCHR2	melanin-concentrating hormone receptor 2	Q969V1	G-protein coupled receptors,GPCRs excl olfactory receptors,Potential transmembrane proteins,Membrane proteins predicted by MDM,MEMSAT3 predicted membrane proteins,MEMSAT-SVM predicted membrane proteins,Phobius predicted membrane proteins,SCAMPI predicted membrane proteins,SPOCTOPUS predicted membrane proteins,THUMBUP predicted membrane proteins,TMHMM predicted membrane proteins,GPCRHMM predicted …		1e-05	Moderately tissue enriched			13.0918	0	23.7226		5.25619	2.55582	4.23879	8.97397		0.221569		0	0.0179937	0.019341	0	5.25619	0.0482453	0.054322	0	0	0	0.0134519	0	0.0104538	0	0	0	0	0	0	0	0.0821279	0	0.069781	0.401487	0.00897762	0	0
	ENSG00000233932	TUBB2B	tubulin, beta 2B class IIb	Q9BVA1	Potential transmembrane proteins,SPOCTOPUS predicted membrane proteins,Mapped to UniProt SWISS-PROT,UniProt - Evidence at protein level		1e-06	Moderately tissue enriched			13.0873	0	13.2512		199.604	133.846	242.338	222.627		15.063		14.1807	10.2376	9.81906	13.1313	199.604	4.51722	7.1627	11.2214	9.70013	3.54882	15.2517	6.0377	3.73661	8.37482	1.38956	5.89266	9.96527	5.91752	4.67304	15.1861	11.2146	1.42697	13.2314	4.93461	0.897984	4.71044	10.7383
	ENSG00000187391	GABBR2	gamma-aminobutyric acid (GABA) B receptor, 2	O75899	Transporters,Incompletely Characterized Transport Systems,G-protein coupled receptors,GPCRs excl olfactory receptors,Potential transmembrane proteins,Membrane proteins predicted by MDM,MEMSAT3 predicted membrane proteins,MEMSAT-SVM predicted membrane proteins,Phobius predicted membrane proteins,SCAMPI predicted membrane proteins,SPOCTOPUS predicted membrane proteins,THUMBUP predicted membrane pro…		0	Moderately tissue enriched			13.063	0	22.5175		47.9412	31.6477	51.467	60.7088		2.12906		0.0415632	3.67001	0.0500552	0	47.9412	0.038028	0.0099338	0.0250368	0.0234187	0.208081	0.0458332	0.012727	0.0968528	0.0181911	0.00962545	0.0201024	0.0799525	0.0108557	0.03771	0.123627	0.0120058	0.0088627	0.131343	1.87636	1.20036	1.34451	0.448523
	ENSG00000198929	TMEM132D	transmembrane protein 132D	Q14C87	Potential transmembrane proteins,Membrane proteins predicted by MDM,MEMSAT3 predicted membrane proteins,MEMSAT-SVM predicted membrane proteins,Phobius predicted membrane proteins,SCAMPI predicted membrane proteins,SPOCTOPUS predicted membrane proteins,THUMBUP predicted membrane proteins,TMHMM predicted membrane proteins,1TM proteins predicted by MDM,Mapped to UniProt SWISS-PROT,UniProt - Evidence…		2e-06	Moderately tissue enriched			13.049	0	19.4748		7.33816	2.89601	7.14206	11.9764		0.376803		0.0133742	0.187031	0.129412	0.0862104	7.33816	0.295216	0.134145	0.005688	0.0042316	0	0.0670634	0.131773	0.109846	0.00530772	0.0513519	0.132677	0	0.285741	0	0.0296522	0.207835	0.0168054	0.213453	0.562352	0.038381	0	0.127971
	ENSG00000128594	PDYN	prodynorphin	P01213	Transporters,Transporter channels and pores,Potentially secreted proteins,Secreted proteins predicted by MDSP,SignalP predicted secreted proteins,Phobius predicted secreted proteins,SPOCTOPUS predicted secreted proteins,Mapped to UniProt SWISS-PROT,UniProt - Evidence at protein level		0.004751	Moderately tissue enriched			12.9958	0	24.9252		34.5654	0.690391	71.4451	31.5606		1.38677		0	0	0.0165292	0.00596795	34.5654	0	0	0	0	0	0.00446923	0	0	0	0	0	0	0	0.0115035	0.171506	0	0	0	2.65974	0.0075911	0	0
	ENSG00000156395	GPR62	G protein-coupled receptor 62	Q9BZJ7	G-protein coupled receptors,GPCRs excl olfactory receptors,Potential transmembrane proteins,Membrane proteins predicted by MDM,MEMSAT3 predicted membrane proteins,MEMSAT-SVM predicted membrane proteins,Phobius predicted membrane proteins,SCAMPI predicted membrane proteins,SPOCTOPUS predicted membrane proteins,THUMBUP predicted membrane proteins,TMHMM predicted membrane proteins,GPCRHMM predicted …		2e-06	Moderately tissue enriched			12.9341	0	16.6524		4.4978	3.35385	5.21053	4.92903		0.270099		0.195724	0.278927	0.0189888	0	4.4978	0.0181048	0.0600903	0.0655597	0.125092	0.216751	0.218799	0.145508	0.0562631	0.0337842	0.347748	0.031339	0.0269178	0.152861	0.138739	0.0426836	0.0112779	0.0886426	0.103124	0.0791806	0.0854393	0.0716638	0.181668
	ENSG00000182450	JPH3	junctophilin 3	Q8WXH2	Potential transmembrane proteins,Membrane proteins predicted by MDM,MEMSAT3 predicted membrane proteins,MEMSAT-SVM predicted membrane proteins,Phobius predicted membrane proteins,SCAMPI predicted membrane proteins,SPOCTOPUS predicted membrane proteins,THUMBUP predicted membrane proteins,TMHMM predicted membrane proteins,1TM proteins predicted by MDM,Mapped to UniProt SWISS-PROT,UniProt - Evidence…		0	Moderately tissue enriched			12.907	0	20.6523		22.0141	13.3948	17.3633	35.2841		1.06594		0.177332	1.70032	0.262776	0.022615	22.0141	0.245892	0.208961	0.713498	0.0564922	0.0324525	0.0975804	0.0187158	0.0480278	0.0513005	0.0347081	0.0848128	0.0339541	0.315727	0.0320003	0.0505758	0.364852	0.0293609	0.227651	1.70559	0.0176573	0.0722392	0.161189
	ENSG00000184261	SLC1A3	solute carrier family 1 (glial high affinity glutamate transporter), member 3	P43003,E7EUS7,E7EPV5,E7EUV6	Transporters,Electrochemical Potential-driven transporters,Potential transmembrane proteins,Membrane proteins predicted by MDM,MEMSAT3 predicted membrane proteins,MEMSAT-SVM predicted membrane proteins,Phobius predicted membrane proteins,SCAMPI predicted membrane proteins,SPOCTOPUS predicted membrane proteins,THUMBUP predicted membrane proteins,TMHMM predicted membrane proteins,>9TM proteins pred…		1e-06	Moderately tissue enriched			12.8844	0	15.5163		279.313	277.344	298.342	262.253		18.0013		21.0108	19.3352	10.8819	3.27925	279.313	4.43984	0.372329	12.4356	11.5498	18.6292	1.52611	1.7333	3.87228	18.2017	10.7217	3.12576	21.6783	2.47675	1.88385	6.10443	1.41389	12.3242	3.04958	2.62068	1.88596	8.98624	3.18382
	ENSG00000117152	APC2	adenomatosis polyposis coli 2	K7EN62,O95996,K7ELQ3,B5MDS5	Mapped to UniProt SWISS-PROT,UniProt - Evidence at protein level		0	Moderately tissue enriched			12.8117	0	22.867		34.3552	57.2384	13.9921	31.835		1.50239		0.0518682	2.68155	0.1952	0.0623336	34.3552	0.421962	0.170173	0.0287875	0.0345253	0.138422	0.0847973	0.00926127	0.0588007	0.0711691	0.0742272	0.057801	0.0674082	0.109029	0.120124	0.132546	0.409344	0.153875	0.145746	0.765227	0.0253333	0.0274386	0.112444
	ENSG00000103184	SLC4A10	solute carrier family 4, sodium bicarbonate transporter, member 10	Q6U841,C9J240,F8WDX9,E7EW28,B7Z2J0	Transporters,Electrochemical Potential-driven transporters,Potential transmembrane proteins,Membrane proteins predicted by MDM,MEMSAT3 predicted membrane proteins,MEMSAT-SVM predicted membrane proteins,Phobius predicted membrane proteins,SCAMPI predicted membrane proteins,SPOCTOPUS predicted membrane proteins,THUMBUP predicted membrane proteins,TMHMM predicted membrane proteins,>9TM proteins pred…		0	Moderately tissue enriched			12.7463	0	20.7628		38.648	20.4424	52.885	42.6165		1.8614		0.0340215	2.11856	0.670106	0.142993	38.648	3.03208	0.25845	0.0513476	0.447397	0.0584298	0.0624476	0.162809	0.0743263	0.120543	0.00999535	0.852654	0.0300879	0.54775	0.0085856	0.0172239	0.362345	1.47575	0.276323	0.52402	0.0336146	0.232493	0.00554053
	ENSG00000179774	HTR2A	5-hydroxytryptamine (serotonin) receptor 2A, G protein-coupled	P28223,B3VRB0	G-protein coupled receptors,Serotonin receptors,GPCRs excl olfactory receptors,Potential transmembrane proteins,Membrane proteins predicted by MDM,MEMSAT3 predicted membrane proteins,MEMSAT-SVM predicted membrane proteins,Phobius predicted membrane proteins,SCAMPI predicted membrane proteins,SPOCTOPUS predicted membrane proteins,THUMBUP predicted membrane proteins,TMHMM predicted membrane protein…		0	Moderately tissue enriched			12.7417	0	18.5156		21.8231	10.3247	26.5589	28.5856		1.17863		0.241107	0.241267	1.16909	0.0331732	21.8231	0.311695	0.167972	0.892447	1.71273	0.423052	0.071982	0.0345977	0.194488	0.0201402	0.232892	0.010928	0.0507046	0.329545	0.0657942	0.0452041	0.279438	0.0228577	0.305162	0.822828	0.0547702	1.38484	0.881238
	ENSG00000102452	KIAA1549L	KIAA1549-like	,Q6ZVL6,E9PAT2	Potential transmembrane proteins,Membrane proteins predicted by MDM,MEMSAT3 predicted membrane proteins,MEMSAT-SVM predicted membrane proteins,Phobius predicted membrane proteins,SCAMPI predicted membrane proteins,SPOCTOPUS predicted membrane proteins,THUMBUP predicted membrane proteins,TMHMM predicted membrane proteins,1TM proteins predicted by MDM,Mapped to UniProt SWISS-PROT,UniProt - Evidence…		0	Moderately tissue enriched			12.7027	0	20.4443		17.898	10.5455	18.9362	24.2124		0.875453		0.173025	0.298104	0.190534	0.0033881	17.898	0.062609	0.0635871	0.421819	0.115696	0.0400377	0.427573	0.0283703	0.0965914	0.109099	0.0353274	0.128744	0.263376	0.0526976	0.0611044	1.40899	0.057008	0.0703466	0.0818693	0.984189	0.0262606	0.425456	0.1134
	ENSG00000184408	GDAP1L1	ganglioside induced differentiation associated protein 1-like 1	Q96MZ0,Q5TE61,,Q5TE58,B7Z4H3	Potential transmembrane proteins,Membrane proteins predicted by MDM,MEMSAT3 predicted membrane proteins,MEMSAT-SVM predicted membrane proteins,Phobius predicted membrane proteins,SCAMPI predicted membrane proteins,SPOCTOPUS predicted membrane proteins,TMHMM predicted membrane proteins,2TM proteins predicted by MDM,Mapped to UniProt SWISS-PROT,UniProt - Evidence at transcript level		0	Moderately tissue enriched			12.6858	0	19.9404		24.6036	26.8178	19.5595	27.4335		1.23386		0.0538667	1.92253	0.22593	0.014977	24.6036	0.0388018	0.0575751	0.0686293	0.0863817	0.301739	0.0465698	0	0	0	1.38576	0.395458	0	0.230508	0	0.092534	0.274393	0.0534135	0.962967	1.93946	0.122233	0	0.436799
	ENSG00000156564	FLJ30594	HCG1990367; Putative uncharacterized protein DKFZp761K2322; Putative uncharacterized protein FLJ30594; cDNA FLJ30594 fis, clone BRAWH2008903	Q96NM1			0	Moderately tissue enriched			12.6128	0	22.9835		16.5304	21.8887	18.3331	9.36937		0.719227		0	0.0142496	0.0581367	0	16.5304	0	0	0	0.519933	0.317399	0	0	0.302291	0.00422916	0.139173	0.0830845	0	0.0521636	0.0317778	0	0.0481825	0	1.31061	0.0075221	0	0	0
	ENSG00000198934	AK5	adenylate kinase 5	Q9Y6K8,E9PQQ8,,E9PIS7	Plasma proteins,Enzymes,Transferases,Mapped to UniProt SWISS-PROT,UniProt - Evidence at protein level		0	Moderately tissue enriched			12.4775	0	19.0165		159.608	69.3687	213.994	195.46		8.39312		1.8649	1.84156	3.45369	2.53685	159.608	1.66397	2.73477	2.47221	2.18355	1.57402	2.79395	0.252857	1.96618	4.98168	0.588436	0.785585	0.583827	2.59356	2.98649	2.94283	1.40024	2.97907	4.06681	12.7916	1.06072	1.77687	2.13042
	ENSG00000105270	HAPLN2	hyaluronan and proteoglycan link protein 2	Q9GZV7,Q5T3J1	Potentially secreted proteins,Secreted proteins predicted by MDSP,SignalP predicted secreted proteins,Phobius predicted secreted proteins,SPOCTOPUS predicted secreted proteins,Mapped to UniProt SWISS-PROT,UniProt - Evidence at protein level		0	Moderately tissue enriched			12.243	0	20.385		38.6958	43.98	58.8123	13.2952		1.89825		1.47681	0.540975	0.072078	0.0240581	38.6958	0.116327	3.16065	0.129685	0.0779193	0.123315	0.462865	0	0.0527926	0.0783686	0.269075	0	0.101466	2.02388	0.152449	0.257096	0.793591	0.192959	0	0.932709	0.0545522	0	1.46318
	ENSG00000141750	PTPN5	protein tyrosine phosphatase, non-receptor type 5 (striatum-enriched)	E9PLZ4,P54829,A8MXF1,B7ZAF5	Enzymes,Hydrolases,Potential transmembrane proteins,Membrane proteins predicted by MDM,MEMSAT3 predicted membrane proteins,MEMSAT-SVM predicted membrane proteins,Phobius predicted membrane proteins,SCAMPI predicted membrane proteins,SPOCTOPUS predicted membrane proteins,THUMBUP predicted membrane proteins,TMHMM predicted membrane proteins,2TM proteins predicted by MDM,Mapped to UniProt SWISS-PROT…		1e-06	Moderately tissue enriched			12.2305	0	17.9438		28.5422	12.7814	48.0724	24.7727		1.59064		1.88342	0.498449	0.102588	0	28.5422	0.260234	0.131916	0.399506	0.327817	2.16936	0.117501	0	1.08787	0.0637624	1.28625	0.0984255	0.0121685	0.89663	0.350147	0.1321	0.318109	0.346608	0.308028	2.33369	0.292142	0.718133	0.270289
	ENSG00000165443	BTBD17	BTB (POZ) domain containing 17	A6NE02	Potentially secreted proteins,Secreted proteins predicted by MDSP,SignalP predicted secreted proteins,Phobius predicted secreted proteins,SPOCTOPUS predicted secreted proteins,Mapped to UniProt SWISS-PROT,UniProt - Evidence at transcript level		0.023928	Moderately tissue enriched			12.0283	0	20.8993		4.67977	12.236	0.593029	1.21029		0.22392		0.0178189	0.361346	0	0	4.67977	0.036528	0.266848	0	0.0142612	0.0097113	0	0	0.0223789	0.00802492	0	0	0	0.0157768	0	0	0.0709345	0.0335447	0.389063	0.0553561	0.0412974	0.0231693	0
	ENSG00000185610	GRIA2	glutamate receptor, ionotropic, AMPA 2	D6RBV7,A8MT92,D6RDX5,P42262,D6RFM6,F8W7L6,D6R9Z0,D6REK8,	Potential transmembrane proteins,MEMSAT3 predicted membrane proteins,TMHMM predicted membrane proteins,Potentially secreted proteins,Secreted proteins predicted by MDSP,Phobius predicted secreted proteins,SPOCTOPUS predicted secreted proteins,Membrane proteins predicted by MDM,MEMSAT-SVM predicted membrane proteins,Phobius predicted membrane proteins,SCAMPI predicted membrane proteins,SPOCTOPUS p…		0	Moderately tissue enriched			11.8595	0	21.7172		124.113	138.372	101.497	132.471		5.71498		0.191881	9.308	0.327505	0	124.113	0.211889	0.151205	0.153635	0.0408523	0.105967	0.460491	0	0.0339642	0.103463	0.834503	1.63258	0.0981456	0.751359	2.18246	0	0.170745	0.285378	0.493831	1.87878	0.00975008	0.299431	10.4653
	ENSG00000182667	SLC1A2	solute carrier family 1 (glial high affinity glutamate transporter), member 2	P43004,H0YEB1,,C9J9N5	Transporters,Electrochemical Potential-driven transporters,Potential transmembrane proteins,Membrane proteins predicted by MDM,MEMSAT3 predicted membrane proteins,MEMSAT-SVM predicted membrane proteins,Phobius predicted membrane proteins,SCAMPI predicted membrane proteins,SPOCTOPUS predicted membrane proteins,THUMBUP predicted membrane proteins,TMHMM predicted membrane proteins,>9TM proteins pred…		1e-06	Moderately tissue enriched			11.8402	0	22.9828		199.606	98.722	126.985	373.11		8.68501		0.192471	3.5433	0.531296	0.0623177	199.606	0.187504	0.276936	0.198405	0.392498	0.518285	0.305197	16.8584	0.634802	1.22362	0.0160293	2.07861	0.747778	0.215698	1.8481	0.676334	0.0829633	0.403218	1.36023	0.933358	0.217886	0.383725	1.00078
	ENSG00000182901	FABP7	fatty acid binding protein 7, brain	O15540,Q9H047	Mapped to UniProt SWISS-PROT,UniProt - Evidence at protein level		0	Moderately tissue enriched			11.6121	0	21.3574		55.3786	56.6866	74.437	35.0121		2.59294		2.38291	0.333617	0.0876037	0.0227393	55.3786	0.306447	0.077587	0.664073	0	0.142876	0.827322	0	0	0.0612246	0	0	0.344315	0.219254	4.76904	3.66936	0	0	0.197148	0.175738	0.00619718	0.319281	0.0241407
	ENSG00000018625	C1QL2	complement component 1, q subcomponent-like 2	Q7Z5L3	Potentially secreted proteins,Secreted proteins predicted by MDSP,SignalP predicted secreted proteins,Phobius predicted secreted proteins,SPOCTOPUS predicted secreted proteins,Mapped to UniProt SWISS-PROT,UniProt - Evidence at transcript level		0	Moderately tissue enriched			11.4473	0	22.3869		1.29083	0.626986	1.51074	1.73476		0.05766		0	0	0	0	1.29083	0.0170657	0	0	0	0.0108759	0	0	0.00722946	0.0745345	0	0	0.0065679	0	0.0142814	0.0123343	0	0.0103395	0	0.112763	0	0	0
	ENSG00000072832	TRIM9	tripartite motif containing 9	Q9C026	Mapped to UniProt SWISS-PROT,UniProt - Evidence at protein level		0	Moderately tissue enriched			11.334	0	18.3309		57.2152	59.5287	66.9065	45.2105		3.12125		0.149071	3.11633	1.45282	0.653828	57.2152	1.58267	0.290699	0.834607	5.04809	0.56193	0.662084	0.291047	0.273732	0.301925	0.583341	0.373908	0.425202	1.16543	1.57387	0.374484	0.422224	0.451511	0.362925	1.00527	0.301414	0.73675	4.06337
	ENSG00000050030	ERC2	ELKS/RAB6-interacting/CAST family member 2	O15083,	Mapped to UniProt SWISS-PROT,UniProt - Evidence at protein level		0	Moderately tissue enriched			11.3282	0	16.3706		29.0904	8.7013	38.501	40.0688		1.77699		0.239842	0.971721	0.549857	0.0268297	29.0904	0.329256	0.134691	0.516189	0.974534	1.99519	0.824933	0.012392	0.396365	0.242622	2.37829	0.828032	1.05224	0.939061	0.625089	0.131488	0.326423	0.288287	0.427097	2.56796	0.948113	0.256495	0.905311
	ENSG00000105767	BAALC	brain and acute leukemia, cytoplasmic	Q8WXS3	Cancer related proteins,Mapped to UniProt SWISS-PROT,UniProt - Evidence at transcript level		0	Moderately tissue enriched			11.3094	0	17.5072		148.557	198.925	118.132	128.614		8.48549		11.7348	13.1357	2.74069	3.87473	148.557	1.02725	0.814157	0.937227	1.4036	2.97794	1.95841	1.87961	6.50946	1.72483	1.4627	0.890016	5.49773	0.215988	0.983746	1.06633	2.15458	8.92562	1.26751	1.74524	2.01364	2.33645	1.27339
	ENSG00000186868	RPH3A	rabphilin 3A homolog (mouse)	F8W116,F8VR41,F8VZS2,Q9Y2J0,F8W1K7,,F8VNU2,F8VNW3,F8VVK8,F8W131,F8VV58,F8VTR7,F8W1A3,F8VNP7,F8VP47,F8VRJ1,J3KR03	Potential transmembrane proteins,THUMBUP predicted membrane proteins,Mapped to UniProt SWISS-PROT,UniProt - Evidence at protein level		0	Moderately tissue enriched			11.0374	0	21.2734		51.6094	37.4906	40.1223	77.2154		2.42601		0.148559	4.67586	0.636029	2.99298	51.6094	0.235183	0	0.0623004	0.260025	0.0071832	0.0665198	0.074089	0.315495	0.200454	0	0.249225	0.0437164	0.151701	0.180779	0.0105265	0.534164	0.939117	0.0239409	1.77081	0.0371524	0.26745	0.0096211
	ENSG00000165194	CHRNB2	cholinergic receptor, nicotinic, beta 2 (neuronal)	P17787	Transporters,Transporter channels and pores,Potential transmembrane proteins,Membrane proteins predicted by MDM,MEMSAT3 predicted membrane proteins,MEMSAT-SVM predicted membrane proteins,Phobius predicted membrane proteins,SCAMPI predicted membrane proteins,SPOCTOPUS predicted membrane proteins,THUMBUP predicted membrane proteins,TMHMM predicted membrane proteins,4TM proteins predicted by MDM,Pot…		0	Moderately tissue enriched			10.9082	0	20.3718		12.1827	8.16644	16.0352	12.3464		0.598017		0.0547438	1.11683	0.141648	0.0432728	12.1827	0.127861	0.200357	0.124646	0.0409622	0.00593625	0.0575002	0.00356577	0.026389	0.00750454	0.07008	0.284546	0.014402	0.0293659	0.0473487	0.192514	0.163996	0.0140958	0.389036	0.700082	0.0202566	0.0178235	0.0690203
	ENSG00000133169	PCDHA5	protocadherin alpha 5	Q9Y5H7	Potential transmembrane proteins,Membrane proteins predicted by MDM,MEMSAT3 predicted membrane proteins,MEMSAT-SVM predicted membrane proteins,Phobius predicted membrane proteins,SCAMPI predicted membrane proteins,SPOCTOPUS predicted membrane proteins,THUMBUP predicted membrane proteins,TMHMM predicted membrane proteins,1TM proteins predicted by MDM,Potentially secreted proteins,Secreted proteins…		0.001271	Moderately tissue enriched			10.8329	0	15.3623		2.36705	0.812272	1.96676	4.32213		0.154082		0.174984	0.180576	0.0354837	0	2.36705	0.0484158	0.0511205	0.0133356	0.214313	0	0.202768	0	0.108668	0.0107765	0.0412184	0.0914515	0	0.0562868	0	0.0100362	0.030946	0.00880835	0.0656169	0.17314	0.0362985	0.0204128	0.218507
	ENSG00000144278	NETO1	neuropilin (NRP) and tolloid (TLL)-like 1	Q8TDF5,,J3QRF5	Potential transmembrane proteins,Membrane proteins predicted by MDM,MEMSAT3 predicted membrane proteins,MEMSAT-SVM predicted membrane proteins,Phobius predicted membrane proteins,SCAMPI predicted membrane proteins,SPOCTOPUS predicted membrane proteins,THUMBUP predicted membrane proteins,TMHMM predicted membrane proteins,1TM proteins predicted by MDM,Potentially secreted proteins,Secreted proteins…		0	Moderately tissue enriched			10.7059	0	20.0316		38.3527	17.0825	39.2249	58.7508		1.91461		0.36775	0	0.598633	0.259845	38.3527	0.130838	0	0.133315	0.0444179	1.28182	0.206918	0	0.0928066	2.54438	0	0	0	0.00945968	0.124427	0.305583	0.0239624	3.58238	0.38524	1.57292	1.42868	0.193991	0.0542824
	ENSG00000131409	SYT11	synaptotagmin XI	Q9BT88,B4DK40	Potential transmembrane proteins,MEMSAT3 predicted membrane proteins,MEMSAT-SVM predicted membrane proteins,Phobius predicted membrane proteins,SCAMPI predicted membrane proteins,THUMBUP predicted membrane proteins,TMHMM predicted membrane proteins,Potentially secreted proteins,SPOCTOPUS predicted secreted proteins,Mapped to UniProt SWISS-PROT,UniProt - Evidence at protein level		5.6e-05	Moderately tissue enriched			10.6816	0	14.0726		208.379	199.21	211.575	214.352		14.8074		5.60694	19.5082	9.03239	2.38624	208.379	5.31373	2.92349	5.46951	12.4362	10.5172	4.68459	1.02094	8.08158	10.9593	13.2689	1.60332	6.95899	10.508	1.72702	1.25518	4.73711	9.37438	4.13548	7.22467	2.42851	11.8277	18.4311
	ENSG00000107130	GNG3	guanine nucleotide binding protein (G protein), gamma 3	P63215	Mapped to UniProt SWISS-PROT,UniProt - Evidence at transcript level		0	Moderately tissue enriched			10.6724	0	22.5843		159.062	57.0346	198.941	221.211		7.04303		0	14.9041	1.98681	0.393212	159.062	2.24673	0.739447	0.080095	0.308033	0.188446	0.344791	0.121479	0.0730358	0.304586	0.247329	0	0.167333	0.0763558	0.25039	0.13455	2.05222	0.126212	0.171307	6.01444	0.113239	0	0.0555983
	ENSG00000137941	PCDHGB1	protocadherin gamma subfamily B, 1	Q9Y5G3	Potential transmembrane proteins,Membrane proteins predicted by MDM,MEMSAT3 predicted membrane proteins,MEMSAT-SVM predicted membrane proteins,Phobius predicted membrane proteins,SCAMPI predicted membrane proteins,SPOCTOPUS predicted membrane proteins,THUMBUP predicted membrane proteins,TMHMM predicted membrane proteins,1TM proteins predicted by MDM,Potentially secreted proteins,Secreted proteins…		0.003954	Moderately tissue enriched			10.6463	0	15.3686		12.6309	30.9889	2.73516	4.16859		0.821861		0.606244	0.820281	0.183951	0.00476845	12.6309	0.0916813	0.0819506	0.267645	0.509647	0.432605	0.509618	0.085556	0.670898	0.0665628	1.18641	0.404817	0.254149	0.752008	0.25766	0.144953	0.188848	0.185148	0.0820653	0.28101	0.368395	0.195036	0.927458
	ENSG00000134121	TMEM59L	transmembrane protein 59-like	Q9UK28,	Potential transmembrane proteins,Membrane proteins predicted by MDM,MEMSAT3 predicted membrane proteins,MEMSAT-SVM predicted membrane proteins,Phobius predicted membrane proteins,SCAMPI predicted membrane proteins,SPOCTOPUS predicted membrane proteins,THUMBUP predicted membrane proteins,TMHMM predicted membrane proteins,1TM proteins predicted by MDM,Potentially secreted proteins,Secreted proteins…		0	Moderately tissue enriched			10.6313	0	21.6148		146.894	71.7756	158.125	210.782		6.79601		0.463954	13.8172	1.42653	0	146.894	1.26016	0.667579	1.06664	2.29749	2.33609	0.788775	0.171024	0.236138	0.0672739	0.256076	0.863116	0.988119	1.34265	1.09555	0.183379	2.05783	0.0495736	0.579379	1.83869	0.364526	0.448381	1.93197
	ENSG00000139200	KCNC1	potassium voltage-gated channel, Shaw-related subfamily, member 1	K4DI87,P48547	Potential transmembrane proteins,Membrane proteins predicted by MDM,MEMSAT3 predicted membrane proteins,MEMSAT-SVM predicted membrane proteins,Phobius predicted membrane proteins,SCAMPI predicted membrane proteins,SPOCTOPUS predicted membrane proteins,THUMBUP predicted membrane proteins,TMHMM predicted membrane proteins,6TM proteins predicted by MDM,Voltage-gated ion channels,Voltage-Gated Potass…		1e-06	Moderately tissue enriched			10.6307	0	21.8489		14.1831	8.30882	22.3028	11.9378		0.649148		0.0158109	0.530257	0.164375	0.0558257	14.1831	0.074836	0.227903	0.040888	0.0436773	0.00255647	0.0301123	0.0046219	0.00369798	0	0.0200315	0.053821	0.00982117	0.0973074	0.143406	0.0745931	0.0812028	0.0370482	0.1515	1.33417	0.0225752	0.00529835	0.118524
	ENSG00000197457	FAM181B	family with sequence similarity 181, member B	A6NEQ2	Mapped to UniProt SWISS-PROT,UniProt - Evidence at transcript level		6e-06	Moderately tissue enriched			10.5277	0	14.4529		10.8231	14.3701	5.42437	12.6749		0.748857		0.563434	0.962884	0.291754	0	10.8231	0.375877	0.352723	0.125377	0.0564397	0.305773	0.637136	0	0.07591	0.0441466	0.834782	0.07534	0.104917	0.612193	1.02806	0.12166	0.569022	0.0564577	0.223618	0.171215	0.328069	0.723989	0.755222
	ENSG00000169884	SLC35F1	solute carrier family 35, member F1	Q5T1Q4	Transporters,Electrochemical Potential-driven transporters,Potential transmembrane proteins,Membrane proteins predicted by MDM,MEMSAT3 predicted membrane proteins,MEMSAT-SVM predicted membrane proteins,Phobius predicted membrane proteins,SCAMPI predicted membrane proteins,SPOCTOPUS predicted membrane proteins,THUMBUP predicted membrane proteins,TMHMM predicted membrane proteins,9TM proteins predi…		2e-06	Moderately tissue enriched			10.4025	0	16.7551		26.2171	29.3691	19.7768	29.5054		1.56472		1.32628	1.21547	0.82128	0	26.2171	0.701837	0.443367	0.569627	0.663903	2.52027	0.484044	0.0432533	0.112182	0.0418016	0.347185	0.168484	0.0373949	1.30768	0.382884	0.389238	0.564883	0.439369	0.32328	0.604548	0.790434	0.437327	1.29432
	ENSG00000101292	DSCAM	Down syndrome cell adhesion molecule	O60469,Q8WY19	Potential transmembrane proteins,Membrane proteins predicted by MDM,MEMSAT-SVM predicted membrane proteins,Phobius predicted membrane proteins,SCAMPI predicted membrane proteins,SPOCTOPUS predicted membrane proteins,THUMBUP predicted membrane proteins,TMHMM predicted membrane proteins,1TM proteins predicted by MDM,Potentially secreted proteins,Secreted proteins predicted by MDSP,SignalP predicted…		0	Moderately tissue enriched			10.335	0	19.9112		6.60445	10.0534	4.33033	5.42963		0.331696		0.00555907	0.0532404	0.0389578	0.0146404	6.60445	0.0230287	0.0348135	0	0.0287987	0.0183545	0.00717447	0.072323	0.0337902	0.0199967	0.0103526	0.080249	0.571223	0.108073	0	0	0.035928	0.639035	0.00477	0.50861	0.0108478	0.027065	0.00450347
	ENSG00000183454	SOX11	SRY (sex determining region Y)-box 11	P35716	Mapped to UniProt SWISS-PROT,UniProt - Evidence at protein level		0.033313	Moderately tissue enriched			10.3153	0	21.1973		2.96613	8.00751	0.22983	0.661054		0.13993		0.0172062	0.0081301	0.0175776	0	2.96613	0.0119632	0	0.0033744	0.0159666	0.287547	0.0106339	0.00356123	0.014938	0.00219174	0	0	0	0.0174957	0.0873918	0.0040618	0.0324403	0.131143	0.028059	0.029515	0.0338762	0.0121942	0.0427057
	ENSG00000183780	KCNQ3	potassium voltage-gated channel, KQT-like subfamily, member 3	O43525,E7ET42	Transporters,Transporter channels and pores,Voltage-gated ion channels,Voltage-Gated Potassium Channels,Potential transmembrane proteins,Membrane proteins predicted by MDM,MEMSAT3 predicted membrane proteins,MEMSAT-SVM predicted membrane proteins,Phobius predicted membrane proteins,SCAMPI predicted membrane proteins,SPOCTOPUS predicted membrane proteins,THUMBUP predicted membrane proteins,TMHMM p…		0	Moderately tissue enriched			10.2517	0	17.1735		14.7714	5.63665	17.3128	21.3647		0.860127		0.187666	1.44087	0.435495	0.0407271	14.7714	0.0870788	0.166942	0.0984495	0.382466	0.533054	0.599577	0.0277731	0.686897	0.143262	0.0940661	0.147325	0.227759	0.350514	0.175918	0.324093	0.62815	0.368858	0.161194	0.255125	0.354605	0.343165	0.191012
	ENSG00000176697	TMEM257	transmembrane protein 257	O96002	Potential transmembrane proteins,Membrane proteins predicted by MDM,MEMSAT3 predicted membrane proteins,MEMSAT-SVM predicted membrane proteins,Phobius predicted membrane proteins,SCAMPI predicted membrane proteins,SPOCTOPUS predicted membrane proteins,THUMBUP predicted membrane proteins,TMHMM predicted membrane proteins,1TM proteins predicted by MDM,Potentially secreted proteins,SPOCTOPUS predict…		0	Moderately tissue enriched			10.2439	0	21.2914		2.42422	4.0162	1.27102	1.98544		0.113859		0	0	0	0	2.42422	0	0	0.0099322	0.00996847	0.0310608	0.0233624	0	0.0845215	0.0102896	0.0115847	0	0	0.0453238	0.0123711	0.102905	0.0226071	0.236651	0	0.0244612	0	0.016175	0.0087578
	ENSG00000092096	KIF3C	kinesin family member 3C	O14782,F8WER6,F8WAR6	Potential transmembrane proteins,SCAMPI predicted membrane proteins,Mapped to UniProt SWISS-PROT,UniProt - Evidence at protein level		3.4e-05	Moderately tissue enriched			10.2213	0	14.5933		85.3812	49.8695	105.673	100.601		5.85071		2.45723	8.35324	3.3006	1.26533	85.3812	1.92681	2.08894	3.47519	3.85506	2.93176	1.99585	1.11648	2.76421	1.72122	7.74361	0.913006	2.23173	2.89735	0.888596	1.6702	1.91755	1.92356	1.28681	4.08912	1.82911	3.49459	4.45094
	ENSG00000198794	ENC1	ectodermal-neural cortex 1 (with BTB domain)	O14682,D6R9D7,	Candidate cancer biomarkers,Plasma proteins,Mapped to UniProt SWISS-PROT,UniProt - Evidence at protein level		0.001181	Moderately tissue enriched			10.2175	0	12.1147		234.84	69.1802	365.775	269.565		19.3847		3.31684	1.7898	13.7821	11.158	234.84	17.0261	14.3903	5.82801	20.2471	6.53566	5.97436	10.7035	12.2333	5.47509	14.8577	16.3991	12.4567	11.8566	4.46814	2.24248	20.0757	9.81798	22.984	14.614	3.20811	19.1821	7.92483
	ENSG00000081842	SYT1	synaptotagmin I	P21579,J3KQA0,F8W1U9,F8VYH8,F8VP93,F8VZY3,F8VXH0,C9JX50,	Potential transmembrane proteins,Membrane proteins predicted by MDM,MEMSAT3 predicted membrane proteins,MEMSAT-SVM predicted membrane proteins,Phobius predicted membrane proteins,SCAMPI predicted membrane proteins,SPOCTOPUS predicted membrane proteins,THUMBUP predicted membrane proteins,TMHMM predicted membrane proteins,1TM proteins predicted by MDM,Mapped to UniProt SWISS-PROT,UniProt - Evidence…		0	Moderately tissue enriched			10.1902	0	20.4733		280.692	120.333	375.58	346.163		13.7101		0.477217	27.5452	3.29908	0.341703	280.692	2.46303	2.02115	0.792526	2.50285	0.0700019	2.1304	1.52392	1.15129	0.543849	7.55959	0.222942	3.02642	6.42527	0.224322	0.131357	3.96831	2.85861	1.93891	1.02729	0.449834	1.08785	15.699
	ENSG00000158560	SV2A	synaptic vesicle glycoprotein 2A	Q7L0J3	Potential transmembrane proteins,Membrane proteins predicted by MDM,MEMSAT3 predicted membrane proteins,MEMSAT-SVM predicted membrane proteins,Phobius predicted membrane proteins,SCAMPI predicted membrane proteins,SPOCTOPUS predicted membrane proteins,THUMBUP predicted membrane proteins,TMHMM predicted membrane proteins,>9TM proteins predicted by MDM,Mapped to UniProt SWISS-PROT,UniProt - Evidenc…		2e-06	Moderately tissue enriched			10.1426	0	16.6281		84.2392	46.1635	121.161	85.393		5.06608		0.397833	8.30549	2.6594	3.03438	84.2392	1.39493	1.11769	1.48621	3.24454	0.6673	1.29299	0.283777	1.04523	1.69503	2.23209	0.619724	1.22792	2.44737	0.744972	0.458169	1.64327	1.25949	1.28606	0.952607	4.36186	2.48514	6.20141
	ENSG00000196071	B3GAT2	beta-1,3-glucuronyltransferase 2 (glucuronosyltransferase S)	Q9NPZ5	Enzymes,Transferases,Potential transmembrane proteins,Membrane proteins predicted by MDM,MEMSAT3 predicted membrane proteins,MEMSAT-SVM predicted membrane proteins,Phobius predicted membrane proteins,SCAMPI predicted membrane proteins,SPOCTOPUS predicted membrane proteins,THUMBUP predicted membrane proteins,TMHMM predicted membrane proteins,1TM proteins predicted by MDM,Mapped to UniProt SWISS-PR…		0.000307	Moderately tissue enriched			10.0579	0	13.9622		9.14836	7.1135	4.61468	15.7169		0.655221		0.549249	0.215457	0.531537	0.217166	9.14836	0.185321	0.624629	0.208158	0.221014	0.19833	0.142814	0.0891764	0.210421	0.452351	0.155547	0.280931	0.228037	0.357148	0.193492	0.290539	0.618243	0.549362	0.314556	0.909572	0.314789	0.201925	0.28285
	ENSG00000072315	SV2B	synaptic vesicle glycoprotein 2B	Q7L1I2	Potential transmembrane proteins,Membrane proteins predicted by MDM,MEMSAT3 predicted membrane proteins,MEMSAT-SVM predicted membrane proteins,Phobius predicted membrane proteins,SCAMPI predicted membrane proteins,SPOCTOPUS predicted membrane proteins,THUMBUP predicted membrane proteins,TMHMM predicted membrane proteins,>9TM proteins predicted by MDM,Mapped to UniProt SWISS-PROT,UniProt - Evidenc…		0	Moderately tissue enriched			9.88934	0	17.7561		51.4267	20.8734	75.602	57.8048		2.89629		5.20022	3.32642	1.14634	0.0225093	51.4267	0.491807	0.501282	0.378791	0.72297	1.63107	0.430764	0.367535	0.481269	0.995137	0.0681439	2.54126	0.512886	1.38117	2.32384	0.317725	0.724594	0.595146	0.59021	1.09571	0.24297	0.523548	0.159874
	ENSG00000240184	C1QL3	complement component 1, q subcomponent-like 3	Q5VWW1	Potentially secreted proteins,Secreted proteins predicted by MDSP,SignalP predicted secreted proteins,Phobius predicted secreted proteins,SPOCTOPUS predicted secreted proteins,Mapped to UniProt SWISS-PROT,UniProt - Evidence at transcript level		8e-06	Moderately tissue enriched			9.87253	0	17.4266		22.1753	5.73585	33.2536	27.5365		1.2725		0.933801	0.464317	0.39204	0.065718	22.1753	0.171186	0.889223	0.130182	0.16894	0.342452	2.24616	0.497153	0.443868	0.474969	0.0118292	0.0940247	0.261644	0.704843	0.284537	0.527051	0.519484	0.518065	0.356569	0.0904709	0.859103	0.457122	0.277386
	ENSG00000181773	ACTL6B	actin-like 6B	O94805,C9JQT4	Mapped to UniProt SWISS-PROT,UniProt - Evidence at protein level		0	Moderately tissue enriched			9.85507	0	21.6763		23.3214	16.0614	26.1865	27.7163		1.07589		0.114266	2.36644	0.0917867	0.037798	23.3214	0.113794	0.0473602	0	0.0174227	0	0	0	0	0.0122576	0	0.491789	0	0.0535957	0	0	0.58795	0	0.984258	0.754056	0.0265923	0.0283317	0
	ENSG00000241360	AMPH	amphiphysin	P49418,Q9UQI5,,F5H533	SH3-domain containing proteins,Mapped to UniProt SWISS-PROT,UniProt - Evidence at protein level		1.7e-05	Moderately tissue enriched			9.80645	0	14.6001		46.8117	19.7097	67.896	52.8295		3.20626		1.75612	1.20451	1.67809	0.0339489	46.8117	0.827878	0.459954	3.50327	3.62821	4.46004	2.34577	0.198585	0.739952	0.427222	0.817343	1.02463	0.0909593	1.43337	0.463275	0.305302	1.11007	0.78621	1.07779	3.72247	0.347385	2.54146	4.77356
	ENSG00000188322	RPRML	reprimo-like	Q8N4K4	Potential transmembrane proteins,Membrane proteins predicted by MDM,MEMSAT3 predicted membrane proteins,MEMSAT-SVM predicted membrane proteins,Phobius predicted membrane proteins,SCAMPI predicted membrane proteins,SPOCTOPUS predicted membrane proteins,THUMBUP predicted membrane proteins,TMHMM predicted membrane proteins,1TM proteins predicted by MDM,Mapped to UniProt SWISS-PROT,UniProt - Evidence…		2e-05	Moderately tissue enriched			9.74525	0	21.2805		2.95978	0.706405	3.33202	4.84091		0.139084		0.0424617	0	0	0	2.95978	0.122982	0	0	0	0	0.0297368	0	0.02784	0	0	0	0.0161027	0.0744127	0	0.07928	0.0280395	0.0209355	0.303715	0.0499941	0	0	0
	ENSG00000267884	TMOD2	tropomodulin 2 (neuronal)	Q9NZR1,G5EA42,	Mapped to UniProt SWISS-PROT,UniProt - Evidence at protein level		0.001281	Moderately tissue enriched			9.69362	0	10.9936		64.2859	48.6263	60.1069	84.1245		5.84759		4.00366	5.81264	6.63178	0.95732	64.2859	3.91121	2.0446	4.40286	5.25139	3.62071	2.63723	0.828926	3.73011	4.75291	5.54641	1.8302	1.72402	2.89274	2.22263	3.39578	3.89943	3.90942	3.0244	2.69505	4.38183	5.05016	4.44161
	ENSG00000122375	OLFM3	olfactomedin 3	Q96PB7	Potentially secreted proteins,Secreted proteins predicted by MDSP,SignalP predicted secreted proteins,Phobius predicted secreted proteins,SPOCTOPUS predicted secreted proteins,Mapped to UniProt SWISS-PROT,UniProt - Evidence at transcript level,Potential transmembrane proteins,MEMSAT3 predicted membrane proteins		0	Moderately tissue enriched			9.58462	0	19.8519		16.7433	6.94415	18.9746	24.3112		0.843409		0.00939827	1.74689	0.623909	0.0198708	16.7433	0.526668	0.230482	0.0096733	0.103828	0.0292283	0.681878	0.0800997	0	0	0.0526459	0	0	0.0224947	0.059997	0.00662813	1.01074	0.222696	0.113252	0.174055	0.152381	0	0.151922
	ENSG00000175426	KCNH1	potassium voltage-gated channel, subfamily H (eag-related), member 1	O95259	Voltage-gated ion channels,Voltage-Gated Potassium Channels,Potential transmembrane proteins,Membrane proteins predicted by MDM,MEMSAT3 predicted membrane proteins,MEMSAT-SVM predicted membrane proteins,Phobius predicted membrane proteins,SCAMPI predicted membrane proteins,SPOCTOPUS predicted membrane proteins,THUMBUP predicted membrane proteins,TMHMM predicted membrane proteins,5TM proteins pred…		3.7e-05	Moderately tissue enriched			9.50528	0	16.3613		6.40589	2.88573	8.2655	8.06644		0.391528		0.137267	0.67393	0.382954	0.0044283	6.40589	0.232583	0.160228	0.0948144	0.137932	0	0.11651	0.010604	0.0283916	0.0125836	0	0.0177822	0.315955	0.245915	0	0	0.151929	0.0066888	0.199049	0.572574	0.0387274	0.132992	0.491519
	ENSG00000197991	PDZD4	PDZ domain containing 4	Q76G19,B7ZKY3,D3DWW0	Candidate cancer biomarkers,Mapped to UniProt SWISS-PROT,UniProt - Evidence at protein level		0.000292	Moderately tissue enriched			9.48228	0	14.5709		99.0767	97.0048	70.9383	129.287		6.79961		3.01975	6.05256	2.69669	1.73338	99.0767	2.42229	2.34013	2.90736	2.74147	2.99359	1.34318	0.587408	3.92908	1.97617	1.41622	0.938471	0.18726	6.8362	2.98754	4.116	3.86773	10.4486	1.70644	5.76528	1.13177	2.05784	8.31026
	ENSG00000141314	SHISA7	shisa homolog 7 (Xenopus laevis)	A6NL88,	Potential transmembrane proteins,Membrane proteins predicted by MDM,MEMSAT3 predicted membrane proteins,MEMSAT-SVM predicted membrane proteins,SPOCTOPUS predicted membrane proteins,THUMBUP predicted membrane proteins,1TM proteins predicted by MDM,Potentially secreted proteins,Secreted proteins predicted by MDSP,SignalP predicted secreted proteins,Phobius predicted secreted proteins,SPOCTOPUS pred…		0	Moderately tissue enriched			9.40233	0	21.3148		9.5262	10.3056	9.77519	8.49782		0.446929		0.0416176	0.436079	0.0122365	0.713992	9.5262	0.0218047	0.0106962	0.00496263	0.0216128	0.0223819	0.00274635	0.0052039	0	0	0.0120453	0.0314823	0.0183875	0.0299536	0	0.0233907	0.0326284	0.0186275	0.0240422	1.01317	0.0043299	0.016148	0.0233342
	ENSG00000168329	CEND1	cell cycle exit and neuronal differentiation 1	Q8N111	Potential transmembrane proteins,Membrane proteins predicted by MDM,MEMSAT3 predicted membrane proteins,MEMSAT-SVM predicted membrane proteins,Phobius predicted membrane proteins,SCAMPI predicted membrane proteins,SPOCTOPUS predicted membrane proteins,THUMBUP predicted membrane proteins,TMHMM predicted membrane proteins,1TM proteins predicted by MDM,Mapped to UniProt SWISS-PROT,UniProt - Evidence…		0	Moderately tissue enriched			9.38753	0	20.7796		46.8891	22.8578	54.2904	63.5192		2.2565		0.205675	4.99483	1.13933	0.00889345	46.8891	0.510303	0.845083	0.325133	0.0736142	0.278199	0.472553	0.0313197	0.190566	0.382573	0	0.0358435	0.069327	1.92938	0.32052	0.110825	1.00305	0.123044	0.0860036	0.233493	0	0.332054	0.334794
	ENSG00000178722	KCNC2	potassium voltage-gated channel, Shaw-related subfamily, member 2	Q96PR1	Voltage-gated ion channels,Voltage-Gated Potassium Channels,Potential transmembrane proteins,Membrane proteins predicted by MDM,MEMSAT3 predicted membrane proteins,MEMSAT-SVM predicted membrane proteins,Phobius predicted membrane proteins,SCAMPI predicted membrane proteins,SPOCTOPUS predicted membrane proteins,THUMBUP predicted membrane proteins,TMHMM predicted membrane proteins,6TM proteins pred…		0	Moderately tissue enriched			9.27494	0	23.8091		22.2432	8.82526	28.0562	29.848		0.93423		0	0	0	0	22.2432	0.0188691	0.0178324	0	0	0	0.0257472	0.0652194	0	0	0	0	0	2.3982	0.138952	0.00823187	0.0748368	0	0.00824657	0.0753626	0	0	0.149555
	ENSG00000198597	CHN1	chimerin 1	P15882,B8ZZ96,F8W6K2,C9J3G1,C9J3V9,C9JR98,F8WAY4,C9J1N1,F8WCQ9	Mutated genes in cancer,SH2-domain containing proteins,Mapped to UniProt SWISS-PROT,UniProt - Evidence at protein level,Potential transmembrane proteins,THUMBUP predicted membrane proteins,Potentially secreted proteins,Secreted proteins predicted by MDSP,SignalP predicted secreted proteins,Phobius predicted secreted proteins,SPOCTOPUS predicted secreted proteins,SCAMPI predicted membrane proteins		3e-05	Moderately tissue enriched			9.27433	0	14.1102		334.685	173.725	357.243	473.087		23.7194		9.69972	17.3428	12.2569	0.750533	334.685	4.74778	4.29632	12.0531	14.9033	14.7507	3.96918	1.66245	22.4666	24.488	7.05427	2.67467	36.0872	16.6166	3.64516	4.59091	5.44648	7.0387	4.39345	31.815	15.0345	17.4684	10.487
	ENSG00000163013	TMEM88B	transmembrane protein 88B	A6NKF7	Potential transmembrane proteins,Membrane proteins predicted by MDM,MEMSAT3 predicted membrane proteins,MEMSAT-SVM predicted membrane proteins,Phobius predicted membrane proteins,SCAMPI predicted membrane proteins,SPOCTOPUS predicted membrane proteins,THUMBUP predicted membrane proteins,TMHMM predicted membrane proteins,2TM proteins predicted by MDM,Mapped to UniProt SWISS-PROT,UniProt - Inferred…		0.021728	Moderately tissue enriched			9.25431	0	20.8519		2.21511	0.206296	0.241905	6.19712		0.106231		0	0	0	0	2.21511	0	0	0	0	0	0.0744065	0	0	0	0	0	0.0511775	0.0993722	0	0.188806	0	0	0	0.239359	0	0	0
	ENSG00000249109	CBLN2	cerebellin 2 precursor	Q8IUK8,J3QS23,J3KST0	Potential transmembrane proteins,MEMSAT3 predicted membrane proteins,THUMBUP predicted membrane proteins,Potentially secreted proteins,Secreted proteins predicted by MDSP,SignalP predicted secreted proteins,Phobius predicted secreted proteins,SPOCTOPUS predicted secreted proteins,Mapped to UniProt SWISS-PROT,UniProt - Evidence at transcript level,SPOCTOPUS predicted membrane proteins		1.9e-05	Moderately tissue enriched			9.23045	0	18.3531		23.9513	12.2161	17.4223	42.2155		1.30503		0.03898	0.245009	0.7025	0.0508545	23.9513	1.39682	1.5931	0.0237271	0.0495302	0.030855	0.626857	0.0702573	0.0148047	0.397394	0.270157	0	0.044088	1.97564	0.0810843	0.144685	2.59482	0.040509	0.260223	0.302587	0.10082	0.122343	0.106862
	ENSG00000073464	PRKCG	protein kinase C, gamma	M0R0Z4,M0R0I9,P05129,H7BZ60,F5H5C4,B7Z870,B7Z8Q0	Kinases,AGC Ser/Thr protein kinases,Enzymes,Transferases,Potential transmembrane proteins,MEMSAT3 predicted membrane proteins,MEMSAT-SVM predicted membrane proteins,SPOCTOPUS predicted membrane proteins,Mapped to UniProt SWISS-PROT,UniProt - Evidence at protein level		0	Moderately tissue enriched			9.12658	0	21.4698		20.6098	9.20221	26.054	26.5733		0.959945		0.075769	0	0.207309	0.272328	20.6098	0.195361	0.375219	0.0197542	0.087086	0.00522355	0.0173419	0	0.0748579	0.0502808	0	0.714832	0.0601576	0.0182812	0.0219534	0.0122079	0.274064	0.0177271	0.461327	2.25822	0.051187	0	0.0382009
	ENSG00000185774	LRRTM2	leucine rich repeat transmembrane neuronal 2	O43300,E5RHE5,E5RIQ2	Potential transmembrane proteins,Membrane proteins predicted by MDM,MEMSAT3 predicted membrane proteins,MEMSAT-SVM predicted membrane proteins,Phobius predicted membrane proteins,SCAMPI predicted membrane proteins,SPOCTOPUS predicted membrane proteins,THUMBUP predicted membrane proteins,TMHMM predicted membrane proteins,1TM proteins predicted by MDM,Potentially secreted proteins,Secreted proteins…		0	Moderately tissue enriched			9.00373	0	18.1826		24.8932	16.6657	23.9295	34.0845		1.36907		1.24924	2.76477	0.197873	0.104657	24.8932	0.381871	0.625027	0.123238	0.525213	0.119015	0.216035	0.179759	0.233239	0.245267	0.210193	0.0975584	2.43461	0.0581271	0.296784	0.146857	0.349002	0.650968	0.186873	0.0427023	0.138976	0.293908	0.199957
	ENSG00000180616	LPPR4	Lipid phosphate phosphatase-related protein type 4	,Q7Z2D5	Potential transmembrane proteins,Membrane proteins predicted by MDM,MEMSAT3 predicted membrane proteins,MEMSAT-SVM predicted membrane proteins,Phobius predicted membrane proteins,SCAMPI predicted membrane proteins,SPOCTOPUS predicted membrane proteins,THUMBUP predicted membrane proteins,TMHMM predicted membrane proteins,6TM proteins predicted by MDM,4TM proteins predicted by MDM,Enzymes,Hydrolase…		4.2e-05	Moderately tissue enriched			8.97336	0	15.6351		52.3948	12.9413	54.0816	90.1616		3.35111		2.38255	1.05422	0.638473	0	52.3948	1.03544	0.551392	2.61463	5.83893	0.593039	0.635225	0.0235097	2.34638	0.815284	0.024682	0.389937	1.56099	0.497483	0.463198	3.52926	0.758472	0.62532	0.33849	5.47629	0.666562	3.80069	1.42461
	ENSG00000182218	GPR158	G protein-coupled receptor 158	Q5T848	G-protein coupled receptors,GPCRs excl olfactory receptors,Potential transmembrane proteins,Membrane proteins predicted by MDM,MEMSAT3 predicted membrane proteins,MEMSAT-SVM predicted membrane proteins,Phobius predicted membrane proteins,SCAMPI predicted membrane proteins,SPOCTOPUS predicted membrane proteins,THUMBUP predicted membrane proteins,TMHMM predicted membrane proteins,GPCRHMM predicted …		0	Moderately tissue enriched			8.87624	0	18.6341		20.7486	17.9891	14.8679	29.3888		1.11348		0.170779	2.33754	0.215362	0.00286945	20.7486	0.50361	0.512549	0.00634937	0.080927	0.0390313	0.205389	0.134485	0.250874	0.032225	0.122945	0.128832	1.0181	0.53282	0.0119323	0.0770189	0.363826	0.267911	0.499294	1.43979	0.103688	0.0250233	0.232068
	ENSG00000204956	PNMA2	paraneoplastic Ma antigen 2	Q9UL42	Mapped to UniProt SWISS-PROT,UniProt - Evidence at protein level		0	Moderately tissue enriched			8.77848	0	17.8366		97.2603	67.4299	112.73	111.621		5.45285		0.882981	11.0794	1.22633	0.0472523	97.2603	0.788454	0.649712	0.70907	4.3992	2.08008	2.15627	0.418187	5.90231	0.409212	0.549346	1.90168	0.651413	0.719666	0.233548	0.482255	1.06671	0.387146	3.45312	2.29953	3.44516	2.5038	1.52494
	ENSG00000144583	ATCAY	ataxia, cerebellar, Cayman type	M0R197,Q86WG3,M0R225,B4DS11	Potential transmembrane proteins,MEMSAT3 predicted membrane proteins,MEMSAT-SVM predicted membrane proteins,Phobius predicted membrane proteins,SPOCTOPUS predicted membrane proteins,THUMBUP predicted membrane proteins,TMHMM predicted membrane proteins,Mapped to UniProt SWISS-PROT,UniProt - Evidence at protein level		0	Moderately tissue enriched			8.75799	0	22.5178		61.7489	70.5608	56.0504	58.6354		2.74223		0.130132	7.05058	0.53786	0	61.7489	0.301025	0.235923	0.174303	0.130167	0.059206	0.117555	0	0	0.00736566	0	0.242003	0	1.71649	0	0.00359993	0.897438	0.00322757	0.286604	0.252227	0.00631595	0.0340975	0.105196
	ENSG00000008277	RLBP1	retinaldehyde binding protein 1	P12271,,H3BTN3	Potential transmembrane proteins,MEMSAT-SVM predicted membrane proteins,Mapped to UniProt SWISS-PROT,UniProt - Evidence at protein level		2e-06	Moderately tissue enriched			8.69372	0	17.9696		4.11457	5.88749	3.29704	3.15919		0.228975		0	0.325977	0.173569	0.0736075	4.11457	0.129384	0.250059	0.100814	0.0655193	0	0	0	0	0.09106	0	0	0.0640265	0.0632362	0	0.0273205	0.229885	0	0	0.473281	0	0	0
	ENSG00000167100	PCDH9	protocadherin 9	Q9HC56,Q5VT82	Potential transmembrane proteins,Membrane proteins predicted by MDM,MEMSAT3 predicted membrane proteins,MEMSAT-SVM predicted membrane proteins,Phobius predicted membrane proteins,SCAMPI predicted membrane proteins,SPOCTOPUS predicted membrane proteins,THUMBUP predicted membrane proteins,TMHMM predicted membrane proteins,1TM proteins predicted by MDM,Potentially secreted proteins,Secreted proteins…		2.4e-05	Moderately tissue enriched			8.61524	0	14.4279		39.4016	24.6929	36.0884	57.4235		2.73094		4.42466	2.55064	0.650562	3.28157	39.4016	0.593603	0.310764	0.465027	2.43565	4.57348	2.52785	1.24107	1.71947	1.14659	0.816163	0.842919	0.0428666	1.354	0.227034	0.118138	0.297652	1.14018	0.643598	1.27685	0.92678	0.514653	0.211926
	ENSG00000152977	ASIC1	acid-sensing (proton-gated) ion channel 1	P78348,F8VSK4,	Potential transmembrane proteins,Membrane proteins predicted by MDM,MEMSAT3 predicted membrane proteins,MEMSAT-SVM predicted membrane proteins,Phobius predicted membrane proteins,SCAMPI predicted membrane proteins,SPOCTOPUS predicted membrane proteins,THUMBUP predicted membrane proteins,2TM proteins predicted by MDM,Mapped to UniProt SWISS-PROT,UniProt - Evidence at protein level,1TM proteins pre…		8.1e-05	Moderately tissue enriched			8.581	0	13.0314		32.3853	65.4788	13.221	18.456		2.48517		1.39171	1.0147	0.897157	0.142284	32.3853	1.02351	1.34729	2.21425	3.46538	1.00264	1.05823	0.142109	0.652014	0.575287	0.495433	0.452302	0.702264	3.77406	3.33034	0.638123	1.5694	0.495298	3.13294	0.88981	0.372519	2.15523	1.78005
	ENSG00000184515	ENHO	energy homeostasis associated	Q6UWT2	Potential transmembrane proteins,MEMSAT3 predicted membrane proteins,MEMSAT-SVM predicted membrane proteins,Phobius predicted membrane proteins,SCAMPI predicted membrane proteins,THUMBUP predicted membrane proteins,TMHMM predicted membrane proteins,Potentially secreted proteins,Secreted proteins predicted by MDSP,SignalP predicted secreted proteins,SPOCTOPUS predicted secreted proteins,Mapped to …		1e-05	Moderately tissue enriched			8.5534	0	16.7853		64.64	110.717	21.2547	61.9483		3.85099		0.292652	0.909998	0.926304	0.367073	64.64	1.3137	1.59678	0.368114	0.69268	0.574805	0.494169	6.50022	0.899856	0.247693	0.401408	0.626976	0.0773725	3.66618	0.449224	2.78505	2.65963	0.37849	4.54845	7.55723	0.209098	0.393659	0.399891
	ENSG00000143603	NCDN	neurochondrin	Q9UBB6,C9J5H8,	Potential transmembrane proteins,MEMSAT3 predicted membrane proteins,SCAMPI predicted membrane proteins,SPOCTOPUS predicted membrane proteins,Mapped to UniProt SWISS-PROT,UniProt - Evidence at protein level		0.00323	Moderately tissue enriched			8.5444	0	10.6341		129.504	47.2614	185.192	156.06		12.1782		4.72421	14.5425	7.83771	2.81047	129.504	4.25967	4.34687	5.96693	9.0564	15.1567	7.30675	1.74306	7.356	7.76952	14.8169	3.63123	7.19356	11.2795	6.15378	5.95385	3.38883	7.40561	6.04537	11.6201	8.99677	8.99059	10.9555
	ENSG00000175766	FAM131B	family with sequence similarity 131, member B	Q86XD5,,E5RJ60,E5RI17	Mapped to UniProt SWISS-PROT,UniProt - Evidence at protein level		0	Moderately tissue enriched			8.53135	0	18.3601		41.5527	33.9987	44.3484	46.3111		2.26321		0.672799	1.0264	1.7701	0.183487	41.5527	0.481711	0.79457	0.880215	0.792397	0.49009	0.50232	0.0463922	0.853703	0.585986	0.241217	0.0893033	0.177676	0.369999	0.187747	0.110677	1.08212	0.387125	0.791352	0.518899	0.315905	1.33108	4.87059
	ENSG00000018236	DACH2	dachshund homolog 2 (Drosophila)	Q96NX9,D6RFG7,D6REJ4,H0Y912	Mapped to UniProt SWISS-PROT,UniProt - Evidence at transcript level		0	Moderately tissue enriched			8.47299	0	15.6457		8.02983	6.67535	9.6029	7.81124		0.513229		0.252357	0.178899	0.0356443	0.00741337	8.02983	0.0610077	0.427171	0.155086	0.0837213	0.0191589	0.947698	0	0.0582613	0.00967818	0.679194	0.1727	0	0.403269	0.125214	0.0512925	0.41004	0.0031958	0.469685	0.084859	0.191995	0.669605	0.330212
	ENSG00000092051	GAD1	glutamate decarboxylase 1 (brain, 67kDa)	C9JLZ7,C9JN45,Q99259,F8WD43,C9J6C9,C9JT43,Q49AK1,	Enzymes,Lyases,Potential transmembrane proteins,MEMSAT-SVM predicted membrane proteins,Mapped to UniProt SWISS-PROT,UniProt - Evidence at protein level		0	Moderately tissue enriched			8.43708	0	18.142		47.2787	50.8139	64.2679	26.7543		2.60603		0.255679	1.83994	0.0712572	3.35671	47.2787	0.230393	0.05818	0.456605	0.299194	0.0653038	5.60368	0.132728	0.24387	0.286973	0.346816	0.117663	0.761009	1.42095	0.202079	0.226663	0.203668	0.14874	0.218376	3.36122	0.222681	0.677883	2.27596
	ENSG00000118432	NRGN	neurogranin (protein kinase C substrate, RC3)	Q92686	Mapped to UniProt SWISS-PROT,UniProt - Evidence at protein level		1e-06	Moderately tissue enriched			8.41893	0	18.2877		315.894	123.732	306.332	517.617		17.2735		6.3185	2.66369	5.48172	17.5127	315.894	3.40473	1.06058	2.21404	4.14477	4.23044	8.74178	0.798783	37.5218	2.41484	3.53411	0.488263	5.57862	1.96969	0.776523	0.950131	2.0086	19.4978	3.6442	3.19285	2.11834	3.77696	6.44675
	ENSG00000163462	SVOP	SV2 related protein homolog (rat)	Q8N4V2,	Potential transmembrane proteins,Membrane proteins predicted by MDM,MEMSAT3 predicted membrane proteins,MEMSAT-SVM predicted membrane proteins,Phobius predicted membrane proteins,SCAMPI predicted membrane proteins,SPOCTOPUS predicted membrane proteins,THUMBUP predicted membrane proteins,TMHMM predicted membrane proteins,>9TM proteins predicted by MDM,Mapped to UniProt SWISS-PROT,UniProt - Evidenc…		0	Moderately tissue enriched			8.37529	0	18.2196		83.9007	44.0986	81.3935	126.21		4.60497		0.276613	7.27931	0.379049	0	83.9007	0.994881	2.94825	0.00819727	0.023195	1.7211	0.552608	0.0069835	0	0.0128238	0	5.84225	0.032725	0.260953	0	0	3.27907	0.00660815	6.01872	0.716039	0.00585942	10.0176	0.0506153
	ENSG00000073150	SCG3	secretogranin III	Q8WXD2,H0YKC2	Potential transmembrane proteins,MEMSAT3 predicted membrane proteins,Potentially secreted proteins,Secreted proteins predicted by MDSP,SignalP predicted secreted proteins,Phobius predicted secreted proteins,SPOCTOPUS predicted secreted proteins,Mapped to UniProt SWISS-PROT,UniProt - Evidence at protein level		0	Moderately tissue enriched			8.33704	0	20.3019		149.36	235.968	94.4109	117.701		7.35696		0.536184	17.9152	1.07944	0.0491989	149.36	1.81926	2.03067	0.205561	0.119472	0.047726	0.188159	0.0606017	0.13742	0.12388	0.0304879	7.53397	0.0355397	0.181031	0.0365876	0.193067	1.69606	0.028746	12.479	2.1796	0.380054	0.132776	0.0580815
	ENSG00000182013	PRMT8	protein arginine methyltransferase 8	Q9NR22	Potential transmembrane proteins,SPOCTOPUS predicted membrane proteins,Mapped to UniProt SWISS-PROT,UniProt - Evidence at protein level		1e-05	Moderately tissue enriched			8.28493	0	20.2001		11.2811	4.28337	12.0775	17.4825		0.55847		0.056691	0.0161275	0.0141913	0	11.2811	0.0870875	0.057095	0	0.02082	0.549451	0.213091	0	0.90939	0	0.0931034	0.298021	0.0144436	0.0273397	0	0.0039005	0	0	0.0223064	1.36164	0.0256199	0	0.0272407
	ENSG00000153253	NRSN1	neurensin 1	Q8IZ57,Q5VTS0,Q5VTS2	Potential transmembrane proteins,Membrane proteins predicted by MDM,MEMSAT3 predicted membrane proteins,MEMSAT-SVM predicted membrane proteins,Phobius predicted membrane proteins,SCAMPI predicted membrane proteins,SPOCTOPUS predicted membrane proteins,THUMBUP predicted membrane proteins,TMHMM predicted membrane proteins,2TM proteins predicted by MDM,Mapped to UniProt SWISS-PROT,UniProt - Evidence…		0	Moderately tissue enriched			8.27847	0	22.6113		61.2987	50.4743	59.5082	73.9137		2.71098		0.03569	7.4046	0.477886	0	61.2987	0.260074	0.610055	0.163011	0.157685	0	0.0429182	0	0.0192653	0.0783761	0	0.678171	0.116127	0.00947343	0.127335	0	0.419655	0	0.055864	0.266073	0.348835	0.0158865	0.610797
	ENSG00000243232	CDH8	cadherin 8, type 2	J3KRI5,J3QKW5,P55286,J3KTG8,J3QLE6,J3KT81	Potential transmembrane proteins,Membrane proteins predicted by MDM,MEMSAT3 predicted membrane proteins,MEMSAT-SVM predicted membrane proteins,Phobius predicted membrane proteins,SCAMPI predicted membrane proteins,SPOCTOPUS predicted membrane proteins,THUMBUP predicted membrane proteins,TMHMM predicted membrane proteins,1TM proteins predicted by MDM,Potentially secreted proteins,SPOCTOPUS predict…		0	Moderately tissue enriched			8.25905	0	15.3155		20.742	8.76109	25.8384	27.6265		1.35432		0.715785	0.347009	0.2877	0.0126218	20.742	0.213562	0.624866	0.598855	0.46773	0.819872	0.0979018	0.0133738	0.692357	0.0550377	2.51143	0	1.16546	0.934937	0.847632	0.185777	1.02243	0.25018	0.0924668	0.806074	0.285654	2.05139	0.724431
	ENSG00000161682	SYT3	synaptotagmin III	M0QYH4,Q9BQG1,M0QY70	Potential transmembrane proteins,Membrane proteins predicted by MDM,MEMSAT3 predicted membrane proteins,MEMSAT-SVM predicted membrane proteins,Phobius predicted membrane proteins,SCAMPI predicted membrane proteins,SPOCTOPUS predicted membrane proteins,THUMBUP predicted membrane proteins,TMHMM predicted membrane proteins,1TM proteins predicted by MDM,Mapped to UniProt SWISS-PROT,UniProt - Evidence…		0.000125	Moderately tissue enriched			8.17263	0	16.3579		8.59208	4.44267	7.00466	14.3289		0.525256		0.106196	0.561971	0.110944	0.0337711	8.59208	0.0792858	0.114206	0.0984399	0.0892903	0.0129164	0.282354	0	0.161368	0.143974	0	0.357955	0.591255	0.280239	0.351894	0.0318489	0.159823	0.0385252	0.098562	1.05132	0.417321	0.179844	0.236533
	ENSG00000103647	LY6H	lymphocyte antigen 6 complex, locus H	O94772,J3KQI0	Potential transmembrane proteins,MEMSAT3 predicted membrane proteins,SCAMPI predicted membrane proteins,SPOCTOPUS predicted membrane proteins,THUMBUP predicted membrane proteins,Potentially secreted proteins,Secreted proteins predicted by MDSP,SignalP predicted secreted proteins,Phobius predicted secreted proteins,SPOCTOPUS predicted secreted proteins,Mapped to UniProt SWISS-PROT,UniProt - Eviden…		0	Moderately tissue enriched			8.1096	0	19.9268		32.1455	10.3565	40.2822	45.7978		1.61318		0.0909727	0.0972447	0.409317	0.0588063	32.1455	0.100623	2.32009	0.301285	0.201038	0.0148036	0.14246	0	0.269545	0.285741	0.0377329	0.112189	0.0728926	0.074732	0	0	0.717948	0	3.96388	1.58237	0.0460673	0.337626	0.17299
	ENSG00000150086	GRM5	glutamate receptor, metabotropic 5	P41594,Q6J164,,A8MT20	G-protein coupled receptors,GPCRs excl olfactory receptors,Potential transmembrane proteins,Membrane proteins predicted by MDM,MEMSAT3 predicted membrane proteins,MEMSAT-SVM predicted membrane proteins,Phobius predicted membrane proteins,SCAMPI predicted membrane proteins,SPOCTOPUS predicted membrane proteins,THUMBUP predicted membrane proteins,TMHMM predicted membrane proteins,GPCRHMM predicted …		0	Moderately tissue enriched			8.08172	0	23.6321		14.1448	8.01158	13.7442	20.6785		0.598541		0	0.00815473	0.0079336	0	14.1448	0.0201627	0	0.0105144	0	0	0.0917208	0	0.0653111	0	0	0	0.00524275	0	0	0	0.0053165	0.00450455	0	1.75022	0	0	0.0467716
	ENSG00000149305	CMTM5	CKLF-like MARVEL transmembrane domain containing 5	Q96DZ9,C9JAI6	Potential transmembrane proteins,Membrane proteins predicted by MDM,MEMSAT3 predicted membrane proteins,MEMSAT-SVM predicted membrane proteins,Phobius predicted membrane proteins,SCAMPI predicted membrane proteins,SPOCTOPUS predicted membrane proteins,THUMBUP predicted membrane proteins,TMHMM predicted membrane proteins,3TM proteins predicted by MDM,Mapped to UniProt SWISS-PROT,UniProt - Evidence…		1.7e-05	Moderately tissue enriched			8.06299	0	16.1169		48.7615	63.2227	59.1417	23.9202		3.02549		1.10687	1.12773	0.37898	4.50878	48.7615	1.19396	0.395401	1.19616	2.95641	6.04758	0.531464	0.149981	1.34334	0.296445	0.921149	0.10522	0.987569	1.79575	1.47287	0.872149	1.47202	1.67862	0.279042	0.222374	0.496746	0.681632	0.708357
	ENSG00000198915	SERPINI1	serpin peptidase inhibitor, clade I (neuroserpin), member 1	C9JQU8,Q99574,C9JDY5,	Potential transmembrane proteins,MEMSAT3 predicted membrane proteins,Phobius predicted membrane proteins,SPOCTOPUS predicted membrane proteins,Potentially secreted proteins,Secreted proteins predicted by MDSP,SignalP predicted secreted proteins,Phobius predicted secreted proteins,SPOCTOPUS predicted secreted proteins,THUMBUP predicted membrane proteins,Mapped to UniProt SWISS-PROT,UniProt - Evide…		0.000591	Moderately tissue enriched			8.0446	0	11.7907		191.593	78.1571	188.966	307.655		16.2494		15.0441	17.4602	4.76966	1.77401	191.593	4.67102	1.87324	5.82933	8.83139	12.8857	23.8163	3.16468	6.10274	5.47117	7.30418	20.0715	8.42963	13.4002	17.4293	3.32476	4.43835	9.11387	5.87617	17.5535	10.4255	7.10965	10.9718
	ENSG00000166206	DBC1	deleted in bladder cancer 1	O60477	Potential transmembrane proteins,SCAMPI predicted membrane proteins,Potentially secreted proteins,Secreted proteins predicted by MDSP,SignalP predicted secreted proteins,SPOCTOPUS predicted secreted proteins,Mapped to UniProt SWISS-PROT,UniProt - Evidence at protein level		0	Moderately tissue enriched			8.01514	0	18.1477		34.3026	18.4302	36.2756	48.202		1.89019		0.0854899	4.27972	0.134302	0	34.3026	0.164606	0.207509	0.259492	1.74505	1.60577	1.36963	0.465245	0.23318	0.0339205	0.0554575	0.0169765	0.0535378	2.00288	0.56031	0.0472745	0.643088	0.322686	0.211555	0.768121	0.45921	0.636082	0.371332
	ENSG00000162426	MAP2	microtubule-associated protein 2	P11137,A8MZ31,E7EV03,H7BZB9	Mapped to UniProt SWISS-PROT,UniProt - Evidence at protein level		1e-06	Moderately tissue enriched			7.93945	0	13.6802		172.568	154.609	158.834	204.26		12.6144		5.96396	13.4853	1.70945	0.17892	172.568	2.23685	0.915767	10.4109	11.0442	7.63567	3.90918	2.4984	16.483	2.07831	8.97293	6.28312	0.681089	9.60788	5.40042	16.7365	1.34176	1.71942	2.11833	7.77495	21.7355	3.98531	3.11465
	ENSG00000078295	CACNG2	calcium channel, voltage-dependent, gamma subunit 2	Q9Y698	Transporters,Accessory Factors Involved in Transport,Potential transmembrane proteins,Membrane proteins predicted by MDM,MEMSAT3 predicted membrane proteins,MEMSAT-SVM predicted membrane proteins,Phobius predicted membrane proteins,SCAMPI predicted membrane proteins,SPOCTOPUS predicted membrane proteins,THUMBUP predicted membrane proteins,TMHMM predicted membrane proteins,4TM proteins predicted b…		0	Moderately tissue enriched			7.87063	0	23.1518		7.46157	10.7359	6.90919	4.73963		0.322289		0.0712022	0.948027	0	0	7.46157	0	0	0	0.0419633	0	0	0	0	0	0	0	0	0	0	0	0	0.0240523	0.0124063	0.142591	0	0	0
	ENSG00000103528	DPF1	D4, zinc and double PHD fingers family 1	Q92782,E9PDV3,F8WEC4,J3KQY6,C9JGC1,C9IZH8,K7EJD5	Mapped to UniProt SWISS-PROT,UniProt - Evidence at transcript level		1e-06	Moderately tissue enriched			7.86799	0	18.7035		16.1373	9.67446	20.9685	17.7689		0.862796		0.291849	0.70761	0.584441	0.123058	16.1373	0.250272	0.0751905	0.035053	0.206254	0.174328	0.033296	0.0215257	0.138362	0.535589	0.0823515	0	0.339132	0.0918598	0.012486	0.412846	0.197637	0.156007	0.174906	2.051	0.0642571	0.309408	0.0894775
	ENSG00000174684	KIF1A	kinesin family member 1A	Q12756,,F8W8V9,C9JBH1	Mapped to UniProt SWISS-PROT,UniProt - Evidence at protein level,Potential transmembrane proteins,SPOCTOPUS predicted membrane proteins		0	Moderately tissue enriched			7.85513	0	17.3831		139.43	91.9885	183.519	142.784		8.02104		0.698752	16.7089	1.34706	0.034451	139.43	0.91759	1.1223	0.146007	0.280783	6.70392	0.365413	0.38674	0.15868	0.0226213	1.43625	17.7503	0.19734	5.90913	0.0199015	1.43214	1.10262	0.601489	3.8889	14.3102	1.17533	0.114649	0.306218
	ENSG00000151012	CYP46A1	cytochrome P450, family 46, subfamily A, polypeptide 1	G3V366,Q9Y6A2,B4DHP8,Q8N2B0,,H0YJI0	Potential transmembrane proteins,MEMSAT3 predicted membrane proteins,THUMBUP predicted membrane proteins,TMHMM predicted membrane proteins,Potentially secreted proteins,Secreted proteins predicted by MDSP,SignalP predicted secreted proteins,Phobius predicted secreted proteins,SPOCTOPUS predicted secreted proteins,Enzymes,Oxidoreductases,MEMSAT-SVM predicted membrane proteins,SPOCTOPUS predicted m…		0.000559	Moderately tissue enriched			7.82228	0	14.189		33.8831	16.7802	33.2037	51.6653		2.38799		2.76651	3.11001	0.58627	0.196767	33.8831	0.333436	1.14925	0.462445	0.635116	4.33161	1.38305	0.563027	0.846479	1.04017	1.40501	1.34671	0.158526	1.33406	1.17257	0.732761	0.385732	0.339441	0.229595	1.89695	1.30358	0.965053	1.9185
	ENSG00000048540	HPCAL4	hippocalcin like 4	Q9UM19	Mapped to UniProt SWISS-PROT,UniProt - Evidence at transcript level		0	Moderately tissue enriched			7.81107	0	19.6754		77.8069	39.1771	109.235	85.0085		3.95453		0	9.96111	0.834599	0.248144	77.8069	0.114677	0.226152	4.89372	0.230413	0.168532	2.00597	0	0.73665	0.953128	0.944762	1.98509	0.0701419	0.214188	0.0169475	0.0080505	0.18712	0.325993	0.184379	4.23592	0.108118	0.193752	0.11785
	ENSG00000165323	PCDHGC4	protocadherin gamma subfamily C, 4	Q9Y5F7	Potential transmembrane proteins,Membrane proteins predicted by MDM,MEMSAT3 predicted membrane proteins,MEMSAT-SVM predicted membrane proteins,Phobius predicted membrane proteins,SCAMPI predicted membrane proteins,SPOCTOPUS predicted membrane proteins,THUMBUP predicted membrane proteins,TMHMM predicted membrane proteins,1TM proteins predicted by MDM,Potentially secreted proteins,Phobius predicted…		0	Moderately tissue enriched			7.80588	0	19.0109		9.38333	14.2818	8.88164	4.98656		0.493578		0.077242	1.20208	0.0791021	0.0042156	9.38333	0.0597207	0	0.13727	0.0824559	0.277568	0.0415353	0.0230435	0.168261	0.0874052	0.12926	0.0473216	0.0846278	0.0981732	0.0428237	0.312615	0.0785147	0.0799865	0.0732372	0.54576	0.0289628	0.0309473	0.151129
	ENSG00000128285	MAP1A	microtubule-associated protein 1A	E9PGC8,P78559,J3KPX8	Potentially secreted proteins,SPOCTOPUS predicted secreted proteins,Plasma proteins,Mapped to UniProt SWISS-PROT,UniProt - Evidence at protein level		6.3e-05	Moderately tissue enriched			7.80035	0	14.5372		85.6121	46.7373	107.334	102.765		5.88919		2.6288	6.04634	3.72271	0.594198	85.6121	2.45221	1.09603	2.90849	4.61948	10.9754	1.1768	0.165607	1.65643	1.02545	5.36935	0.484463	2.52666	4.93028	0.550948	1.15908	1.31998	0.872023	0.977405	4.65171	2.01446	5.30889	4.16283
	ENSG00000108947	KLHL32	kelch-like family member 32	Q96NJ5,Q5THT1,Q5THS9,B7Z346,B7Z4E2,Q8IXH0	Mapped to UniProt SWISS-PROT,UniProt - Evidence at transcript level		0.000508	Moderately tissue enriched			7.79332	0	12.8366		15.1893	15.1903	16.6915	13.6862		1.18328		0.0825649	0.827014	0.647285	0.0875969	15.1893	0.515814	0.708979	0.117057	0.56695	0.665763	1.90157	0.236902	0.860633	0.761443	1.41662	0.678981	0.0943625	0.197598	0.434603	0.139325	1.19236	0.456039	0.6634	1.94902	1.09169	0.274098	0.191558
	ENSG00000169169	OR14I1	olfactory receptor, family 14, subfamily I, member 1	A6ND48	G-protein coupled receptors,Odorant/olfactory and gustatory receptors,Potential transmembrane proteins,Membrane proteins predicted by MDM,MEMSAT3 predicted membrane proteins,MEMSAT-SVM predicted membrane proteins,Phobius predicted membrane proteins,SCAMPI predicted membrane proteins,SPOCTOPUS predicted membrane proteins,THUMBUP predicted membrane proteins,TMHMM predicted membrane proteins,GPCRHMM…		2e-06	Moderately tissue enriched			7.73906	0	20.5608		1.43555	0.946435	1.28282	2.07741		0.0698199		0	0	0	0	1.43555	0.0183571	0	0	0	0	0.0815914	0	0	0.0227994	0	0	0	0.092091	0	0	0	0.0218442	0	0.185495	0	0	0.0274055
	ENSG00000152932	B3GAT1	beta-1,3-glucuronyltransferase 1 (glucuronosyltransferase P)	Q9P2W7,F5H0S0	Enzymes,Transferases,Potential transmembrane proteins,MEMSAT3 predicted membrane proteins,MEMSAT-SVM predicted membrane proteins,Phobius predicted membrane proteins,SCAMPI predicted membrane proteins,SPOCTOPUS predicted membrane proteins,THUMBUP predicted membrane proteins,TMHMM predicted membrane proteins,Mapped to UniProt SWISS-PROT,UniProt - Evidence at protein level,Membrane proteins predicte…		7e-06	Moderately tissue enriched			7.72065	0	17.4294		58.1495	53.2392	62.5234	58.6858		3.33628		0.207089	4.23017	0.3338	0.576791	58.1495	0.238925	0.443483	0.100261	0.400153	0.104784	0.823209	2.21198	0.568947	2.59862	0.0851287	0.149493	0.0922626	4.20137	0.743527	0.175176	0.134809	0.999864	2.57339	0.66727	7.53169	1.45409	0.283913
	ENSG00000183150	SCN3B	sodium channel, voltage-gated, type III, beta subunit	Q9NY72,E9PJP6,E9PQS8	Potential transmembrane proteins,Membrane proteins predicted by MDM,MEMSAT3 predicted membrane proteins,MEMSAT-SVM predicted membrane proteins,Phobius predicted membrane proteins,SCAMPI predicted membrane proteins,SPOCTOPUS predicted membrane proteins,THUMBUP predicted membrane proteins,TMHMM predicted membrane proteins,1TM proteins predicted by MDM,Potentially secreted proteins,Secreted proteins…		0	Moderately tissue enriched			7.71902	0	19.4397		75.8906	46.7487	102.645	78.2782		3.9039		1.19838	9.83164	0.816112	0.0778626	75.8906	0.503934	0.867864	0.68194	0.751199	1.01345	0.70346	0.0238304	0.431451	0.425411	0.960646	0.493466	0.253067	0.992963	0.20582	0.766273	0.656796	0.367488	0.621032	1.92317	3.81119	0.403393	0.732801
	ENSG00000167771	IL1RAPL1	interleukin 1 receptor accessory protein-like 1	Q9NZN1	Potential transmembrane proteins,Membrane proteins predicted by MDM,MEMSAT3 predicted membrane proteins,MEMSAT-SVM predicted membrane proteins,Phobius predicted membrane proteins,SCAMPI predicted membrane proteins,SPOCTOPUS predicted membrane proteins,THUMBUP predicted membrane proteins,TMHMM predicted membrane proteins,1TM proteins predicted by MDM,Potentially secreted proteins,Secreted proteins…		8.3e-05	Moderately tissue enriched			7.69621	0	14.1969		3.58736	3.53053	3.22049	4.01107		0.252687		0.0987612	0.047124	0.0520577	0	3.58736	0.141361	0.0480334	0.148264	0.221324	0.365	0.0627221	0.0503477	0.0358273	0.016011	0.374294	0.0439961	0.0871031	0.205861	0.061976	0	0.199018	0.00430568	0.126604	0.193596	0.122481	0.466121	0.0629905
	ENSG00000108797	BAI2	brain-specific angiogenesis inhibitor 2	A2A3C6,A2A3C3,O60241,A2A3C1,A2A3C2,A2A3C4,E9PND1,,B4DKC3	Potential transmembrane proteins,Membrane proteins predicted by MDM,MEMSAT3 predicted membrane proteins,MEMSAT-SVM predicted membrane proteins,Phobius predicted membrane proteins,SCAMPI predicted membrane proteins,SPOCTOPUS predicted membrane proteins,THUMBUP predicted membrane proteins,TMHMM predicted membrane proteins,GPCRHMM predicted membrane proteins,7TM proteins predicted by MDM,Potentially…		0.000208	Moderately tissue enriched			7.63596	0	12.7953		72.7158	35.0375	86.2454	96.8645		5.68301		2.9204	8.48827	1.72899	0.496153	72.7158	0.998997	9.52281	1.26168	3.48611	3.15925	1.97172	0.0503762	1.13694	0.930646	1.70012	0.953849	6.36168	2.90857	1.057	2.47031	6.12428	1.98699	1.94218	6.3299	5.71065	2.46671	4.56078
	ENSG00000040608	LINGO1	leucine rich repeat and Ig domain containing 1	Q96FE5,H0YMX3,H3BQ49,H3BMN3,H3BN48,H0YNK7,H3BM59,H3BMW2,	Potential transmembrane proteins,Membrane proteins predicted by MDM,MEMSAT3 predicted membrane proteins,MEMSAT-SVM predicted membrane proteins,Phobius predicted membrane proteins,SCAMPI predicted membrane proteins,SPOCTOPUS predicted membrane proteins,THUMBUP predicted membrane proteins,TMHMM predicted membrane proteins,1TM proteins predicted by MDM,Potentially secreted proteins,Secreted proteins…		9.7e-05	Moderately tissue enriched			7.62405	0	14.6273		73.8658	55.3836	93.4049	72.8088		5.04986		2.66402	1.29837	1.45495	0.0181281	73.8658	1.85038	1.18284	0.711581	2.34334	9.68852	3.23881	0.466358	0.422811	0.777226	1.19396	0.853672	7.72774	1.38908	2.8174	2.1159	0.728985	4.15575	1.33644	4.79424	1.52094	3.31519	4.41395
	ENSG00000132026	SMIM18	small integral membrane protein 18	P0DKX4	Potential transmembrane proteins,Membrane proteins predicted by MDM,MEMSAT3 predicted membrane proteins,MEMSAT-SVM predicted membrane proteins,Phobius predicted membrane proteins,SCAMPI predicted membrane proteins,SPOCTOPUS predicted membrane proteins,THUMBUP predicted membrane proteins,TMHMM predicted membrane proteins,1TM proteins predicted by MDM,Mapped to UniProt SWISS-PROT,UniProt - Predicted		2e-06	Moderately tissue enriched			7.59811	0	19.3788		5.41695	10.7113	2.43814	3.10142		0.27953		0	0.712934	0.0539727	0.162883	5.41695	0.0448407	0	0	0.0372497	0.0655177	0.567456	0	0.0164063	0.026004	0.0382351	0.0766575	0	0.109116	0	0	0.033688	0.0262187	0.0599357	0.0501453	0.0490875	0	0
	ENSG00000196220	CNKSR2	connector enhancer of kinase suppressor of Ras 2	Q8WXI2	Mapped to UniProt SWISS-PROT,UniProt - Evidence at protein level		7e-06	Moderately tissue enriched			7.58342	0	13.617		40.1805	18.5677	42.0121	59.9617		2.95076		2.09599	5.29847	1.60746	1.03921	40.1805	0.323591	0.278944	0.76282	2.05397	1.0169	0.25828	0.472304	3.50021	3.9285	1.45577	3.06353	0.343535	1.88945	1.69754	0.918613	0.383171	0.991858	1.35985	1.3994	1.2951	0.872324	1.18309
	ENSG00000170775	PRR18	proline rich 18	E9PL31,Q8N4B5	Mapped to UniProt SWISS-PROT,UniProt - Evidence at transcript level		0	Moderately tissue enriched			7.56088	0	21.303		14.5668	9.56311	12.3287	21.8085		0.683789		0.362579	0.0272281	0.0285658	0	14.5668	0	0.278481	0.0382967	0.0267957	0.0368263	0.049268	1.9266	0.180879	0.033253	0.0216231	0.0697713	0.00551032	0.156277	0.0569054	0	0.0774405	0.0076488	0.240798	0.0302673	0.143901	0	0.0966101
	ENSG00000157470	CADM2	cell adhesion molecule 2	Q8N3J6	Potential transmembrane proteins,Membrane proteins predicted by MDM,MEMSAT3 predicted membrane proteins,MEMSAT-SVM predicted membrane proteins,Phobius predicted membrane proteins,SCAMPI predicted membrane proteins,SPOCTOPUS predicted membrane proteins,THUMBUP predicted membrane proteins,TMHMM predicted membrane proteins,1TM proteins predicted by MDM,Potentially secreted proteins,Secreted proteins…		0	Moderately tissue enriched			7.55494	0	17.295		54.863	57.3494	41.617	65.6226		3.17219		7.26187	5.69041	0.498532	0	54.863	1.08466	0.599067	1.79421	1.42139	2.85248	0.116878	0.35495	0.582327	0.107908	0.779498	0.394127	0.232888	1.5369	0.662644	0.31226	0.987225	0.204589	1.4759	0.851379	0.493067	0.43865	0.0524166
	ENSG00000163449	SH3GL2	SH3-domain GRB2-like 2	Q99962,F5H5J3	SH3-domain containing proteins,Mapped to UniProt SWISS-PROT,UniProt - Evidence at protein level		2e-06	Moderately tissue enriched			7.52847	0	19.1715		98.7075	44.6645	126.419	125.039		5.14865		0.226439	0.192628	0.156282	0.00538797	98.7075	0.892578	0.239072	0.588706	0.145267	3.53325	13.1112	0	1.52801	0.0404277	1.51259	1.57973	0.0314458	1.34793	0.0110435	0.0624536	0.531161	0.0793896	4.14047	6.99502	1.50835	0.558535	1.28855
	ENSG00000198835	BAI3	brain-specific angiogenesis inhibitor 3	O60242,J3KMY8,,B7Z1K0	G-protein coupled receptors,Family 2 (B) receptors,GPCRs excl olfactory receptors,Potential transmembrane proteins,Membrane proteins predicted by MDM,MEMSAT3 predicted membrane proteins,MEMSAT-SVM predicted membrane proteins,Phobius predicted membrane proteins,SCAMPI predicted membrane proteins,SPOCTOPUS predicted membrane proteins,THUMBUP predicted membrane proteins,TMHMM predicted membrane prot…		8.8e-05	Moderately tissue enriched			7.41334	0	14.291		35.1228	29.9267	31.1096	44.3322		2.4577		0.638597	4.73779	1.1047	0.0125793	35.1228	0.74762	0.428499	1.71784	2.2331	1.51301	0.578029	0.381613	2.41672	0.0692028	2.9768	0.104368	0.476491	0.633849	1.07186	0.375087	1.13328	0.577542	0.27321	1.7758	1.13313	1.44059	2.68366
	ENSG00000174939	LHFPL4	lipoma HMGIC fusion partner-like 4	Q7Z7J7	Potential transmembrane proteins,Membrane proteins predicted by MDM,MEMSAT3 predicted membrane proteins,MEMSAT-SVM predicted membrane proteins,Phobius predicted membrane proteins,SCAMPI predicted membrane proteins,SPOCTOPUS predicted membrane proteins,THUMBUP predicted membrane proteins,TMHMM predicted membrane proteins,4TM proteins predicted by MDM,Mapped to UniProt SWISS-PROT,UniProt - Evidence…		0	Moderately tissue enriched			7.36251	0	20.0669		10.6458	11.7296	9.36924	10.8386		0.530516		0	1.44595	0.060776	0.0101993	10.6458	0.423953	0.09135	0.0253761	0	0.0126704	0.095911	0	0.0714846	0	0	0.134512	0	0.0626085	0	0.0185725	0.409383	0	0.261897	0.507614	0.0292983	0	0.016569
	ENSG00000125675	CACNA1E	calcium channel, voltage-dependent, R type, alpha 1E subunit	E9PIE8,Q15878,F8W9Z1,J3KP11,F8W8A2,F8W760	Potential transmembrane proteins,Membrane proteins predicted by MDM,MEMSAT3 predicted membrane proteins,MEMSAT-SVM predicted membrane proteins,Phobius predicted membrane proteins,SCAMPI predicted membrane proteins,SPOCTOPUS predicted membrane proteins,THUMBUP predicted membrane proteins,TMHMM predicted membrane proteins,6TM proteins predicted by MDM,Voltage-gated ion channels,Voltage-Gated Calciu…		1e-06	Moderately tissue enriched			7.31731	0	16.6436		6.07035	2.59694	7.01428	8.59983		0.364725		0.0403373	0.829588	0.332316	0.274982	6.07035	0.0695058	0.0645329	0.0198637	0.0296547	0.029282	0.643332	0.0126631	0.0587788	0.108727	0	0.0249848	0.0266276	0	0.00508987	0	0.0859351	0.0824358	0.126546	0.704148	0.0704955	0.0612069	0.0761894
	ENSG00000140323	GABRD	gamma-aminobutyric acid (GABA) A receptor, delta	O14764	Potential transmembrane proteins,Membrane proteins predicted by MDM,MEMSAT3 predicted membrane proteins,MEMSAT-SVM predicted membrane proteins,Phobius predicted membrane proteins,SCAMPI predicted membrane proteins,SPOCTOPUS predicted membrane proteins,THUMBUP predicted membrane proteins,TMHMM predicted membrane proteins,4TM proteins predicted by MDM,Potentially secreted proteins,Secreted proteins…		1.4e-05	Moderately tissue enriched			7.3122	0	18.0848		22.1569	15.1702	25.228	26.0726		1.22517		0.381796	1.72316	0.0418931	0.0420963	22.1569	0.0946772	0	0.261778	0.574524	0.511756	0.183824	0.0357003	0.543947	0.15085	0.0159583	0	0.340851	0.0630373	0.0413903	0.82222	0.0685553	0.13226	0.0234697	3.03013	1.20502	0.315905	0.317857
	ENSG00000157542	SLC8A3	solute carrier family 8 (sodium/calcium exchanger), member 3	F2Z391,P57103	Potential transmembrane proteins,Membrane proteins predicted by MDM,MEMSAT3 predicted membrane proteins,MEMSAT-SVM predicted membrane proteins,Phobius predicted membrane proteins,SCAMPI predicted membrane proteins,SPOCTOPUS predicted membrane proteins,THUMBUP predicted membrane proteins,TMHMM predicted membrane proteins,2TM proteins predicted by MDM,Transporters,Electrochemical Potential-driven t…		4.6e-05	Moderately tissue enriched			7.30551	0	14.4698		10.2684	10.6427	8.98186	11.1806		0.70964		0.103043	1.40557	0.346042	0.200252	10.2684	0.341839	0.311236	0.458205	0.71122	0.820537	0.08824	0.0234052	0.74405	0.31106	0	0.13424	0.103829	0.680202	0.0373322	0.112045	0.412894	0.115556	0.487317	0.193934	0.0124902	0.374989	0.362374
	ENSG00000166780	CPNE6	copine VI (neuronal)	O95741,H0YNX4,H0YNP2,H0YM67,H0YNM7,H0YNV2,H0YLV2,H0YLS9,H0YKJ0,H0YLM2,H0YKP1,H0YNV6,H0YK44,F5GXN1	Mapped to UniProt SWISS-PROT,UniProt - Evidence at protein level		1e-06	Moderately tissue enriched			7.26457	0	16.165		47.6578	13.7665	69.8504	59.3564		2.9482		0.331643	0.584203	0.745712	0.382192	47.6578	0.841904	5.12784	3.008	0.0911852	0.40773	6.14289	0.372193	0.103191	0.135032	0.199824	0	0.00330885	3.77579	0.116724	0.416529	6.5603	0.410439	0.251779	0.426709	0.190593	0.850315	0.467684
	ENSG00000144821	PTPRT	protein tyrosine phosphatase, receptor type, T	O14522,B1AJR9,B1AJR6,B1AJR8,B1AJS0	Enzymes,Hydrolases,Potential transmembrane proteins,Membrane proteins predicted by MDM,MEMSAT3 predicted membrane proteins,MEMSAT-SVM predicted membrane proteins,Phobius predicted membrane proteins,SCAMPI predicted membrane proteins,SPOCTOPUS predicted membrane proteins,THUMBUP predicted membrane proteins,1TM proteins predicted by MDM,Potentially secreted proteins,Secreted proteins predicted by M…		2e-06	Moderately tissue enriched			7.25973	0	17.7191		13.2951	10.6906	12.2819	16.9129		0.750328		0.11625	0.157947	0.057251	0	13.2951	0.139711	0.270605	0.0278429	0.110931	0.0974757	0.0432782	0.0634467	0.737001	0.382026	0.0320746	0.11275	1.83135	0.231213	0.697269	0.141598	0.292951	0.106466	0.728989	0.536729	0.0231192	0.0079916	0.0174402
	ENSG00000175928	PHACTR3	phosphatase and actin regulator 3	Q96KR7,F6RP66	Potentially secreted proteins,Secreted proteins predicted by MDSP,SignalP predicted secreted proteins,SPOCTOPUS predicted secreted proteins,Mapped to UniProt SWISS-PROT,UniProt - Evidence at protein level		4.4e-05	Moderately tissue enriched			7.23851	0	14.0254		38.599	31.9864	34.8314	48.9791		2.75208		0.429352	1.24795	0.678671	0.424871	38.599	1.35304	0.595286	1.3833	2.70166	3.36303	1.5229	0.451279	4.57205	0.168235	4.41314	0.09	0.500902	0.170341	0.0883307	1.13544	1.00712	5.33244	0.725351	0.790279	0.113687	0.952193	1.49645
	ENSG00000109738	SLC6A17	solute carrier family 6, member 17	Q9H1V8	Transporters,Electrochemical Potential-driven transporters,Potential transmembrane proteins,Membrane proteins predicted by MDM,MEMSAT3 predicted membrane proteins,MEMSAT-SVM predicted membrane proteins,Phobius predicted membrane proteins,SCAMPI predicted membrane proteins,SPOCTOPUS predicted membrane proteins,THUMBUP predicted membrane proteins,TMHMM predicted membrane proteins,>9TM proteins pred…		0	Moderately tissue enriched			7.22777	0	18.3842		39.1338	14.2743	55.7859	47.3413		2.12867		0.0592166	5.41437	0.295668	0.0083909	39.1338	0.132974	0.0354551	0.307382	0.0910608	0.0390177	1.25663	0	0.105927	0.00678286	0.0168363	0.749286	0.977703	0.0591836	0.164077	5.28023	0.245131	0.0707658	0.869519	1.69291	0.363208	0.0491563	0.0493601
	ENSG00000140090	C4orf50	chromosome 4 open reading frame 50	E9PNW5,Q6ZRC1	Mapped to UniProt SWISS-PROT,UniProt - Evidence at transcript level		1e-05	Moderately tissue enriched			7.18776	0	16.7281		1.59248	0.778761	1.98633	2.01235		0.0951978		0	0.221554	0.0618588	0.0111236	1.59248	0.0367922	0.0397177	0.015699	0.0236493	0.00456962	0.00458258	0.029922	0.023254	0.0689167	0.0148397	0	0	0.0704717	0	0	0.043327	0.0404033	0.0252746	0.145707	0.0417192	0.0391987	0.015279
	ENSG00000158008	NPTXR	neuronal pentraxin receptor	O95502	Potential transmembrane proteins,MEMSAT3 predicted membrane proteins,MEMSAT-SVM predicted membrane proteins,THUMBUP predicted membrane proteins,TMHMM predicted membrane proteins,Potentially secreted proteins,Secreted proteins predicted by MDSP,Phobius predicted secreted proteins,SPOCTOPUS predicted secreted proteins,Mapped to UniProt SWISS-PROT,UniProt - Evidence at transcript level		4.1e-05	Moderately tissue enriched			7.11301	0	14.3806		88.9441	35.5203	150.849	80.463		6.18503		2.51188	4.68208	1.88505	0.134348	88.9441	1.25828	1.05764	3.00705	2.35347	12.5044	1.13435	0.223652	1.91591	1.56751	7.51591	2.23588	0.383151	7.96598	3.01816	0.782887	1.188	2.40286	2.03234	1.97409	3.10881	3.62762	7.58028
	ENSG00000134780	MT3	metallothionein 3	H3BPK2,H3BQX6,P25713,H3BTG5	Plasma proteins,Mapped to UniProt SWISS-PROT,UniProt - Evidence at protein level		0	Moderately tissue enriched			7.08881	0	19.3295		147.235	63.5056	168.146	210.052		7.61708		0.120814	20.77	0.33587	0.0081974	147.235	2.05391	0	1.01487	0.341117	2.61931	2.25926	0.124385	0.260841	0.521311	0.776169	0	1.52424	1.34049	14.8187	0.286974	0.857436	0.438419	0.341213	6.34648	0.299878	0.344438	0.622414
	ENSG00000183960	B4GALNT1	beta-1,4-N-acetyl-galactosaminyl transferase 1	Q00973,B4DE26,F8W1A7,,B4DSP5,Q8N636,F8VU35,F8VSE0,F8VW33,F8VR44	Enzymes,Transferases,Potential transmembrane proteins,MEMSAT3 predicted membrane proteins,MEMSAT-SVM predicted membrane proteins,THUMBUP predicted membrane proteins,TMHMM predicted membrane proteins,Potentially secreted proteins,Secreted proteins predicted by MDSP,SignalP predicted secreted proteins,Phobius predicted secreted proteins,SPOCTOPUS predicted secreted proteins,Mapped to UniProt SWISS-…		0.000843	Moderately tissue enriched			7.05549	0	12.5326		23.3143	14.2558	29.9194	25.7678		1.8603		1.75196	1.54181	2.16641	0.0472766	23.3143	1.21269	0.595011	0.76337	1.22544	2.22444	0.389923	0.213839	0.829942	0.809163	0.410139	0.283037	0.44047	3.30443	1.28416	0.464703	0.947059	0.855506	0.571591	0.938182	0.397189	0.872497	2.37357
	ENSG00000237515	DGKB	diacylglycerol kinase, beta 90kDa	Q9Y6T7,B5MBY2,B5MCD5,C9JA18,F8WD28,C9JTC0	Enzymes,Transferases,Mapped to UniProt SWISS-PROT,UniProt - Evidence at transcript level		0	Moderately tissue enriched			7.0503	0	15.9261		24.4072	15.6796	26.8957	30.6462		1.53253		0.425449	3.46186	0.728065	0.00416925	24.4072	0.394931	1.03774	1.13789	0.521029	0.4602	1.46677	0.048553	0.536443	0.0479889	0.488551	0.186665	0.00698095	0.392525	0.200355	0.155498	0.313248	0.0404338	0.142727	0.111965	0.21651	1.00816	3.43637
	ENSG00000139910	LGI1	leucine-rich, glioma inactivated 1	O95970	Candidate cancer biomarkers,Potential transmembrane proteins,MEMSAT3 predicted membrane proteins,MEMSAT-SVM predicted membrane proteins,SPOCTOPUS predicted membrane proteins,Potentially secreted proteins,Secreted proteins predicted by MDSP,SignalP predicted secreted proteins,Phobius predicted secreted proteins,SPOCTOPUS predicted secreted proteins,Mapped to UniProt SWISS-PROT,UniProt - Evidence a…		3e-06	Moderately tissue enriched			7.04629	0	15.276		28.7987	11.0778	40.2383	35.08		1.88523		0.485673	2.97227	0.438556	0	28.7987	2.02788	0.64442	4.08707	1.04958	0.498162	0.0817178	3.9485	0.0774871	0.359978	0.157123	0.112816	0	1.20742	0.0420102	0.227074	1.68086	0	0.791442	0.74762	0.0959704	0.219029	0.149882
	ENSG00000185352	DCLK1	doublecortin-like kinase 1	O15075,Q5VZY9	Kinases,CAMK Ser/Thr protein kinases,Enzymes,Transferases,Potential transmembrane proteins,Membrane proteins predicted by MDM,MEMSAT-SVM predicted membrane proteins,SCAMPI predicted membrane proteins,SPOCTOPUS predicted membrane proteins,THUMBUP predicted membrane proteins,1TM proteins predicted by MDM,Mapped to UniProt SWISS-PROT,UniProt - Evidence at protein level		0.000557	Moderately tissue enriched			7.03877	0	12.1302		93.9642	51.3367	122.229	108.327		7.74632		13.3495	3.2126	6.91059	0.00853313	93.9642	4.2892	1.376	7.29951	10.1716	6.58415	0.88553	0.169195	2.10458	6.22477	6.40226	0.773402	0.153848	7.06969	1.79275	4.99744	2.51628	6.3904	2.01009	2.4831	1.78856	7.36811	8.85469
	ENSG00000011426	SYP	synaptophysin	P08247,,G5E9A2,F2Z3E1,B7Z359	Potential transmembrane proteins,Membrane proteins predicted by MDM,MEMSAT3 predicted membrane proteins,MEMSAT-SVM predicted membrane proteins,Phobius predicted membrane proteins,SCAMPI predicted membrane proteins,SPOCTOPUS predicted membrane proteins,THUMBUP predicted membrane proteins,TMHMM predicted membrane proteins,4TM proteins predicted by MDM,Mapped to UniProt SWISS-PROT,UniProt - Evidence…		0	Moderately tissue enriched			7.02454	0	19.2518		227.741	88.8117	263.907	330.504		11.8296		2.77502	32.4207	3.41295	0.220358	227.741	3.50627	9.41414	0.848972	0.902112	1.08987	2.68844	0.364341	2.93225	0.770372	0.907092	3.56758	0.812314	1.42918	0.598945	1.04311	11.0134	1.58886	4.56214	1.65209	1.40393	0.487596	1.24508
	ENSG00000172915	PAQR6	progestin and adipoQ receptor family member VI	Q6TCH4,Q5TCK5,B7Z9R9	Potential transmembrane proteins,Membrane proteins predicted by MDM,MEMSAT3 predicted membrane proteins,MEMSAT-SVM predicted membrane proteins,Phobius predicted membrane proteins,SCAMPI predicted membrane proteins,SPOCTOPUS predicted membrane proteins,THUMBUP predicted membrane proteins,TMHMM predicted membrane proteins,8TM proteins predicted by MDM,Mapped to UniProt SWISS-PROT,UniProt - Evidence…		1.4e-05	Moderately tissue enriched			7.01455	0	16.0419		61.7543	73.7052	46.2013	65.3564		3.84955		0.69987	1.75234	1.00534	3.96702	61.7543	1.25064	2.25358	1.04444	1.43373	1.03849	0.948326	0.532928	0.850585	1.02055	0.446317	0.730241	0.764139	3.05982	1.20191	8.80374	1.75815	1.19894	1.85399	1.84652	0.64233	1.18127	0.898434
	ENSG00000135119	ATP1B2	ATPase, Na+/K+ transporting, beta 2 polypeptide	I3L1V9,P14415,	Potential transmembrane proteins,Membrane proteins predicted by MDM,MEMSAT3 predicted membrane proteins,MEMSAT-SVM predicted membrane proteins,Phobius predicted membrane proteins,SCAMPI predicted membrane proteins,SPOCTOPUS predicted membrane proteins,THUMBUP predicted membrane proteins,TMHMM predicted membrane proteins,1TM proteins predicted by MDM,Mapped to UniProt SWISS-PROT,UniProt - Evidence…		1e-06	Moderately tissue enriched			6.98931	0	16.5675		152.325	200.324	129.291	127.361		9.19421		3.04867	5.95446	0.693521	6.23911	152.325	1.12397	1.0675	1.77373	3.6692	3.61748	6.63389	1.43084	3.13215	1.56415	21.794	1.11452	2.79233	3.51482	1.45439	0.975555	1.48313	4.64116	0.835599	4.19342	3.9829	2.26256	6.92526
	ENSG00000132970	MAP6D1	MAP6 domain containing 1	Q9H9H5,C9JPF8,	Mapped to UniProt SWISS-PROT,UniProt - Evidence at protein level		0.000213	Moderately tissue enriched			6.94266	0	13.17		24.4948	22.4624	28.4049	22.617		1.85989		0.36272	1.08748	0.763585	0.479234	24.4948	1.0171	0.751183	1.42608	0.501835	1.14749	0.508095	0.39089	0.687934	0.979089	0.601097	2.62578	0.806936	2.01699	0.494751	3.52815	0.696088	0.815758	0.444832	1.73024	0.413247	0.506421	0.939277
	ENSG00000182916	SULT4A1	sulfotransferase family 4A, member 1	Q9BR01,F8WE22,B7Z2E1	Mapped to UniProt SWISS-PROT,UniProt - Evidence at protein level		1e-06	Moderately tissue enriched			6.94055	0	18.125		80.4459	32.418	98.0296	110.89		4.4384		0.187699	7.76674	0.715088	0.0344643	80.4459	0.540194	11.5907	0.105146	0.307744	0.0705595	0.140569	0.0378532	0.222314	0.0757999	0.767956	0.546178	0.289826	0.208041	0.34292	0.0932905	3.20881	2.08124	1.00466	8.21328	0.0465063	0.122356	0.671022
	ENSG00000155961	GRIN3A	glutamate receptor, ionotropic, N-methyl-D-aspartate 3A	Q8TCU5	Potential transmembrane proteins,Membrane proteins predicted by MDM,MEMSAT3 predicted membrane proteins,MEMSAT-SVM predicted membrane proteins,Phobius predicted membrane proteins,SCAMPI predicted membrane proteins,SPOCTOPUS predicted membrane proteins,THUMBUP predicted membrane proteins,TMHMM predicted membrane proteins,3TM proteins predicted by MDM,Potentially secreted proteins,Secreted proteins…		0.00337	Moderately tissue enriched			6.92767	0	14.4005		7.50542	3.56545	2.881	16.0698		0.521191		0.15269	0.096791	0.362052	0.048304	7.50542	0.261114	0.097521	0.0798018	0.0976465	0.244644	0.16667	0.0871635	0.1145	0.401709	0.990448	0.0427945	0.0515844	1.0834	0.0434966	0.302133	0.130733	0.607276	0.154911	0.491239	0.0891747	0.0974675	0.27149
	ENSG00000177614	SLC8A2	solute carrier family 8 (sodium/calcium exchanger), member 2	Q9UPR5,F5GYS4,F5H6L7,M0R211,M0R1Z4	Transporters,Electrochemical Potential-driven transporters,Potential transmembrane proteins,Membrane proteins predicted by MDM,MEMSAT3 predicted membrane proteins,MEMSAT-SVM predicted membrane proteins,Phobius predicted membrane proteins,SCAMPI predicted membrane proteins,SPOCTOPUS predicted membrane proteins,THUMBUP predicted membrane proteins,TMHMM predicted membrane proteins,9TM proteins predi…		1e-06	Moderately tissue enriched			6.92307	0	16.4314		30.5919	12.354	37.5958	41.8259		1.8618		0.309727	2.7407	0.301912	0.037148	30.5919	0.402543	0.398384	1.27633	0.321211	0.0745405	0.125232	0.014406	0.0414095	0.00357554	0.139076	4.41883	0.175851	0.852932	0.39211	0.122809	0.230912	0.189478	0.367754	2.06642	0.136937	0.345532	4.19087
	ENSG00000164683	PGM2L1	phosphoglucomutase 2-like 1	Q6PCE3	Enzymes,Transferases,Potential transmembrane proteins,SPOCTOPUS predicted membrane proteins,Mapped to UniProt SWISS-PROT,UniProt - Evidence at protein level		0.002711	Moderately tissue enriched			6.9225	0	11.3076		39.8142	12.091	41.6707	65.681		3.52102		1.23179	2.71417	4.03586	1.94598	39.8142	5.75142	1.27938	1.18441	3.79579	0.535091	1.49829	0.73381	1.70388	2.9004	0.718217	1.442	1.05844	2.13838	1.03016	0.499735	1.5259	1.28116	2.52372	1.41291	2.88551	4.54679	4.88005
	ENSG00000178531	GABRA2	gamma-aminobutyric acid (GABA) A receptor, alpha 2	P47869,D6RBK9,E9PBQ7,D6RCS5,G5E9Z6,H0Y9V8,D6RB77,D6RBL7,D6RAA9,B7Z1H8	Transporters,Transporter channels and pores,Potential transmembrane proteins,Membrane proteins predicted by MDM,MEMSAT3 predicted membrane proteins,MEMSAT-SVM predicted membrane proteins,Phobius predicted membrane proteins,SCAMPI predicted membrane proteins,SPOCTOPUS predicted membrane proteins,THUMBUP predicted membrane proteins,TMHMM predicted membrane proteins,4TM proteins predicted by MDM,Pot…		5e-06	Moderately tissue enriched			6.8974	0	16.4319		46.2089	12.9435	58.0503	67.633		2.81215		1.61033	0.43125	0.633873	0.00947905	46.2089	4.10619	0.744596	1.07683	0.869542	0.154807	6.11921	0.0238059	0.0672	0.445551	1.08537	0.0337847	0.635062	0.169715	0.353513	0.225011	6.69947	1.46436	0.746054	0.685212	0.250193	0.250016	0.82878
	ENSG00000139973	SLC7A14	solute carrier family 7 (orphan transporter), member 14	Q8TBB6	Transporters,Electrochemical Potential-driven transporters,Potential transmembrane proteins,Membrane proteins predicted by MDM,MEMSAT3 predicted membrane proteins,MEMSAT-SVM predicted membrane proteins,Phobius predicted membrane proteins,SCAMPI predicted membrane proteins,SPOCTOPUS predicted membrane proteins,THUMBUP predicted membrane proteins,TMHMM predicted membrane proteins,>9TM proteins pred…		0	Moderately tissue enriched			6.86187	0	20.1287		13.8795	7.76626	21.2207	12.6516		0.68954		0.00785583	2.0227	0.423855	0.00266892	13.8795	0.254035	0.210939	0.0177173	0.127403	0	0.064001	0.03996	0.0068086	0	0.0855818	0.581873	0.0029166	0.0866808	0.028283	0.015687	0.35647	0	0.186221	0.198382	0	0.00673625	0.0112697
	ENSG00000128482	SRRM4	serine/arginine repetitive matrix 4	A7MD48	Mapped to UniProt SWISS-PROT,UniProt - Evidence at protein level		0	Moderately tissue enriched			6.78594	0	19.9267		7.83283	4.60266	8.9842	9.91164		0.393082		0.00695677	1.15427	0.0221854	0	7.83283	0.068901	0.0367695	0	0	0.268838	0.162172	0	0.087242	0	0.0161181	0	0.072966	0.142171	0	0	0.030689	0.00568858	0.320941	0.300581	0.0336875	0	0.0501873
	ENSG00000102466	STXBP1	syntaxin binding protein 1	P61764	Mapped to UniProt SWISS-PROT,UniProt - Evidence at protein level		0.004421	Moderately tissue enriched			6.78344	0	10.3773		188.085	94.1046	244.596	225.555		18.1247		24.9692	27.7271	7.90352	1.53494	188.085	4.50961	4.47121	7.53839	11.1592	16.1636	9.8182	2.57497	26.8378	5.0478	21.8771	9.64665	12.0873	10.0391	10.5368	8.02503	6.16033	9.62363	8.4964	10.9004	16.7403	8.41323	18.479
	ENSG00000253537	TMEM151B	transmembrane protein 151B	Q8IW70	Potential transmembrane proteins,Membrane proteins predicted by MDM,MEMSAT3 predicted membrane proteins,MEMSAT-SVM predicted membrane proteins,Phobius predicted membrane proteins,SCAMPI predicted membrane proteins,SPOCTOPUS predicted membrane proteins,THUMBUP predicted membrane proteins,TMHMM predicted membrane proteins,3TM proteins predicted by MDM,Mapped to UniProt SWISS-PROT,UniProt - Evidence…		0	Moderately tissue enriched			6.78094	0	21.531		19.3914	18.3904	20.5391	19.2448		0.90063		0.0145382	2.8597	0.295874	0.00837308	19.3914	0.259873	0.138735	0.0669797	0.0249689	0.0530217	0.0325744	0	0.0084537	0.0444473	0.0134809	0.0431473	0.0058179	0.0426389	0.0366464	0.00474533	0.374529	0.00634765	0.157056	0.354393	0.0072147	0	0.0720307
	ENSG00000134207	AMER3	APC membrane recruitment protein 3	Q8N944,C9J4B8,C9JS07	Mapped to UniProt SWISS-PROT,UniProt - Evidence at transcript level		6e-06	Moderately tissue enriched			6.77633	0	15.5232		3.97854	2.89732	3.80226	5.23604		0.256297		0.0129926	0.452332	0.0364789	0	3.97854	0.181306	0.399392	0.0038978	0	0	0.0033375	0	0	0	0	0.587124	0	0.0310275	0	0	0.156162	0.00287915	0.586805	0.461079	0.0203318	0	0.00633657
	ENSG00000122966	C1QL1	complement component 1, q subcomponent-like 1	O75973	Potential transmembrane proteins,SPOCTOPUS predicted membrane proteins,Potentially secreted proteins,Secreted proteins predicted by MDSP,SignalP predicted secreted proteins,Phobius predicted secreted proteins,SPOCTOPUS predicted secreted proteins,Mapped to UniProt SWISS-PROT,UniProt - Evidence at transcript level		0.000182	Moderately tissue enriched			6.72772	0	12.7872		15.2291	27.2179	10.0995	8.36976		1.19096		0.590481	0.451082	0.484672	0.0469067	15.2291	1.56072	1.74108	0.752168	0.381146	0.287054	2.17539	0.116325	0.0290193	0.0626776	0.0495454	0.787478	0.104675	2.26363	0.125243	0.270942	1.06383	0.100524	1.62606	0.373754	0.0449085	0.375792	1.06169
	ENSG00000107282	DNAJC6	DnaJ (Hsp40) homolog, subfamily C, member 6	,O75061	Potential transmembrane proteins,SPOCTOPUS predicted membrane proteins,THUMBUP predicted membrane proteins,Enzymes,Hydrolases,Mapped to UniProt SWISS-PROT,UniProt - Evidence at protein level		1.5e-05	Moderately tissue enriched			6.68106	0	15.7401		99.169	48.846	131.743	116.918		6.30041		0.772156	14.8433	1.46512	3.21404	99.169	1.89386	0.865423	0.590784	1.62575	8.49543	8.38035	0.20938	1.71995	0.481666	0.867738	1.46061	8.78591	1.14001	0.395509	1.10561	1.25192	3.03999	2.0871	2.54813	1.76608	1.15471	0.781453
	ENSG00000138028	CDK5R2	cyclin-dependent kinase 5, regulatory subunit 2 (p39)	Q13319	Potential transmembrane proteins,THUMBUP predicted membrane proteins,Mapped to UniProt SWISS-PROT,UniProt - Evidence at protein level		4e-06	Moderately tissue enriched			6.66793	0	20.8761		23.1714	10.007	17.4235	42.0837		1.10995		0.108891	3.47505	0.256796	0	23.1714	0.280788	0.258018	0	0.0295307	0.00747758	0.0392434	0	0	0	0	0.503967	0.0365626	0	0	0	0.296602	0.00651297	1.09623	0.392952	0	0	0.00852013
	ENSG00000182621	PEX5L	peroxisomal biogenesis factor 5-like	Q8IYB4,C9IZ09,C9JZE2,C9JB85,C9JUZ5	Mapped to UniProt SWISS-PROT,UniProt - Evidence at protein level		0	Moderately tissue enriched			6.64651	0	18.8056		38.7905	25.4016	45.2799	45.69		2.06271		0.31352	0.429416	0.176332	0.0386149	38.7905	0.0856841	0.503039	0.213706	0.120489	0.15465	0.110687	0.0102453	0.311479	0.107961	1.35608	5.53004	0.00679758	0.281681	0.111244	0.0423741	0.338652	0.0477071	0.209783	5.83622	0.255674	0.0155824	0.294922
	ENSG00000204970	DLGAP1	discs, large (Drosophila) homolog-associated protein 1	O14490,A8MYR7,A8MXQ8	Mapped to UniProt SWISS-PROT,UniProt - Evidence at protein level		2e-06	Moderately tissue enriched			6.63995	0	15.0716		57.5157	39.5921	57.7465	75.2084		3.81616		1.30284	6.91364	0.269597	0.0160728	57.5157	0.717307	0.183628	0.32767	8.24201	0.447381	0.763733	0.226971	0.877706	0.438152	2.70264	0.58687	1.20495	5.08692	2.80356	0.30006	0.192882	1.15692	0.188665	8.66207	0.586597	0.363373	0.958501
	ENSG00000134594	FAM107A	family with sequence similarity 107, member A	O95990,J3KR61,B7ZAY5,C9JAU5	Mapped to UniProt SWISS-PROT,UniProt - Evidence at protein level		0.002284	Moderately tissue enriched			6.60871	0	10.784		232.329	217.845	220.912	258.23		21.5438		30.4344	6.26671	7.25956	0.0104311	232.329	12.2226	4.15443	24.2922	14.7618	23.4394	20.6573	1.39711	35.155	2.66033	4.50056	9.59535	9.80846	23.8325	30.8892	4.17805	8.4934	24.3573	6.97789	3.69356	17.1932	9.29633	13.8274
	ENSG00000170419	NECAB1	N-terminal EF-hand calcium binding protein 1	Q8N987	Mapped to UniProt SWISS-PROT,UniProt - Evidence at protein level		0.004794	Moderately tissue enriched			6.57772	0	11.8902		49.3892	28.4829	68.6173	51.0675		4.15378		2.46642	3.9023	1.09616	1.62292	49.3892	0.516835	0.595341	2.53644	2.16682	7.50856	2.56123	0.174631	7.30711	0.50116	3.14823	0.118108	1.25888	3.6323	1.02975	0.792477	0.797702	1.40435	0.798348	6.45025	2.27516	3.50942	4.59184
	ENSG00000189410	DNM1	dynamin 1	Q05193,H7C5U0	Enzymes,Hydrolases,Mapped to UniProt SWISS-PROT,UniProt - Evidence at protein level		5e-06	Moderately tissue enriched			6.57763	0	14.5914		143.144	62.4383	214.977	152.016		9.81013		8.99848	7.57417	5.28299	0.574198	143.144	2.39329	2.05348	3.97612	21.7622	2.65888	5.61474	0.503776	3.07014	2.76236	0.640569	3.60817	4.69305	4.20872	2.6831	9.47407	5.45155	1.33768	3.77586	2.45636	0.766036	6.18199	9.22787
	ENSG00000151322	FAM155A	family with sequence similarity 155, member A	B1AL88	Potential transmembrane proteins,Membrane proteins predicted by MDM,MEMSAT3 predicted membrane proteins,MEMSAT-SVM predicted membrane proteins,Phobius predicted membrane proteins,SCAMPI predicted membrane proteins,SPOCTOPUS predicted membrane proteins,THUMBUP predicted membrane proteins,2TM proteins predicted by MDM,Mapped to UniProt SWISS-PROT,UniProt - Evidence at transcript level		0.000924	Moderately tissue enriched			6.55154	0	12.4445		18.884	20.3797	12.757	23.5152		1.51745		0.633909	2.88237	0.338507	0.00773647	18.884	0.561022	0.311762	0.599302	1.35484	0.421892	0.381348	0.0322795	1.51154	0.252157	0.353766	0.174749	0.647567	2.56482	0.0158154	0.0496065	0.46786	0.183602	0.578477	2.62952	1.49244	1.64953	1.99089
	ENSG00000109472	SMIM17	small integral membrane protein 17	P0DL12,M0R1N7	Potential transmembrane proteins,Membrane proteins predicted by MDM,MEMSAT3 predicted membrane proteins,MEMSAT-SVM predicted membrane proteins,Phobius predicted membrane proteins,SCAMPI predicted membrane proteins,SPOCTOPUS predicted membrane proteins,THUMBUP predicted membrane proteins,TMHMM predicted membrane proteins,1TM proteins predicted by MDM,Mapped to UniProt SWISS-PROT,UniProt - Predicted		0.007217	Moderately tissue enriched			6.54334	0	11.7543		4.62115	2.99271	5.62897	5.24176		0.393144		0.704546	0.268203	0.184537	0.131539	4.62115	0.137688	0.065881	0.0757343	0.165219	0.256681	0.136154	0.0758491	0.368642	0.144565	0.328786	0.060757	0.255539	0.262049	0.126737	0.199158	0.0910332	0.322321	0.186513	0.422948	0.22788	0.0885482	0.706237
	ENSG00000186675	GPR17	G protein-coupled receptor 17	Q13304,C9JWY5	G-protein coupled receptors,GPCRs excl olfactory receptors,Potential transmembrane proteins,Membrane proteins predicted by MDM,MEMSAT3 predicted membrane proteins,MEMSAT-SVM predicted membrane proteins,Phobius predicted membrane proteins,SCAMPI predicted membrane proteins,SPOCTOPUS predicted membrane proteins,THUMBUP predicted membrane proteins,TMHMM predicted membrane proteins,GPCRHMM predicted …		0.001001	Moderately tissue enriched			6.53574	0	12.6288		30.5806	54.4537	4.64818	32.6399		2.42149		1.83845	0.645186	2.35693	0.0590692	30.5806	0.949125	1.061	1.07643	1.01422	2.71847	0.7354	0.315801	4.43242	0.619106	0.229164	0.598104	1.18156	1.04542	0.549238	1.12532	0.935002	4.03344	0.607592	0.654801	0.59199	0.747367	4.67898
	ENSG00000157087	CNP	2',3'-cyclic nucleotide 3' phosphodiesterase	P09543,K7EQ27,K7ERC4,C9K0L8,K7EN66,K7ERZ0,B4DFN6	Enzymes,Hydrolases,Mapped to UniProt SWISS-PROT,UniProt - Evidence at protein level		0.046463	Moderately tissue enriched			6.52177	0	8.45136		308.351	281.29	380.962	262.802		36.4854		20.6767	23.5934	29.943	16.7215	308.351	20.3153	17.6872	41.8673	34.7788	18.1071	47.2803	15.3248	22.339	33.2803	33.5845	13.05	25.2528	35.0954	33.9353	28.511	16.8813	23.934	22.4553	18.3222	23.3013	32.5883	27.929
	ENSG00000099625	RGR	retinal G protein coupled receptor	P47804,Q96HT6	G-protein coupled receptors,Opsins,GPCRs excl olfactory receptors,Potential transmembrane proteins,Membrane proteins predicted by MDM,MEMSAT3 predicted membrane proteins,MEMSAT-SVM predicted membrane proteins,Phobius predicted membrane proteins,SCAMPI predicted membrane proteins,SPOCTOPUS predicted membrane proteins,THUMBUP predicted membrane proteins,TMHMM predicted membrane proteins,GPCRHMM pre…		0.000102	Moderately tissue enriched			6.48836	0	20.8097		11.1128	19.0239	0.961617	13.353		0.534023		0.142416	0	0	0	11.1128	0.0394738	0	0.180899	0.0238533	0.210848	0.0706548	0	0.0878604	0	0.0634765	0.0327884	0	0.0905505	0.244397	0.0562187	0.136407	0.00792577	0.143331	1.71273	0.0619417	0	0
	ENSG00000164418	HS3ST4	heparan sulfate (glucosamine) 3-O-sulfotransferase 4	Q9Y661	Enzymes,Transferases,Potential transmembrane proteins,Membrane proteins predicted by MDM,MEMSAT3 predicted membrane proteins,Phobius predicted membrane proteins,SPOCTOPUS predicted membrane proteins,THUMBUP predicted membrane proteins,1TM proteins predicted by MDM,Mapped to UniProt SWISS-PROT,UniProt - Evidence at transcript level		0	Moderately tissue enriched			6.45335	0	18.7274		12.292	6.71005	12.3464	17.8196		0.656365		0.0812206	0.160677	0.066813	0.00840037	12.292	0.0119078	0	0.337899	0.0554558	0.00905975	0.0420955	0	0.0296416	0.0599533	0.13279	0	0	1.03251	0.0874	0.0604309	0.0227972	1.90475	0.310713	0.60741	0.017985	0.389914	0
	ENSG00000144485	CTNND2	catenin (cadherin-associated protein), delta 2	Q9UQB3,E9PHB5,E7EPC8,D6RHE9,B4DRK2,D6RC65,D6RF55,D6RBA8,D6R9A8	Mapped to UniProt SWISS-PROT,UniProt - Evidence at protein level,Potential transmembrane proteins,SCAMPI predicted membrane proteins,Potentially secreted proteins,SPOCTOPUS predicted secreted proteins		1e-06	Moderately tissue enriched			6.40495	0	15.6585		94.2312	96.1415	80.9841	105.568		6.01791		0.642055	2.0897	1.00751	0.00359167	94.2312	1.30818	0.594745	0.208414	9.46628	9.43702	0.623348	0.493174	2.25996	0.291833	1.68684	14.7122	1.6221	2.34144	0.743819	0.136	1.06792	8.16767	2.21858	5.55351	0.758902	0.414216	0.403196
	ENSG00000174576	GAD2	glutamate decarboxylase 2 (pancreatic islets and brain, 65kDa)	Q5VZ29,Q05329,Q5VZ31	Enzymes,Lyases,Mapped to UniProt SWISS-PROT,UniProt - Evidence at protein level		3e-06	Moderately tissue enriched			6.3817	0	20.9304		12.9085	5.70786	24.2035	8.81429		0.616737		0	0	0	0.036444	12.9085	0.0635578	0.144088	0	0.0116022	0.0033574	0.0864676	0	0	0.0101084	0	2.02275	0	0.47712	0.00454417	0.0735363	0.0349372	0	0.181281	0.510887	0.033644	0.0490278	0
	ENSG00000133958	TPPP	tubulin polymerization promoting protein	O94811	Mapped to UniProt SWISS-PROT,UniProt - Evidence at protein level		0.000783	Moderately tissue enriched			6.37255	0	11.7828		71.4036	45.6056	82.8358	85.7695		6.05998		3.55061	5.05181	0.638398	0.185457	71.4036	3.48355	4.01448	8.44425	1.84976	5.2213	4.14231	1.53105	11.2049	0.239438	1.45955	2.58712	2.38925	2.20752	3.90344	4.72204	7.5949	2.84631	2.86884	1.55333	5.15549	3.43451	1.93613
	ENSG00000227051	LHX2	LIM homeobox 2	H0YM35,P50458,	Transcription factors,Mapped to UniProt SWISS-PROT,UniProt - Evidence at transcript level		0	Moderately tissue enriched			6.35472	0	19.1908		28.0155	15.5829	32.8824	35.5813		1.45984		0	0.0663647	0.37188	0.0122168	28.0155	0.0195125	0.11458	0	0.185896	0.0139486	0.0095516	1.9783	0.132441	0.452685	0.196275	0	4.40862	0.0220738	0.0774398	0.236057	0.0218847	0.139296	0.0892753	2.76395	0	0.068171	0.0197071
	ENSG00000181409	LMTK3	lemur tyrosine kinase 3	Q96Q04,	Kinases,Tyr protein kinases,Enzymes,Transferases,Potential transmembrane proteins,Membrane proteins predicted by MDM,MEMSAT3 predicted membrane proteins,MEMSAT-SVM predicted membrane proteins,Phobius predicted membrane proteins,SCAMPI predicted membrane proteins,SPOCTOPUS predicted membrane proteins,THUMBUP predicted membrane proteins,TMHMM predicted membrane proteins,1TM proteins predicted by MD…		0.001098	Moderately tissue enriched			6.34763	0	11.5778		8.96943	3.93864	8.52624	14.4434		0.774706		0.0363296	1.00316	0.441712	0.192357	8.96943	0.141675	1.41304	0.368281	0.304108	0.157328	0.777456	0.0400287	1.0454	0.304557	0.0384155	0.136268	0.466972	1.18052	0.955773	0.346228	0.807875	0.252146	0.640917	0.20836	0.400202	0.187737	0.100788
	ENSG00000166924	GRIA4	glutamate receptor, ionotropic, AMPA 4	E9PJZ5,P48058,E9PQN1,E9PQY1,G3V164,	Potential transmembrane proteins,MEMSAT3 predicted membrane proteins,THUMBUP predicted membrane proteins,TMHMM predicted membrane proteins,Potentially secreted proteins,Secreted proteins predicted by MDSP,SignalP predicted secreted proteins,Phobius predicted secreted proteins,SPOCTOPUS predicted secreted proteins,Mapped to UniProt SWISS-PROT,UniProt - Evidence at transcript level,Membrane protein…		0	Moderately tissue enriched			6.3355	0	17.0456		46.4334	63.0683	39.4976	36.7344		2.72407		0.248206	7.32908	0.875798	0.0121943	46.4334	0.819067	0.09532	0.0283461	0.356091	0.187472	0.463116	0	0.0615516	1.09187	0.168433	0.8567	0.602985	0.297793	2.80413	0.641805	3.86149	0.053089	5.11146	0.215299	0.0312378	0.054353	0.849629
	ENSG00000185008	APLP1	amyloid beta (A4) precursor-like protein 1	F5GZ08,P51693,K7EMS1,B7Z4G8,K7ELK0,K7EQJ4,K7EMN4,	Potential transmembrane proteins,Membrane proteins predicted by MDM,MEMSAT3 predicted membrane proteins,MEMSAT-SVM predicted membrane proteins,Phobius predicted membrane proteins,SCAMPI predicted membrane proteins,SPOCTOPUS predicted membrane proteins,TMHMM predicted membrane proteins,1TM proteins predicted by MDM,Potentially secreted proteins,Secreted proteins predicted by MDSP,SignalP predicted…		0	Moderately tissue enriched			6.31548	0	17.1522		382.335	262.457	474.931	409.616		22.2907		3.46627	60.5393	5.4484	0.187893	382.335	2.70576	2.49389	3.35319	7.72178	13.5709	2.98881	0.221624	3.01901	3.02047	1.5318	48.1525	1.28598	3.40505	2.57125	1.01939	2.19928	0.975962	22.3106	16.641	1.90488	4.94032	3.83895
	ENSG00000182389	GABRG2	gamma-aminobutyric acid (GABA) A receptor, gamma 2	P18507,E5RIG3,E5RGJ0,E5RGG2,A8MWU7	Potential transmembrane proteins,Membrane proteins predicted by MDM,MEMSAT3 predicted membrane proteins,MEMSAT-SVM predicted membrane proteins,Phobius predicted membrane proteins,SCAMPI predicted membrane proteins,SPOCTOPUS predicted membrane proteins,THUMBUP predicted membrane proteins,TMHMM predicted membrane proteins,4TM proteins predicted by MDM,Potentially secreted proteins,Secreted proteins…		0	Moderately tissue enriched			6.27186	0	22.1156		54.5364	24.2616	87.1163	52.2313		2.46597		0.0639019	8.69541	0.322288	0	54.5364	0.248295	0.154996	0.055052	0.0656588	0	0.0298391	0	0	0	0	0.153763	0.71215	0	0	0	0.351554	0	0.649483	0.518497	0	0.0240006	0
	ENSG00000128266	KIAA0319	KIAA0319	Q5VV43	Potential transmembrane proteins,Membrane proteins predicted by MDM,MEMSAT3 predicted membrane proteins,MEMSAT-SVM predicted membrane proteins,Phobius predicted membrane proteins,SCAMPI predicted membrane proteins,SPOCTOPUS predicted membrane proteins,THUMBUP predicted membrane proteins,TMHMM predicted membrane proteins,1TM proteins predicted by MDM,Potentially secreted proteins,Secreted proteins…		7.9e-05	Moderately tissue enriched			6.27144	0	15.0795		9.20715	3.44556	11.479	12.6969		0.610575		0.0467095	0.390202	0.295236	0.0218883	9.20715	0.242554	0.0635094	0.0280719	0.309524	0.0259252	0.0562884	0.0141609	0.9082	0.0884107	0.0466085	0.377496	0.171047	0.533392	0.0159966	0.549452	0.130622	0.132576	1.23554	1.46811	0.0286473	0.0522011	0.0460055
	ENSG00000081138	GLRA3	glycine receptor, alpha 3	O75311	Transporters,Transporter channels and pores,Potential transmembrane proteins,Membrane proteins predicted by MDM,MEMSAT3 predicted membrane proteins,MEMSAT-SVM predicted membrane proteins,Phobius predicted membrane proteins,SCAMPI predicted membrane proteins,SPOCTOPUS predicted membrane proteins,THUMBUP predicted membrane proteins,TMHMM predicted membrane proteins,4TM proteins predicted by MDM,Pot…		0	Moderately tissue enriched			6.25896	0	17.0446		5.77983	3.13107	5.12794	9.08048		0.339101		0.0268436	0.894002	0.294537	0	5.77983	0.0199912	0.0064279	0.0301826	0.111818	0	0.0232359	0	0.0155392	0.21493	0	0.235859	0.0129546	0.0259306	0.0311695	0.0232495	0.0288501	0.0529489	0.0374329	0.923449	0.00301377	0.011804	0.351724
	ENSG00000182698	FGFBP3	fibroblast growth factor binding protein 3	Q8TAT2	Potentially secreted proteins,Secreted proteins predicted by MDSP,SignalP predicted secreted proteins,Phobius predicted secreted proteins,SPOCTOPUS predicted secreted proteins,Mapped to UniProt SWISS-PROT,UniProt - Evidence at protein level		0.016242	Moderately tissue enriched			6.23875	0	9.09402		9.16597	23.8088	1.32996	2.35916		1.00791		0.92381	0.919493	0.743348	0.346492	9.16597	1.18559	0.440581	0.197669	0.266242	0.367247	0.758423	0.224703	0.649286	0.760858	0.989463	0.393958	0.449452	1.4692	0.701407	0.731985	0.554145	0.896592	1.02896	0.415431	1.26782	0.308583	1.05692
	ENSG00000174607	HS3ST5	heparan sulfate (glucosamine) 3-O-sulfotransferase 5	Q8IZT8	Enzymes,Transferases,Potential transmembrane proteins,MEMSAT3 predicted membrane proteins,SPOCTOPUS predicted membrane proteins,THUMBUP predicted membrane proteins,TMHMM predicted membrane proteins,Potentially secreted proteins,Phobius predicted secreted proteins,Mapped to UniProt SWISS-PROT,UniProt - Evidence at protein level		4.1e-05	Moderately tissue enriched			6.1643	0	13.5582		3.82823	1.51925	2.95886	7.00659		0.282357		0.0151334	0.497102	0.203897	0.621033	3.82823	0.123209	0.0931725	0.0471137	0.0640022	0.0154105	0.14703	0.00797993	0.331248	0.0040866	0.0420982	0.137309	0.0169695	0.150363	0.0307403	0.207627	0.214681	0.0197691	0.222378	0.217459	0.0128208	0.320456	0.032304
	ENSG00000178662	RAB3A	RAB3A, member RAS oncogene family	P20336,,M0R257	Mapped to UniProt SWISS-PROT,UniProt - Evidence at protein level		3e-06	Moderately tissue enriched			6.13505	0	15.0357		116.504	46.5027	111.882	191.128		7.74853		1.85766	15.3431	2.06245	0.699764	116.504	2.49675	3.17202	1.94448	2.58799	18.99	4.99046	0.824703	1.8057	1.58889	8.04083	0.880891	1.76804	4.44555	3.07153	1.18566	2.05003	2.07283	1.88215	1.52815	2.32435	2.33476	2.75725
	ENSG00000180044	LIX1	Lix1 homolog (chicken)	Q8N485,D6RID5	Mapped to UniProt SWISS-PROT,UniProt - Evidence at transcript level		1e-06	Moderately tissue enriched			6.09352	0	18.8325		19.265	27.474	11.2532	19.0677		1.02297		0	0.108723	0.23679	0.0232515	19.265	0.0357931	0.134234	0.0229875	0.0563552	0.0150897	2.36277	0	0.0979746	0.30198	0.0278351	0.0132809	0.246796	1.11151	0.0202849	0.00584487	0.123957	0.0880292	0.048243	0.0647652	3.16155	0.0174669	0.0295944
	ENSG00000150627	SYT5	synaptotagmin V	B7Z300,O00445,,K7EJS7,K7EJ95,K7EQ59,K7EJC4	Potential transmembrane proteins,MEMSAT3 predicted membrane proteins,SCAMPI predicted membrane proteins,SPOCTOPUS predicted membrane proteins,Membrane proteins predicted by MDM,MEMSAT-SVM predicted membrane proteins,Phobius predicted membrane proteins,THUMBUP predicted membrane proteins,TMHMM predicted membrane proteins,1TM proteins predicted by MDM,Mapped to UniProt SWISS-PROT,UniProt - Evidence…		0	Moderately tissue enriched			6.0829	0	19.4924		76.6976	24.3357	91.2052	114.552		3.93474		0.315568	12.6087	1.80427	0.061231	76.6976	0.799167	1.55561	0	0.712993	0.0759348	0.0423051	0.092165	0.287832	0.259151	0	0.969364	0.0680965	0.30981	0	0.508187	1.35987	0.0382675	3.1134	4.20294	0.141214	0.153578	0.060755
	ENSG00000196277	MYT1L	myelin transcription factor 1-like	Q9UL68,H7BYU4,R4GMY9	Transcription factors,Mapped to UniProt SWISS-PROT,UniProt - Evidence at transcript level		1e-06	Moderately tissue enriched			6.04503	0	20.6877		44.87	21.4431	45.6732	67.4936		2.16892		0.257016	3.12677	0.190041	0.0347673	44.87	0.165229	0.263528	0.0085435	0.0380233	0.0164113	0.0506355	0.131584	0.0225964	0.104535	0	1.07805	0.0300963	0.151066	0.0246707	0.0161873	0.321974	0.0121809	0.0317656	7.42263	0.0815007	0.0993172	0.0116744
	ENSG00000167733	NAPB	N-ethylmaleimide-sensitive factor attachment protein, beta	Q9H115,B4DK44,Q4G0M0	Mapped to UniProt SWISS-PROT,UniProt - Evidence at protein level		0.00037	Moderately tissue enriched			6.03906	0	12.7005		161.209	67.3611	206.647	209.62		12.6932		3.73522	26.6944	6.23627	7.5261	161.209	5.5175	5.09242	5.73617	6.24252	4.06221	5.72527	2.89415	5.73596	6.39535	8.54379	3.22985	7.83741	6.22798	4.43919	6.3955	8.18278	7.15998	6.46773	9.55348	8.81025	5.80403	7.26043
	ENSG00000177103	KCNA6	potassium voltage-gated channel, shaker-related subfamily, member 6	P17658	Voltage-gated ion channels,Voltage-Gated Potassium Channels,Potential transmembrane proteins,Membrane proteins predicted by MDM,MEMSAT3 predicted membrane proteins,MEMSAT-SVM predicted membrane proteins,Phobius predicted membrane proteins,SCAMPI predicted membrane proteins,SPOCTOPUS predicted membrane proteins,THUMBUP predicted membrane proteins,TMHMM predicted membrane proteins,5TM proteins pred…		4.7e-05	Moderately tissue enriched			6.03759	0	14.2159		9.46638	6.94741	6.81504	14.6367		0.665903		0.468488	1.56791	0.403333	0.0269619	9.46638	0.409105	0.195027	0.130229	0.249445	1.01513	0.106841	0.0340104	0.171486	0.633677	0.107891	0.322883	0.0523794	0.0614727	0.139264	0.422004	0.396051	0.484834	0.316769	0.411868	0.0206436	0.136966	0.22834
	ENSG00000121871	TUBB2A	tubulin, beta 2A class IIa	Q13885	Potential transmembrane proteins,SPOCTOPUS predicted membrane proteins,Mapped to UniProt SWISS-PROT,UniProt - Evidence at protein level		0.031828	Moderately tissue enriched			6.03609	0	9.38395		279.512	113.124	313.841	411.571		29.7862		41.7515	18.4734	19.1251	42.8448	279.512	10.0294	19.591	38.9343	28.0085	10.2743	23.7528	22.739	10.4892	13.0563	4.26422	14.7363	24.6179	15.8691	8.31508	46.3068	25.9256	3.8307	37.1114	9.27751	2.53466	13.5737	19.2825
	ENSG00000150672	LRRC4C	leucine rich repeat containing 4C	Q9HCJ2,E9PLP4	Potential transmembrane proteins,Membrane proteins predicted by MDM,MEMSAT3 predicted membrane proteins,MEMSAT-SVM predicted membrane proteins,Phobius predicted membrane proteins,SCAMPI predicted membrane proteins,SPOCTOPUS predicted membrane proteins,THUMBUP predicted membrane proteins,TMHMM predicted membrane proteins,1TM proteins predicted by MDM,Potentially secreted proteins,Secreted proteins…		1e-05	Moderately tissue enriched			5.99701	0	15.196		22.9535	24.6007	11.2841	32.9756		1.51049		0.216767	3.82748	0.781822	0.0198988	22.9535	0.344416	0.246645	0.43273	0.827959	1.33853	0.221198	0.665655	0.476232	0.71245	0.712226	0.148091	0.00940068	0.336307	0.476474	0.142776	0.459762	0.829452	0.211352	0.300075	2.56476	0.470461	1.05695
	ENSG00000219438	SOX8	SRY (sex determining region Y)-box 8	P57073	Mapped to UniProt SWISS-PROT,UniProt - Evidence at transcript level		0.000461	Moderately tissue enriched			5.98522	0	18.0646		50.9809	113.525	17.5516	21.8662		2.82215		0.455218	0.746205	1.32048	0.0914134	50.9809	0.742811	0.443684	0.305319	0.772709	1.04062	0.213241	0.0957062	0.161017	2.32745	0.102268	0.506814	0.715406	0.613292	8.51781	0.455603	0.259124	1.30954	1.12536	2.0064	0.23937	0.259365	0.390949
	ENSG00000204851	NIM1	Serine/threonine-protein kinase NIM1	Q8IY84	Kinases,CAMK Ser/Thr protein kinases,Enzymes,Transferases,Potential transmembrane proteins,Membrane proteins predicted by MDM,MEMSAT-SVM predicted membrane proteins,Phobius predicted membrane proteins,SCAMPI predicted membrane proteins,SPOCTOPUS predicted membrane proteins,THUMBUP predicted membrane proteins,1TM proteins predicted by MDM,Mapped to UniProt SWISS-PROT,UniProt - Evidence at protein …		0.001435	Moderately tissue enriched			5.94828	0	11.3831		10.4096	9.66406	8.44062	13.1241		0.914477		0.237548	1.75002	0.486337	0.155326	10.4096	0.436403	0.391425	0.380693	0.508596	0.59068	0.271027	0.140772	1.52128	0.184744	0.239137	0.214502	0.529893	0.610654	0.910618	0.702314	0.434819	0.320432	1.20618	0.467951	1.12371	0.20294	0.263293
	ENSG00000168481	MAST1	microtubule associated serine/threonine kinase 1	K7EME4,Q9Y2H9,	Kinases,AGC Ser/Thr protein kinases,Enzymes,Transferases,Potential transmembrane proteins,Membrane proteins predicted by MDM,MEMSAT3 predicted membrane proteins,MEMSAT-SVM predicted membrane proteins,SPOCTOPUS predicted membrane proteins,THUMBUP predicted membrane proteins,1TM proteins predicted by MDM,Mapped to UniProt SWISS-PROT,UniProt - Evidence at protein level		5e-06	Moderately tissue enriched			5.928	0	15.7334		29.5086	25.9836	39.8993	22.6428		1.87554		0.242893	4.97783	0.430534	0.381702	29.5086	0.385239	0.688337	0.453567	0.418552	0.17339	0.150712	0.366695	0.218021	0.147434	0.943357	0.439053	0.0539521	0.27179	0.391803	3.64915	0.540105	0.0953496	0.698097	4.25238	0.167456	0.33321	0.260282
	ENSG00000186094	RGS7BP	regulator of G-protein signaling 7 binding protein	Q6MZT1	Mapped to UniProt SWISS-PROT,UniProt - Evidence at transcript level		0.001693	Moderately tissue enriched			5.91109	0	11.8261		28.7248	14.3947	37.7433	34.0364		2.42894		2.02099	3.99615	0.745379	0	28.7248	0.767725	0.792603	1.81884	1.97226	2.83873	1.85873	0.475372	1.60713	0.463341	2.58678	0.113295	0.0137594	4.85947	0.46157	0.333882	1.17087	0.802526	0.916297	1.17483	0.489007	1.42511	3.15201
	ENSG00000182968	VGF	VGF nerve growth factor inducible	O15240	Potentially secreted proteins,Secreted proteins predicted by MDSP,SignalP predicted secreted proteins,Phobius predicted secreted proteins,SPOCTOPUS predicted secreted proteins,Mapped to UniProt SWISS-PROT,UniProt - Evidence at protein level		1.3e-05	Moderately tissue enriched			5.90274	0	18.1357		16.5544	2.85298	18.6237	28.1866		0.912811		2.80453	0.91198	0.456697	0.0612673	16.5544	0.157867	0.104253	0	0.0501103	0.0173333	0.209127	0	0	0.00551836	0	1.05353	0.0522241	0.0089484	0	0.037031	0.0593396	0.0367263	1.15268	0.221676	0.0075747	0.0152078	0.667836
	ENSG00000248540	OMG	oligodendrocyte myelin glycoprotein	P23515	Potential transmembrane proteins,MEMSAT3 predicted membrane proteins,MEMSAT-SVM predicted membrane proteins,SPOCTOPUS predicted membrane proteins,THUMBUP predicted membrane proteins,TMHMM predicted membrane proteins,Potentially secreted proteins,Secreted proteins predicted by MDSP,SignalP predicted secreted proteins,Phobius predicted secreted proteins,SPOCTOPUS predicted secreted proteins,Mapped …		0	Moderately tissue enriched			5.89664	0	15.9871		81.2439	76.459	75.2857	91.987		5.08183		0.273849	0.223437	0.417854	1.13325	81.2439	1.629	0.663337	2.24661	13.017	0.299758	0.0798043	1.83201	13.778	1.9701	0.368832	0	0.515136	0.110701	0.191486	0.172116	1.22026	1.71619	1.87133	0.235252	0.438452	4.2264	7.33534
	ENSG00000088538	ASCL1	achaete-scute complex homolog 1 (Drosophila)	P50553	Transcription factors,Potentially secreted proteins,Secreted proteins predicted by MDSP,Phobius predicted secreted proteins,SPOCTOPUS predicted secreted proteins,Mapped to UniProt SWISS-PROT,UniProt - Evidence at protein level		0.000769	Moderately tissue enriched			5.88726	0	16.7325		8.54156	18.9165	1.61173	5.09646		0.510479		0.148769	1.07535	0.0149628	0	8.54156	0.176781	0.0983965	0	0.0100459	0	0.00889082	0.344293	0.0662237	0.508219	0.532744	0.0451159	0.043569	0.145967	0	0	0.0296874	0	1.45086	0.129646	0.0455655	0.205379	0.160905
	ENSG00000131188	CELF4	CUGBP, Elav-like family member 4	,K7ERH1,Q9BZC1,M0QY66,K7EJ26,K7EJD7,B4DHA8,K7ENR2,K7EQ97,K7EJK3,K7EPX2	Potentially secreted proteins,SPOCTOPUS predicted secreted proteins,Mapped to UniProt SWISS-PROT,UniProt - Evidence at protein level,Potential transmembrane proteins,TMHMM predicted membrane proteins		0	Moderately tissue enriched			5.8546	0	17.5175		69.6674	30.7382	82.9398	95.3241		3.97702		0.323366	11.8996	1.11105	0.0443151	69.6674	0.747391	2.40016	0.0658639	2.11322	0.283361	0.915663	0.237392	0.703985	0.593676	0.73542	2.86332	1.16121	0.885125	0.445599	0.521508	1.46107	1.54935	1.76637	3.10495	1.44686	0.163212	0.169064
	ENSG00000260001	CNTN2	contactin 2 (axonal)	Q02246	Transporters,Accessory Factors Involved in Transport,Potentially secreted proteins,Secreted proteins predicted by MDSP,SignalP predicted secreted proteins,Phobius predicted secreted proteins,SPOCTOPUS predicted secreted proteins,Mapped to UniProt SWISS-PROT,UniProt - Evidence at protein level		1e-06	Moderately tissue enriched			5.84809	0	20.6341		50.7445	42.7555	70.8849	38.593		2.45925		0.523617	0.80003	0.939901	0.0348065	50.7445	0.647124	0.1724	0.28329	0.378074	0.186628	0.196527	0.0274219	0.0276831	0.18221	0.0130655	0.0362519	0.00353985	0.208879	0.558909	0.641748	0.532482	0.295227	0.129244	8.6771	0.0862414	0.0590638	0.0138964
	ENSG00000008086	RAB6B	RAB6B, member RAS oncogene family	Q9NRW1,C9J0I2,B7Z337,J3KR73,C9JU14,C9JB90	Mapped to UniProt SWISS-PROT,UniProt - Evidence at protein level		3.5e-05	Moderately tissue enriched			5.84173	0	12.8468		107.309	71.4143	114.483	136.03		8.35301		8.14625	11.2174	2.73545	7.18081	107.309	4.20504	2.59031	4.38082	3.56809	18.3694	4.4851	0.241546	2.15405	3.90069	2.52922	1.85428	2.40925	2.89644	6.76276	0.792983	1.55374	6.13722	4.84818	5.34006	5.90927	1.15547	2.85846
	ENSG00000132164	ARNT2	aryl-hydrocarbon receptor nuclear translocator 2	Q9HBZ2,H0YKW1	Transcription factors,Mapped to UniProt SWISS-PROT,UniProt - Evidence at protein level		0.002925	Moderately tissue enriched			5.80475	0	12.0121		79.5739	58.5085	96.2416	83.9716		6.62446		0.59254	2.19326	2.5085	0.284632	79.5739	2.18303	1.8479	2.16188	2.84508	3.25873	13.7084	0.483124	5.33119	2.20945	11.2577	1.58446	1.4005	4.59002	0.666056	1.91852	2.38201	3.23527	4.50794	11.8722	7.21485	2.80595	6.24335
	ENSG00000168702	MGAT5B	mannosyl (alpha-1,6-)-glycoprotein beta-1,6-N-acetyl-glucosaminyltransferase, isozyme B	Q3V5L5,H3BR20,H3BQ65	Enzymes,Transferases,Potential transmembrane proteins,MEMSAT3 predicted membrane proteins,MEMSAT-SVM predicted membrane proteins,Phobius predicted membrane proteins,SCAMPI predicted membrane proteins,THUMBUP predicted membrane proteins,TMHMM predicted membrane proteins,Potentially secreted proteins,SPOCTOPUS predicted secreted proteins,Mapped to UniProt SWISS-PROT,UniProt - Evidence at protein le…		1.5e-05	Moderately tissue enriched			5.80241	0	15.9136		13.5585	8.83708	15.0617	16.7768		0.852006		0.417679	0.377684	0.379154	0.106797	13.5585	0.28633	0.0869671	0.157713	0.35834	0.107631	0.230241	0.0151454	0.391502	0.282156	0.405504	0.0830855	0.334306	0.150889	0.144303	0.347131	0.210591	0.932378	0.34406	2.3367	0.137161	0.2005	0.621685
	ENSG00000162944	DDN	dendrin	O94850	Mapped to UniProt SWISS-PROT,UniProt - Evidence at protein level		0	Moderately tissue enriched			5.78414	0	21.132		46.3866	21.1788	44.7052	73.2758		2.19509		0.0161899	0.00979797	0.189768	0.625692	46.3866	0.0495802	0.0176295	0.36105	0.0425389	0.227622	8.01962	0	0.04405	0.254777	0	0.0173252	0.0247263	2.48887	0.0223251	0.0402449	0.0853864	0.0738558	0.123434	0.108658	0.00950328	0.0099794	0.0182299
	ENSG00000253305	BRSK1	BR serine/threonine kinase 1	Q8TDC3,,K7EM68,J3KNK0	Kinases,CAMK Ser/Thr protein kinases,Enzymes,Transferases,Potential transmembrane proteins,Membrane proteins predicted by MDM,MEMSAT-SVM predicted membrane proteins,Phobius predicted membrane proteins,SCAMPI predicted membrane proteins,SPOCTOPUS predicted membrane proteins,THUMBUP predicted membrane proteins,1TM proteins predicted by MDM,Mapped to UniProt SWISS-PROT,UniProt - Evidence at protein …		0.00085	Moderately tissue enriched			5.77922	0	11.1863		58.1212	49.1868	62.0254	63.1514		5.19574		1.2177	10.0569	4.13959	0.440275	58.1212	1.82198	2.70558	2.76647	4.24544	8.02742	1.43992	0.553035	1.75492	1.91448	2.44694	1.75289	1.43218	5.60831	1.80222	0.803094	2.11913	1.53749	2.16668	6.59268	3.58106	3.78724	7.45025
	ENSG00000105255	TAGLN3	transgelin 3	Q9UI15,C9JCX3,C9J5W6,H7C5N2	Mapped to UniProt SWISS-PROT,UniProt - Evidence at protein level		0	Moderately tissue enriched			5.77418	0	21.3283		172.999	82.6442	218.625	217.729		8.11126		0.445112	29.9609	1.6579	0.0178994	172.999	0.878595	0.673929	0.335129	0.262402	0.257628	2.37623	0.0288125	0.305745	0.319707	0.08766	2.49736	0.0787475	0.179855	0.025863	0.16967	0.991384	0.0446047	3.61327	0.2146	0.360862	0.163217	0.0575473
	ENSG00000249158	CARNS1	carnosine synthase 1	E9PK38,A5YM72,F5H427	Potential transmembrane proteins,Phobius predicted membrane proteins,SPOCTOPUS predicted membrane proteins,THUMBUP predicted membrane proteins,Enzymes,Ligase,MEMSAT3 predicted membrane proteins,Potentially secreted proteins,Secreted proteins predicted by MDSP,Phobius predicted secreted proteins,SPOCTOPUS predicted secreted proteins,Mapped to UniProt SWISS-PROT,UniProt - Evidence at protein level		0.000552	Moderately tissue enriched			5.7674	0	12.7161		40.129	39.4549	57.5606	23.3715		3.15575		0.528929	0.534035	1.16968	0.967444	40.129	0.47266	0.87207	2.33567	2.19702	5.68193	0.757412	0.476786	1.04866	3.14896	0.984353	0.561531	0.645709	2.68489	1.07273	1.80173	1.63008	2.14036	4.05583	0.745788	6.9579	0.612056	0.992103
	ENSG00000198673	ZIC4	Zic family member 4	Q8N9L1,C9JD04,C9J6T3,C9JZU7	Transcription factors,Mapped to UniProt SWISS-PROT,UniProt - Evidence at protein level,Potentially secreted proteins,Secreted proteins predicted by MDSP,SignalP predicted secreted proteins,Phobius predicted secreted proteins,SPOCTOPUS predicted secreted proteins		2e-05	Moderately tissue enriched			5.69346	0	15.1692		2.32242	4.50314	0.787885	1.67625		0.153101		0.0085733	0.0323151	0	0	2.32242	0	0.229928	0.0437773	0.053798	0	0.0322765	0.333783	0.0477162	0.054116	0.0097709	0.0183656	0	0.00809347	0	0.407911	0.117236	0	0	0.39731	0.00338768	0.0129526	0
	ENSG00000149403	ANKRD34A	ankyrin repeat domain 34A	Q69YU3	Mapped to UniProt SWISS-PROT,UniProt - Evidence at transcript level		0.018291	Moderately tissue enriched			5.67861	0	10.0121		5.65937	2.75076	6.74545	7.48189		0.565255		0.298146	0.488606	0.567809	0.0507505	5.65937	0.35475	0.35839	0.367383	0.445602	0.545664	0.199012	0.0501483	0.263467	0.495693	0.52368	0.122402	0.199381	0.996611	0.269197	0.258232	0.463649	0.514564	0.290741	0.192946	0.237339	0.540275	0.508088
	ENSG00000171533	P2RY12	purinergic receptor P2Y, G-protein coupled, 12	Q9H244	G-protein coupled receptors,Adenosine and adenine nucleotide receptors,GPCRs excl olfactory receptors,Potential transmembrane proteins,Membrane proteins predicted by MDM,MEMSAT3 predicted membrane proteins,MEMSAT-SVM predicted membrane proteins,Phobius predicted membrane proteins,SCAMPI predicted membrane proteins,SPOCTOPUS predicted membrane proteins,THUMBUP predicted membrane proteins,TMHMM pre…		0.000419	Moderately tissue enriched			5.67172	0	13.1622		54.8203	62.1053	29.7265	72.629		4.16497		7.56619	4.4105	2.54409	0.351922	54.8203	2.12986	1.50771	1.56096	2.61396	1.1494	0.643584	0.82931	2.32696	9.66554	1.39038	0.412222	1.43889	0.677647	2.58225	0.336117	2.80959	5.73661	1.36144	0.477843	0.646345	1.731	0.733594
	ENSG00000165379	MAPK8IP2	mitogen-activated protein kinase 8 interacting protein 2	A8MTJ1,J3KNN6,F6SWM5,C9JXW5,Q13387	SH3-domain containing proteins,Potentially secreted proteins,SPOCTOPUS predicted secreted proteins,Mapped to UniProt SWISS-PROT,UniProt - Evidence at protein level		7.8e-05	Moderately tissue enriched			5.635	0	14.4926		55.3736	30.385	59.8476	75.8881		3.82082		0.67146	9.82672	0.530648	0.103491	55.3736	0.822354	1.02124	0.806534	0.254538	0.185927	1.05002	0.0928337	0.746984	0.15798	6.63234	1.99622	0.80548	2.5165	4.55339	0.896112	0.810176	0.750378	2.53354	7.53127	0.447854	0.101974	1.94264
	ENSG00000017373	KIRREL3	kin of IRRE like 3 (Drosophila)	Q8IZU9,E9PRX9,B4DT91	Potential transmembrane proteins,Membrane proteins predicted by MDM,MEMSAT3 predicted membrane proteins,MEMSAT-SVM predicted membrane proteins,Phobius predicted membrane proteins,SCAMPI predicted membrane proteins,SPOCTOPUS predicted membrane proteins,THUMBUP predicted membrane proteins,TMHMM predicted membrane proteins,1TM proteins predicted by MDM,Potentially secreted proteins,Secreted proteins…		6.1e-05	Moderately tissue enriched			5.60414	0	11.5721		12.2338	5.88826	19.6085	11.2047		1.05718		0.313108	1.89579	0.547763	0.0475206	12.2338	0.670937	0.800558	0.430556	0.646949	1.12092	0.441379	0.162634	0.161216	1.04886	0.702124	0.251589	1.16412	0.218133	0.88886	0.36059	0.494509	2.183	0.387047	0.628137	0.143603	0.326968	0.273155
	ENSG00000183908	ST8SIA3	ST8 alpha-N-acetyl-neuraminide alpha-2,8-sialyltransferase 3	O43173,	Potential transmembrane proteins,Membrane proteins predicted by MDM,MEMSAT3 predicted membrane proteins,MEMSAT-SVM predicted membrane proteins,Phobius predicted membrane proteins,SCAMPI predicted membrane proteins,SPOCTOPUS predicted membrane proteins,THUMBUP predicted membrane proteins,TMHMM predicted membrane proteins,1TM proteins predicted by MDM,Potentially secreted proteins,SPOCTOPUS predict…		0	Moderately tissue enriched			5.57428	0	19.5482		22.3574	8.03192	22.1668	36.8734		1.14371		0.131377	4.01081	0.0852986	0	22.3574	0.122895	0.442763	0	0.655529	0	0.0097134	0.0527292	0.0112108	0	0	1.59449	0	0.00691455	0	0.00504657	0.290268	0	0.314734	0.783032	0	0.0059272	0
	ENSG00000104059	RUNDC3A	RUN domain containing 3A	Q59EK9	Mapped to UniProt SWISS-PROT,UniProt - Evidence at transcript level		2e-06	Moderately tissue enriched			5.55371	0	17.4684		111.41	77.9272	120.098	136.204		6.37779		0.442023	20.0604	0.585385	2.56407	111.41	1.04751	1.71775	0.33176	0.709688	0.726257	1.13459	0.035578	0.196117	0.370594	0.657367	2.2998	2.49123	0.580375	0.230006	6.82183	1.50967	0.608604	3.39251	8.5335	2.63393	0.375974	0.734008
	ENSG00000171798	CELF5	CUGBP, Elav-like family member 5	Q8N6W0,B4DFI3,K7ES14	Mapped to UniProt SWISS-PROT,UniProt - Evidence at protein level		0	Moderately tissue enriched			5.54707	0	19.1948		32.2409	14.5253	40.0124	42.185		1.67967		0.0195274	0.625916	0.126287	0.0400068	32.2409	0.280925	0.109542	0.0124803	0.0683589	0.048808	0.139372	0.048374	0.0451512	0.0297533	5.81224	0.309026	0.0338757	0.184575	1.00856	0.154496	0.185523	0.0894496	0.390414	2.59257	0.0672681	0.03763	0.649985
	ENSG00000174938	ADCYAP1R1	adenylate cyclase activating polypeptide 1 (pituitary) receptor type I	P41586,C9JVH3,E9PFU5,Q6RKA3	Transporters,Incompletely Characterized Transport Systems,G-protein coupled receptors,Family 2 (B) receptors,GPCRs excl olfactory receptors,Potential transmembrane proteins,Membrane proteins predicted by MDM,MEMSAT3 predicted membrane proteins,MEMSAT-SVM predicted membrane proteins,Phobius predicted membrane proteins,SCAMPI predicted membrane proteins,SPOCTOPUS predicted membrane proteins,THUMBUP…		1e-06	Moderately tissue enriched			5.5442	0	16.3997		72.6116	140.314	27.415	50.1057		4.42762		6.42365	13.0969	2.19609	0	72.6116	0.754691	0.702711	2.89835	1.77627	1.6713	0.139234	0.0628327	0.47935	0.177033	1.44632	0.711353	0.113734	1.2515	1.61243	0.973591	1.28256	0.519434	0.418726	1.67224	1.7912	0.856394	3.9062
	ENSG00000073670	RIMS3	regulating synaptic membrane exocytosis 3	Q9UJD0	Mapped to UniProt SWISS-PROT,UniProt - Evidence at protein level		0.003954	Moderately tissue enriched			5.54065	0	11.0256		33.5271	22.6026	36.304	41.6747		3.04084		0.707574	6.05112	1.93979	2.20533	33.5271	3.14418	0.587957	2.2909	1.06932	0.823775	0.974113	0.108528	2.80616	1.71326	1.77154	0.282847	2.73383	2.00864	1.09857	1.99989	1.09522	1.18078	1.56708	3.40309	2.45661	1.54706	3.00852
	ENSG00000125510	ACBD7	acyl-CoA binding domain containing 7	Q8N6N7	Mapped to UniProt SWISS-PROT,UniProt - Evidence at protein level		0.00026	Moderately tissue enriched			5.52983	0	16.3046		20.3375	16.8807	13.8795	30.2522		1.24734		0.050799	0.303094	0.223005	0.292662	20.3375	0.712426	0.430002	0.347928	0.216945	0.014125	0.284903	0.136735	0.442329	0.292325	0.191989	0.0467936	0.228793	0.372458	1.57014	0.0578035	0.380507	0.0727256	0.417074	3.67777	1.8928	0.432303	0.252372
	ENSG00000205809	DRP2	dystrophin related protein 2	Q13474,F2Z3K8	Mapped to UniProt SWISS-PROT,UniProt - Evidence at transcript level		5.7e-05	Moderately tissue enriched			5.49316	0	14.1567		7.44814	6.52058	7.50348	8.32037		0.526121		0.190244	0.395144	0.273537	0.173908	7.44814	0.185626	0.227727	0.283697	0.308051	0.0883988	0.0216444	0	0.0657083	0.0755606	1.3559	0.0168034	0.0486882	1.20409	0.0211709	0.0639986	0.201863	0.0291182	0.0540064	0.511489	0.0112619	0.287478	0.662001
	ENSG00000120645	MC4R	melanocortin 4 receptor	P32245	Transporters,Incompletely Characterized Transport Systems,G-protein coupled receptors,GPCRs excl olfactory receptors,Potential transmembrane proteins,Membrane proteins predicted by MDM,MEMSAT3 predicted membrane proteins,MEMSAT-SVM predicted membrane proteins,Phobius predicted membrane proteins,SCAMPI predicted membrane proteins,SPOCTOPUS predicted membrane proteins,THUMBUP predicted membrane pro…		0.00048	Moderately tissue enriched			5.47843	0	12.1812		1.69606	0.515395	1.70684	2.86596		0.139236		0.0780281	0.309589	0.0304901	0	1.69606	0.102333	0.137713	0.0459544	0.0577567	0.0521893	0.00819505	0	0.010844	0.0375088	0	0	0	0.0384213	0.294812	0.0362388	0.0230551	0.231974	0.112654	0.121561	0	0.300673	0.0333169
	ENSG00000154545	GPR75	G protein-coupled receptor 75	O95800	G-protein coupled receptors,GPCRs excl olfactory receptors,Potential transmembrane proteins,Membrane proteins predicted by MDM,MEMSAT3 predicted membrane proteins,MEMSAT-SVM predicted membrane proteins,Phobius predicted membrane proteins,SCAMPI predicted membrane proteins,SPOCTOPUS predicted membrane proteins,THUMBUP predicted membrane proteins,TMHMM predicted membrane proteins,GPCRHMM predicted …		0.049882	Moderately tissue enriched			5.45935	0	8.13323		9.09738	14.6408	5.88501	6.76634		1.11854		0.466469	1.22259	0.856262	0.759952	9.09738	0.628776	0.336548	0.688647	1.06087	0.358947	0.314116	1.27463	0.741028	0.826484	1.6075	0.415137	0.341418	1.10904	0.786946	0.515458	0.476835	1.37239	0.772764	0.710028	1.66639	0.643572	1.15052
	ENSG00000124134	ST18	suppression of tumorigenicity 18 (breast carcinoma) (zinc finger protein)	O60284,E5RHY1,E5RFE8,E5RID0,E5RHS3,	Transcription factors,Mapped to UniProt SWISS-PROT,UniProt - Evidence at protein level		1e-05	Moderately tissue enriched			5.45152	0	14.5734		15.6245	15.6586	16.8372	14.3776		1.07212		0.111175	1.20013	0.379318	0.175712	15.6245	0.651439	1.48517	0.131534	0.402615	0.0410003	0.494975	0.203343	0.145165	0.152328	0.0220091	1.14111	1.00865	0.402452	0	0.169051	0.939923	0.141161	2.86608	0.670391	0.161682	0.197486	0.0289212
	ENSG00000144406	MAP1B	microtubule-associated protein 1B	D6RGJ3,P46821,D6RCL2,D6RA32,D6RA40	Mapped to UniProt SWISS-PROT,UniProt - Evidence at protein level,Potential transmembrane proteins,SCAMPI predicted membrane proteins		0.014805	Moderately tissue enriched			5.42813	0	9.33009		103.687	60.2766	125.597	125.186		11.1131		14.218	19.1017	11.148	0.08461	103.687	5.63855	1.77199	12.5503	12.0894	15.2633	2.41982	1.51012	2.22625	2.21418	5.62506	1.68757	5.857	16.371	5.56675	8.99284	2.7376	0.962866	3.30454	13.6387	5.75385	15.0983	10.5359
	ENSG00000104967	SCRT1	scratch homolog 1, zinc finger protein (Drosophila)	Q9BWW7	Transcription factors,Mapped to UniProt SWISS-PROT,UniProt - Evidence at protein level		1e-06	Moderately tissue enriched			5.42196	0	19.3362		4.83963	5.91925	4.04673	4.5529		0.250288		0.0622008	0.892597	0.00948707	0	4.83963	0	0	0	0.0123501	0	0.00731285	0	0	0.0130582	0.04357	0.099425	0.00406978	0.0277291	0	0.00495607	0.0125491	0.00537575	0.0206672	0.667454	0.00471157	0	0.0306422
	ENSG00000170396	ADCY1	adenylate cyclase 1 (brain)	C9J1J0,Q08828	Enzymes,Lyases,Potential transmembrane proteins,Membrane proteins predicted by MDM,MEMSAT3 predicted membrane proteins,MEMSAT-SVM predicted membrane proteins,Phobius predicted membrane proteins,SCAMPI predicted membrane proteins,SPOCTOPUS predicted membrane proteins,THUMBUP predicted membrane proteins,TMHMM predicted membrane proteins,>9TM proteins predicted by MDM,Mapped to UniProt SWISS-PROT,Un…		0.001168	Moderately tissue enriched			5.41787	0	11.1826		19.6865	9.72003	17.0408	32.2987		1.76046		1.33603	1.74813	0.349091	0.0222151	19.6865	0.467838	0.234155	0.679676	0.713012	2.32556	1.23194	2.03066	0.49401	0.39541	0.453637	1.20906	0.594057	2.45673	0.257639	0.186904	0.330979	0.355846	1.23146	3.63363	2.36466	0.627636	2.11593
	ENSG00000187461	GPR162	G protein-coupled receptor 162	Q16538,J3KPJ9,Q13513	G-protein coupled receptors,GPCRs excl olfactory receptors,Potential transmembrane proteins,Membrane proteins predicted by MDM,MEMSAT3 predicted membrane proteins,MEMSAT-SVM predicted membrane proteins,Phobius predicted membrane proteins,SCAMPI predicted membrane proteins,SPOCTOPUS predicted membrane proteins,THUMBUP predicted membrane proteins,TMHMM predicted membrane proteins,GPCRHMM predicted …		0.004706	Moderately tissue enriched			5.39258	0	9.63749		49.5395	44.5978	57.5514	46.4692		5.14029		1.65812	9.18659	6.43243	0.99399	49.5395	2.47463	3.86471	1.88862	7.35265	4.71338	2.07872	2.29418	8.60571	1.98316	2.17949	0.988847	5.81601	3.09509	0.878973	1.60544	4.51936	3.91549	2.37122	1.4571	0.861722	2.48587	5.54673
	ENSG00000066248	PCDH8	protocadherin 8	O95206	Potential transmembrane proteins,Membrane proteins predicted by MDM,MEMSAT3 predicted membrane proteins,MEMSAT-SVM predicted membrane proteins,Phobius predicted membrane proteins,SCAMPI predicted membrane proteins,SPOCTOPUS predicted membrane proteins,THUMBUP predicted membrane proteins,TMHMM predicted membrane proteins,1TM proteins predicted by MDM,Potentially secreted proteins,Secreted proteins…		4.7e-05	Moderately tissue enriched			5.37626	0	17.6809		3.85956	3.55171	3.59742	4.42956		0.21829		0.0199711	0.0407862	0.0964065	0	3.85956	0.0800717	0.0164767	0.0070205	0.0131413	0	0	0	0	0.00283578	0	0	0	0.329186	0.0302771	0	0.102853	0	0.129085	0.71789	0.330202	0.0409609	0.0771109
	ENSG00000185565	GNAO1	guanine nucleotide binding protein (G protein), alpha activating activity polypeptide O	P09471,H3BN82,H3BTM2,H3BQG8,H3BNR5	Mapped to UniProt SWISS-PROT,UniProt - Evidence at protein level		0.000632	Moderately tissue enriched			5.37148	0	13.6501		230.527	152.47	285.732	253.379		16.8883		2.22211	20.5272	6.40341	0.200103	230.527	7.52934	5.1747	14.343	11.8272	42.9168	1.24762	14.7854	1.33359	1.9335	1.42112	3.9067	0.93502	11.1876	1.12975	2.95413	7.79524	1.17503	8.73187	25.9704	5.26779	16.106	8.43324
	ENSG00000183196	GABRA3	gamma-aminobutyric acid (GABA) A receptor, alpha 3	P34903,H7C3T9	Potential transmembrane proteins,Membrane proteins predicted by MDM,MEMSAT3 predicted membrane proteins,MEMSAT-SVM predicted membrane proteins,Phobius predicted membrane proteins,SCAMPI predicted membrane proteins,SPOCTOPUS predicted membrane proteins,THUMBUP predicted membrane proteins,TMHMM predicted membrane proteins,4TM proteins predicted by MDM,Potentially secreted proteins,Secreted proteins…		0	Moderately tissue enriched			5.36933	0	18.7006		17.2095	13.0125	21.4318	17.1842		0.920263		0.0665181	0.0397514	0.0203407	0	17.2095	0.316352	0.085059	0.403113	0.0188152	0	0.101206	0	0.0405666	0.135901	0	0.0346467	3.20515	0.163108	0.0177228	0.243933	0.236859	0.0796498	0.00568993	1.05982	0.00604515	0.904396	0.452965
	ENSG00000128254	IL17D	interleukin 17D	Q8TAD2	Potentially secreted proteins,Secreted proteins predicted by MDSP,SignalP predicted secreted proteins,Phobius predicted secreted proteins,SPOCTOPUS predicted secreted proteins,Mapped to UniProt SWISS-PROT,UniProt - Evidence at transcript level		0.010636	Moderately tissue enriched			5.36895	0	8.72828		53.8748	68.9615	32.5632	60.0997		6.17244		4.4748	4.69239	1.52238	0.255501	53.8748	6.23909	7.74303	10.0345	5.95799	5.06198	1.09741	0.245855	8.90893	1.19232	9.95109	2.45521	2.51738	9.43937	1.91161	2.51605	5.17723	0.763759	1.97458	3.40546	4.28447	4.38734	6.57144
	ENSG00000163618	RIPPLY2	ripply2 homolog (zebrafish)	Q5TAB7	Mapped to UniProt SWISS-PROT,UniProt - Evidence at transcript level		6.3e-05	Moderately tissue enriched			5.34242	0	13.3412		8.86309	8.49055	9.2949	8.80382		0.664339		0.0861357	1.659	0.448167	0	8.86309	0.0343748	0.209731	0.237773	0.314172	0.156926	0.0517865	0	0	0	0.269817	0.587824	0	0.547942	0.183123	0	0.261827	0.049821	0.868665	0.878374	0.122781	0.676232	1.42958
	ENSG00000156103	REEP2	receptor accessory protein 2	Q9BRK0,B4DE60,D6RB42,	Potential transmembrane proteins,Membrane proteins predicted by MDM,MEMSAT3 predicted membrane proteins,MEMSAT-SVM predicted membrane proteins,Phobius predicted membrane proteins,SCAMPI predicted membrane proteins,SPOCTOPUS predicted membrane proteins,THUMBUP predicted membrane proteins,TMHMM predicted membrane proteins,2TM proteins predicted by MDM,Potentially secreted proteins,Phobius predicted…		0.001467	Moderately tissue enriched			5.33866	0	11.0612		48.0798	38.4309	53.3634	52.4452		4.34671		7.13528	9.00597	1.90527	0.324803	48.0798	1.24642	1.94944	4.63185	3.38769	7.22813	0.789128	0.089346	0.74496	0.541117	2.22652	0.999434	0.72097	6.59461	1.38769	0.889262	2.39798	0.275952	1.67399	5.52276	0.554308	4.12369	2.93467
	ENSG00000257921	GPR137C	G protein-coupled receptor 137C	Q8N3F9,Q6AWC7,	Potential transmembrane proteins,Membrane proteins predicted by MDM,MEMSAT3 predicted membrane proteins,MEMSAT-SVM predicted membrane proteins,Phobius predicted membrane proteins,SCAMPI predicted membrane proteins,SPOCTOPUS predicted membrane proteins,THUMBUP predicted membrane proteins,TMHMM predicted membrane proteins,GPCRHMM predicted membrane proteins,7TM proteins predicted by MDM,Potentially…		0.004362	Moderately tissue enriched			5.28973	0	11.0974		11.4296	7.64897	10.0446	16.5952		1.02993		0.734911	1.20905	0.361555	0.0829922	11.4296	0.475992	0.311575	0.290392	0.981439	1.0342	0.311528	0.710196	0.927454	0.394939	0.401682	0.108789	0.379922	0.84489	0.126989	0.222799	0.331962	1.04721	0.38432	2.16071	0.741635	0.489755	1.31169
	ENSG00000118298	ELFN2	extracellular leucine-rich repeat and fibronectin type III domain containing 2	Q5R3F8	Potential transmembrane proteins,Membrane proteins predicted by MDM,MEMSAT3 predicted membrane proteins,MEMSAT-SVM predicted membrane proteins,Phobius predicted membrane proteins,SCAMPI predicted membrane proteins,SPOCTOPUS predicted membrane proteins,THUMBUP predicted membrane proteins,TMHMM predicted membrane proteins,1TM proteins predicted by MDM,Potentially secreted proteins,Secreted proteins…		8.3e-05	Moderately tissue enriched			5.27573	0	17.9116		12.9041	16.9944	10.813	10.9049		0.720434		0.100306	0.602253	0.0386596	0.0544205	12.9041	0.0323624	0.0552201	0.0235153	0.626039	0.00614537	0.326711	0.0041109	0.764161	0.0711397	0.00723605	0.066257	0.00388688	0.696239	0.026711	0.339112	0.0465984	0.0365423	0.134676	2.44593	0.00447625	0.0272324	0.0076597
	ENSG00000084444	BEND6	BEN domain containing 6	Q5SZJ8,Q5SZK0	Mapped to UniProt SWISS-PROT,UniProt - Evidence at transcript level		0.002111	Moderately tissue enriched			5.2685	0	11.0988		21.0688	14.5815	21.4502	27.1748		1.8983		0.561146	2.04146	1.84436	0.417401	21.0688	0.743743	0.312401	1.28229	3.99902	0.588384	0.462105	0.233538	0.792403	0.852897	1.83937	0.12028	1.58829	2.00585	0.142261	0.598738	0.658724	0.731272	0.796387	0.810201	0.545651	3.44714	2.76999
	ENSG00000173227	RIT2	Ras-like without CAAX 2	Q99578,K7EMR8	Mapped to UniProt SWISS-PROT,UniProt - Evidence at protein level		0	Moderately tissue enriched			5.24287	0	20.9034		15.7416	7.57985	17.167	22.478		0.753065		0	3.00248	0.253784	0	15.7416	0.0144129	0	0	0	0	0	0.283559	0	0.030956	0.0298645	0	0.250307	0.0394085	0	0	0.025683	0.159147	0	0.332997	0.168537	0	0
	ENSG00000134343	NRXN2	neurexin 2	P58401,Q9P2S2,G5E9G7,H7C2R8,H7BZC7,	Potential transmembrane proteins,Membrane proteins predicted by MDM,MEMSAT3 predicted membrane proteins,MEMSAT-SVM predicted membrane proteins,Phobius predicted membrane proteins,SCAMPI predicted membrane proteins,SPOCTOPUS predicted membrane proteins,THUMBUP predicted membrane proteins,TMHMM predicted membrane proteins,1TM proteins predicted by MDM,Potentially secreted proteins,Secreted proteins…		0.000316	Moderately tissue enriched			5.16598	0	14.0314		98.4256	91.7112	94.6345	108.931		7.01466		1.63961	5.63502	3.78013	0.864308	98.4256	2.03434	2.35713	0.970458	4.68753	1.38357	5.75604	0.729492	1.31378	2.28206	4.82282	0.415494	2.73424	4.59889	1.20699	0.958092	1.36738	3.25104	0.803745	19.0526	1.82503	1.2165	15.2839
	ENSG00000184194	CLEC2L	C-type lectin domain family 2, member L	P0C7M8,	Potential transmembrane proteins,Membrane proteins predicted by MDM,MEMSAT3 predicted membrane proteins,MEMSAT-SVM predicted membrane proteins,Phobius predicted membrane proteins,SCAMPI predicted membrane proteins,SPOCTOPUS predicted membrane proteins,THUMBUP predicted membrane proteins,TMHMM predicted membrane proteins,1TM proteins predicted by MDM,Mapped to UniProt SWISS-PROT,UniProt - Evidence…		1e-06	Moderately tissue enriched			5.16469	0	14.5088		9.49986	4.01008	10.7104	13.7791		0.654767		0.560683	0.356423	0.120934	0.332031	9.49986	0.0125488	0.488279	1.01979	0.957689	0	0.131564	0.017695	0.169328	0.0664622	0.169681	0.054337	0.072291	0.0231013	0.0854847	0.0892629	0.375914	0.132532	0.155029	0.612267	0.302883	0.0332522	1.83939
	ENSG00000165186	KCNH3	potassium voltage-gated channel, subfamily H (eag-related), member 3	Q9ULD8	Transporters,Transporter channels and pores,Voltage-gated ion channels,Voltage-Gated Potassium Channels,Potential transmembrane proteins,Membrane proteins predicted by MDM,MEMSAT3 predicted membrane proteins,MEMSAT-SVM predicted membrane proteins,Phobius predicted membrane proteins,SCAMPI predicted membrane proteins,SPOCTOPUS predicted membrane proteins,THUMBUP predicted membrane proteins,TMHMM p…		0.000668	Moderately tissue enriched			5.12553	0	12.8286		13.1817	6.78197	14.3554	18.4078		1.02753		0.146592	1.81638	0.685414	0.337056	13.1817	0.156755	0.0946249	0.024663	0.91069	0.190341	0.822336	0.137951	0.53142	0.789076	0.0727379	0.17497	0.212453	0.557152	1.20965	0.185696	0.258776	0.674402	0.463055	2.57178	0.676844	0.204549	0.656203
	ENSG00000152377	SLCO1C1	solute carrier organic anion transporter family, member 1C1	Q9NYB5,F5H6S4	Transporters,Electrochemical Potential-driven transporters,Potential transmembrane proteins,Membrane proteins predicted by MDM,MEMSAT3 predicted membrane proteins,MEMSAT-SVM predicted membrane proteins,Phobius predicted membrane proteins,SCAMPI predicted membrane proteins,SPOCTOPUS predicted membrane proteins,THUMBUP predicted membrane proteins,TMHMM predicted membrane proteins,>9TM proteins pred…		2.1e-05	Moderately tissue enriched			5.07653	0	12.878		19.4842	19.3978	17.5011	21.5537		1.51298		3.83809	0.47442	0.559803	0.00470185	19.4842	0.675427	0.541782	0.923996	2.52245	0.955823	0.401725	0.0497877	0.708843	1.10712	0.243241	0.48532	0.244611	0.470953	0.614427	0.615385	0.833611	0.11039	0.522871	1.778	1.61564	1.05665	0.0112441
	ENSG00000186472	FEZ1	fasciculation and elongation protein zeta 1 (zygin I)	Q99689,,E9PNH2	Mapped to UniProt SWISS-PROT,UniProt - Evidence at protein level,Potential transmembrane proteins,SCAMPI predicted membrane proteins		0.002723	Moderately tissue enriched			5.07125	0	10.5891		224.807	259.121	227.47	187.829		21.2301		8.04195	13.0809	11.0424	1.98211	224.807	8.72093	4.28838	11.0098	28.1214	44.3297	4.68546	8.88388	23.8876	11.0923	20.7152	0.97341	15.8473	13.2583	2.89612	7.62442	6.79908	16.8694	4.1063	22.8985	3.70133	40.3563	13.1937
	ENSG00000197959	EFR3B	EFR3 homolog B (S. cerevisiae)	Q9Y2G0,E7ESK9,H7BXG9	Potential transmembrane proteins,MEMSAT3 predicted membrane proteins,SPOCTOPUS predicted membrane proteins,THUMBUP predicted membrane proteins,Mapped to UniProt SWISS-PROT,UniProt - Evidence at protein level		0.009222	Moderately tissue enriched			5.06198	0	11.6376		15.5758	11.4258	22.7708	12.5309		1.3384		0.716714	1.14638	0.458068	0.0450781	15.5758	0.528501	0.275218	0.181186	0.312407	3.07702	0.495163	0.102564	2.41585	0.154519	0.31162	0.103547	1.01601	0.406126	0.144244	0.158635	0.183473	2.16463	0.842125	1.89283	2.3489	0.398946	0.681237
	ENSG00000172803	MEGF10	multiple EGF-like-domains 10	Q96KG7	Potential transmembrane proteins,Membrane proteins predicted by MDM,MEMSAT3 predicted membrane proteins,MEMSAT-SVM predicted membrane proteins,Phobius predicted membrane proteins,SCAMPI predicted membrane proteins,SPOCTOPUS predicted membrane proteins,THUMBUP predicted membrane proteins,TMHMM predicted membrane proteins,1TM proteins predicted by MDM,Potentially secreted proteins,Secreted proteins…		2.1e-05	Moderately tissue enriched			5.05594	0	12.3309		9.9117	8.65931	9.65169	11.4241		0.803811		0.25397	1.96041	0.178148	0	9.9117	0.350135	0.109917	0.245806	0.397151	0.386156	0.195948	0.326633	0.0368927	0.235662	0.240838	0	0.355707	1.21445	1.63636	0.0765272	0.514627	0.228134	0.0558138	1.30651	0.129298	0.287497	1.0686
	ENSG00000205090	GRIK3	glutamate receptor, ionotropic, kainate 3	Q13003,A9Z1Z8	Potential transmembrane proteins,Membrane proteins predicted by MDM,MEMSAT3 predicted membrane proteins,MEMSAT-SVM predicted membrane proteins,Phobius predicted membrane proteins,SCAMPI predicted membrane proteins,SPOCTOPUS predicted membrane proteins,THUMBUP predicted membrane proteins,TMHMM predicted membrane proteins,3TM proteins predicted by MDM,Potentially secreted proteins,SignalP predicted…		0.000488	Moderately tissue enriched			5.03691	0	12.1695		10.8414	11.5903	8.91866	12.0153		0.890869		0.290878	2.1524	0.621144	0.0137968	10.8414	1.41806	0.596349	1.0978	0.853406	0.530721	0.0985247	0.0237092	0.138372	0.189754	0.29436	0.255989	0.0030525	0.58717	0.540359	0.19022	1.03492	0.169671	0.467923	1.03305	0.232233	0.235589	0.142586
	ENSG00000187243	XKR4	XK, Kell blood group complex subunit-related family, member 4	Q5GH76	Potential transmembrane proteins,Membrane proteins predicted by MDM,MEMSAT3 predicted membrane proteins,MEMSAT-SVM predicted membrane proteins,Phobius predicted membrane proteins,SCAMPI predicted membrane proteins,SPOCTOPUS predicted membrane proteins,THUMBUP predicted membrane proteins,TMHMM predicted membrane proteins,9TM proteins predicted by MDM,Mapped to UniProt SWISS-PROT,UniProt - Evidence…		0.018495	Moderately tissue enriched			5.0317	0	9.74906		2.87384	1.43049	2.32582	4.8652		0.294781		0.0562688	0.198138	0.514803	0	2.87384	0.452267	0.201902	0.571146	0.361304	0.369811	0.0585912	0.0133915	0.0206815	0.390581	0.0915548	0.0812535	0.0144183	0.152727	0.344789	0.142225	0.376768	0.122025	0.156331	0.115187	0.0506091	0.174481	0.053995
	ENSG00000198739	CNIH2	cornichon homolog 2 (Drosophila)	E9PS15,Q6PI25,E9PIT8,E9PJQ8	Potential transmembrane proteins,Membrane proteins predicted by MDM,MEMSAT3 predicted membrane proteins,MEMSAT-SVM predicted membrane proteins,Phobius predicted membrane proteins,SCAMPI predicted membrane proteins,SPOCTOPUS predicted membrane proteins,THUMBUP predicted membrane proteins,TMHMM predicted membrane proteins,3TM proteins predicted by MDM,Mapped to UniProt SWISS-PROT,UniProt - Evidence…		7.3e-05	Moderately tissue enriched			5.00878	0	14.2083		41.4532	19.8343	55.2153	49.3101		2.91754		0.297286	8.27612	0.666777	2.08744	41.4532	0.524325	2.17432	0.664987	0.809632	0.333027	0.341514	0.144658	0.664578	0.405219	0.191219	2.57928	1.36071	0.389953	0.100267	3.05305	0.538125	0.608125	2.61647	6.9289	0.196651	0.547171	0.820404

## Sheet: group enriched
Figure	ensg_id	display_name	description	uniprot_id	class_name		Adjusted p-value	category	group tissues		tissue-specific score	Group enriched score	enhanced score		cerebral cortex mean fpkm	cerebral cortex_3b.V102	cerebral cortex_3c.V103	cerebral cortex_a.V29		mean fpkm		adipose tissue fpkm	adrenal gland fpkm	appendix fpkm	bone marrow fpkm	cerebral cortex fpkm	colon fpkm	duodenum fpkm	esophagus fpkm	gallbladder fpkm	heart muscle fpkm	kidney fpkm	liver fpkm	lung fpkm	lymph node fpkm	ovary fpkm	pancreas fpkm	placenta fpkm	prostate fpkm	salivary gland fpkm	skin 1 fpkm	small intestine fpkm	spleen fpkm	stomach 1 fpkm	testis fpkm	thyroid gland fpkm	urinary bladder fpkm	uterus 1 fpkm
1F	ENSG00000164199	RFX4	regulatory factor X, 4 (influences HLA class II expression)	Q33E94,F8W1T9,F8VZC4,R4GMS3,B4DZB7,F8VRD4,F8VU87,F8VX50	Transcription factors,Potential transmembrane proteins,SPOCTOPUS predicted membrane proteins,Mapped to UniProt SWISS-PROT,UniProt - Evidence at protein level		0	Group enriched	cerebral cortex,testis		0.246166	274.848	5.2781		17.5637	28.0403	7.97177	16.679		3.32765		0.161749	0.0110064	0.0118162	0	17.5637	0.0160854	0	0	0.0811463	0.0418268	0.0206097	0	0.00994802	0.0573371	0	0.135854	0.0069869	0.13712	0	0.00705347	0.0193739	0	0.064462	71.349	0.151517	0	0
1F	ENSG00000168843	ZIC5	Zic family member 5	Q96T25	Transcription factors,Mapped to UniProt SWISS-PROT,UniProt - Evidence at protein level		0	Group enriched	cerebral cortex,testis		0.393505	106.914	7.44308		1.33074	0.75137	1.23368	2.00716		0.178788		0.0220386	0	0.0160905	0	1.33074	0.0074693	0	0.0154001	0	0.00380503	0.006834	0.0068425	0.00801956	0.0165398	0	0	0.0026748	0.00908652	0	0	0	0	0	3.38175	0	0	0
1F	ENSG00000221932	MMD2	monocyte to macrophage differentiation-associated 2	Q8IY49	Potential transmembrane proteins,Membrane proteins predicted by MDM,MEMSAT3 predicted membrane proteins,MEMSAT-SVM predicted membrane proteins,Phobius predicted membrane proteins,SCAMPI predicted membrane proteins,SPOCTOPUS predicted membrane proteins,THUMBUP predicted membrane proteins,TMHMM predicted membrane proteins,7TM proteins predicted by MDM,Mapped to UniProt SWISS-PROT,UniProt - Evidence…		0	Group enriched	cerebral cortex,testis		2.89973	63.9659	19.7622		20.7974	49.7057	5.30638	7.38015		1.05238		0	0.218629	0.017625	0	20.7974	0.00480748	0.0556334	0.0104587	0	0	0.00796815	0	0	0	0.0121632	0	0	0.0117678	0.0389973	0	0.0562058	0	0.010512	7.17218	0	0	0
1F	ENSG00000141576	POU3F3	POU class 3 homeobox 3	P20264	Transcription factors,Mapped to UniProt SWISS-PROT,UniProt - Evidence at transcript level		0	Group enriched	cerebral cortex,kidney		0.727554	56.0562	11.0089		18.8739	28.209	9.76075	18.6518		1.71442		0.23095	0.126014	0.090708	0.0027617	18.8739	0.202124	0.0131176	0.0106087	0.00465087	0.0072017	25.9415	0	0	0.0382531	0.110348	0	0	0.0555926	0.00727117	0.399736	0.03421	0.00717963	0.0433778	0.0758757	0	0.0139395	0
1F	ENSG00000154928	SLC24A2	solute carrier family 24 (sodium/potassium/calcium exchanger), member 2	Q9UI40	Transporters,Electrochemical Potential-driven transporters,Potential transmembrane proteins,Membrane proteins predicted by MDM,MEMSAT3 predicted membrane proteins,MEMSAT-SVM predicted membrane proteins,Phobius predicted membrane proteins,SCAMPI predicted membrane proteins,SPOCTOPUS predicted membrane proteins,THUMBUP predicted membrane proteins,TMHMM predicted membrane proteins,>9TM proteins pred…		0	Group enriched	adrenal gland,cerebral cortex		4.95954	55.0989	21.6995		30.8024	19.0232	37.1206	36.2635		1.4195		0.0411063	6.21074	0.0224848	0	30.8024	0.0225313	0.0059029	0	0.116854	0.0195429	0.145927	0.0224999	0.00462662	0	0.0138035	0	0.143354	0.0846366	0	0	0.0134007	0.0556705	0.0322407	0.174766	0.0330628	0.0251069	0.335879
1F	ENSG00000084628	SOHLH1	spermatogenesis and oogenesis specific basic helix-loop-helix 1	Q5JUK2	Transcription factors,Mapped to UniProt SWISS-PROT,UniProt - Evidence at protein level		0	Group enriched	cerebral cortex,testis		0.312676	44.1196	6.20334		2.67012	1.8406	2.30205	3.86772		0.430433		0.127038	0	0	0	2.67012	0.00856185	0	0	0.0194496	0	0.01334	0	0	0	0.0435021	0	0	0	0.0198074	0.10358	0.0378706	0.022173	0.0166793	8.53957	0	0	0
1F	ENSG00000198208	NXPH1	neurexophilin 1	P58417,C9JE46,C9JPD0,B4DJV1	Potential transmembrane proteins,MEMSAT3 predicted membrane proteins,Potentially secreted proteins,Secreted proteins predicted by MDSP,SignalP predicted secreted proteins,Phobius predicted secreted proteins,SPOCTOPUS predicted secreted proteins,Mapped to UniProt SWISS-PROT,UniProt - Evidence at transcript level		0	Group enriched	adrenal gland,cerebral cortex		0.737866	44.0227	11.1064		22.4792	44.3419	14.6417	8.45409		2.024		0.162517	30.4652	0	0	22.4792	0	0	0	0.191473	0	0	0.0186386	0.0666812	0	0	0	0.0570201	0	0.601331	0	0	0.0266535	0.057543	0.521651	0	0	0
1F	ENSG00000141639	SCN1A	sodium channel, voltage-gated, type I, alpha subunit	P35498	Transporters,Transporter channels and pores,Voltage-gated ion channels,Voltage-Gated Sodium Channels,Potential transmembrane proteins,Membrane proteins predicted by MDM,MEMSAT-SVM predicted membrane proteins,Phobius predicted membrane proteins,SCAMPI predicted membrane proteins,SPOCTOPUS predicted membrane proteins,THUMBUP predicted membrane proteins,TMHMM predicted membrane proteins,>9TM protein…		0	Group enriched	cerebral cortex,lung		3.02058	41.6469	19.2713		11.0858	11.5097	11.5095	10.2382		0.575249		0.00879633	0.11172	0.0201399	0	11.0858	0.0175446	0	0.00405447	0.00374917	0.024447	0.0857448	0	3.67009	0	0	0.0106541	0.177155	0.0559052	0.0060111	0	0.0212066	0.0172511	0.00336047	0.107473	0.00262788	0.0834895	0.0145063
1F	ENSG00000180537	CAMK2N2	calcium/calmodulin-dependent protein kinase II inhibitor 2	Q96S95	Mapped to UniProt SWISS-PROT,UniProt - Evidence at transcript level		0	Group enriched	adrenal gland,cerebral cortex,pancreas		1.55778	38.7375	12.2336		17.7618	8.62052	12.5923	32.0727		1.45189		0.110097	7.78817	0.0992596	0.00955755	17.7618	0.0989245	0.160123	0.048701	0.0836784	0	0.0923982	0.317969	0.0518848	0.0397154	0.0226988	11.402	0.0820256	0.0722046	0.0239387	0.0589176	0.147529	0.0156291	0.270845	0.109206	0.141148	0.0964466	0.0960877
1F	ENSG00000182771	SYNPR	synaptoporin	Q8TBG9,F8WE43,F8WF23,F8WDF9,F8WDB8,C9J0A2,B3KVD8,C9J976	Potential transmembrane proteins,Membrane proteins predicted by MDM,MEMSAT3 predicted membrane proteins,MEMSAT-SVM predicted membrane proteins,Phobius predicted membrane proteins,SCAMPI predicted membrane proteins,SPOCTOPUS predicted membrane proteins,THUMBUP predicted membrane proteins,TMHMM predicted membrane proteins,4TM proteins predicted by MDM,Mapped to UniProt SWISS-PROT,UniProt - Evidence…		4.8e-05	Group enriched	cerebral cortex,heart muscle		4.53206	35.067	20.786		54.5654	20.4436	78.3671	64.8856		2.62511		0.062188	0.383921	0.383038	0	54.5654	0.225125	0.859178	0.0137734	0.0498475	12.0399	0.0455557	0	0	0.0183481	0	0	0.0363298	0.228464	0.676641	0.0201379	0.120438	0	0.949687	0.0612014	0.129705	0	0.00900147
1F	ENSG00000011347	KCNJ4	potassium inwardly-rectifying channel, subfamily J, member 4	P48050	Voltage-gated ion channels,Inwardly Rectifying Potassium Channels,Potential transmembrane proteins,Membrane proteins predicted by MDM,MEMSAT3 predicted membrane proteins,MEMSAT-SVM predicted membrane proteins,Phobius predicted membrane proteins,SCAMPI predicted membrane proteins,SPOCTOPUS predicted membrane proteins,THUMBUP predicted membrane proteins,TMHMM predicted membrane proteins,2TM protein…		0	Group enriched	cerebral cortex,heart muscle		1.58596	29.0095	15.3637		19.7988	6.00946	18.7509	34.6359		1.28867		0.0153524	0.109123	0	0.00686503	19.7988	0.0766703	0.1314	0	0.486374	12.4837	0.0733089	0.345027	0	0	0	0.060935	0	0	0.014107	0.0563545	0.556412	0	0.0107683	0.517826	0.0115626	0	0.0395007
1F	ENSG00000182255	HTR5A	5-hydroxytryptamine (serotonin) receptor 5A, G protein-coupled	P47898	G-protein coupled receptors,Serotonin receptors,GPCRs excl olfactory receptors,Potential transmembrane proteins,Membrane proteins predicted by MDM,MEMSAT3 predicted membrane proteins,MEMSAT-SVM predicted membrane proteins,Phobius predicted membrane proteins,SCAMPI predicted membrane proteins,SPOCTOPUS predicted membrane proteins,THUMBUP predicted membrane proteins,TMHMM predicted membrane protein…		0	Group enriched	cerebral cortex,testis		4.65769	26.5975	21.2249		4.78934	3.10926	5.37148	5.88728		0.225648		0	0.104452	0.109364	0.00807228	4.78934	0	0	0.00880507	0	0	0.00626638	0	0	0	0	0	0	0.00998237	0	0	0.0084253	0	0	1.02827	0.00629637	0.0132196	0
1F	ENSG00000127561	KIAA1045	KIAA1045	Q9UPV7	Mapped to UniProt SWISS-PROT,UniProt - Evidence at protein level		0	Group enriched	cerebral cortex,testis		1.8808	23.134	15.3232		35.2853	16.2948	38.9969	50.5643		2.30273		0.616992	1.14319	0.502116	0.0159549	35.2853	0.163595	0.206527	0.28599	0.31879	0.144543	0.26591	0.118538	0.219188	1.16811	0.0822698	0.0935493	0.140069	0.172661	0.100085	0.882602	0.229508	0.291083	0.165668	18.7608	0.252774	0.240902	0.307043
1F	ENSG00000155886	EGR4	early growth response 4	Q05215,B7ZKU3	Mapped to UniProt SWISS-PROT,UniProt - Evidence at transcript level		0	Group enriched	cerebral cortex,testis		2.00084	22.4643	15.2844		4.10664	0.611071	9.13476	2.5741		0.268683		0.137087	0.0942	0.103832	0.0992818	4.10664	0.0835517	0	0.0138529	0.0477836	0.0284203	0.0287896	0.0603114	0.0112587	0.0116055	0.0239184	0	0	0.132985	0	0	0.0216583	0.0167553	0.0754658	2.05246	0	0.0836135	0.0209574
1F	ENSG00000013016	CNTNAP5	contactin associated protein-like 5	Q8WYK1	Potential transmembrane proteins,Membrane proteins predicted by MDM,MEMSAT3 predicted membrane proteins,MEMSAT-SVM predicted membrane proteins,Phobius predicted membrane proteins,SCAMPI predicted membrane proteins,SPOCTOPUS predicted membrane proteins,THUMBUP predicted membrane proteins,TMHMM predicted membrane proteins,1TM proteins predicted by MDM,Potentially secreted proteins,Secreted proteins…		4.5e-05	Group enriched	adrenal gland,cerebral cortex,gallbladder		0.788512	22.0112	9.17934		3.54202	2.1369	3.04446	5.44471		0.385869		0	1.74511	0.113878	0	3.54202	0.00530922	0	0	4.49204	0	0.125042	0	0.00443366	0	0	0.0398121	0	0.0741529	0.0888003	0	0.00989968	0	0.00922107	0.148094	0	0.020654	0
1F	ENSG00000204967	TUBB4A	tubulin, beta 4A class IVa	P04350,M0R2D3,M0QYM7,M0R042,M0QY37,M0R0M1,M0R2T4,M0R1I1,M0R278,M0QX14,M0R0X0,M0QY85,M0QZL7	Potential transmembrane proteins,SPOCTOPUS predicted membrane proteins,Mapped to UniProt SWISS-PROT,UniProt - Evidence at protein level,Potentially secreted proteins,SPOCTOPUS predicted secreted proteins		0	Group enriched	adrenal gland,cerebral cortex,testis		2.83371	21.7513	15.5506		235.127	151.139	264.798	289.445		15.1202		0.318192	82.975	1.59615	0.207447	235.127	1.12692	0.816783	0.404156	0.411641	0.314722	1.5011	0.519696	0.367934	0.910248	0.830993	0.722657	0.706193	0.401904	0.946336	3.43292	1.54196	5.88912	0.163719	66.1853	0.0799976	0.337842	0.408001
1F	ENSG00000183691	NKX6-2	NK6 homeobox 2	Q9C056	Transcription factors,Mapped to UniProt SWISS-PROT,UniProt - Evidence at transcript level		0.000109	Group enriched	cerebral cortex,stomach 1		0.443968	21.6821	8.0988		12.2759	5.89225	15.8334	15.102		1.51577		0	0	0	0	12.2759	0	0	0.0308774	0	0	0	0	0.0157515	0	0	0	0	0.032019	0	0	0	0	27.6504	0.920721	0	0	0
1F	ENSG00000166501	SOX21	SRY (sex determining region Y)-box 21	Q9Y651	Mapped to UniProt SWISS-PROT,UniProt - Evidence at transcript level		0	Group enriched	cerebral cortex,esophagus,skin 1,stomach 1		0.329683	20.0105	4.27296		10.7645	16.0984	3.14899	13.0462		2.51922		0	0	0.0310858	0	10.7645	0	0	7.00566	0.0266226	0.00668725	0.0191766	0.0284124	0.179605	0.0263451	0.0235429	0	0.00637085	0.820081	0.311732	15.2197	0	0.00830255	32.6512	0.19567	0.043444	0.642373	0.00850447
1F	ENSG00000155265	MAG	myelin associated glycoprotein	M0QZU4,P20916,M0R3B9,M0R3I4	Potential transmembrane proteins,Membrane proteins predicted by MDM,MEMSAT3 predicted membrane proteins,MEMSAT-SVM predicted membrane proteins,Phobius predicted membrane proteins,SCAMPI predicted membrane proteins,SPOCTOPUS predicted membrane proteins,THUMBUP predicted membrane proteins,TMHMM predicted membrane proteins,1TM proteins predicted by MDM,Potentially secreted proteins,Secreted proteins…		0	Group enriched	cerebral cortex,ovary		1.75672	19.9405	15.5594		70.572	48.4983	97.5969	65.6208		4.53566		0.746914	2.77688	0	0.0347948	70.572	0.0367615	0	0.140819	0.107522	0.141796	0.511328	0.503989	1.29865	0.148675	40.1726	0.170623	1.03698	0.285625	0.186753	0.0105642	0.484109	0.10737	0.239877	1.23228	0.63678	0.0169731	0.862233
1F	ENSG00000147481	MLC1	megalencephalic leukoencephalopathy with subcortical cysts 1	F5H1B9,Q15049,A6PVC3,B7Z659,J3KQZ9,B7Z2T9	Potential transmembrane proteins,Membrane proteins predicted by MDM,MEMSAT3 predicted membrane proteins,MEMSAT-SVM predicted membrane proteins,Phobius predicted membrane proteins,SCAMPI predicted membrane proteins,SPOCTOPUS predicted membrane proteins,THUMBUP predicted membrane proteins,TMHMM predicted membrane proteins,6TM proteins predicted by MDM,Transporters,Incompletely Characterized Transpo…		0	Group enriched	bone marrow,cerebral cortex		4.2029	19.7974	18.5978		85.7013	108.227	38.105	110.772		4.60815		0.369719	0.0827417	0.980722	20.391	85.7013	0.143869	0.507518	0.0469624	1.14521	0.986118	0.282276	0.378924	1.57738	0.352799	0.0908566	0	2.58492	1.94841	0.121452	0.772094	0.149399	1.84343	0.216382	2.67944	0.0808221	0.743419	0.242822
1F	ENSG00000165388	SLC1A6	solute carrier family 1 (high affinity aspartate/glutamate transporter), member 6	E7EV13,P48664,M0R063,Q8N753,M0R106,M0R2V7,M0QY32,M0R0B5,M0R1V3	Potential transmembrane proteins,Membrane proteins predicted by MDM,MEMSAT3 predicted membrane proteins,MEMSAT-SVM predicted membrane proteins,Phobius predicted membrane proteins,SCAMPI predicted membrane proteins,SPOCTOPUS predicted membrane proteins,THUMBUP predicted membrane proteins,TMHMM predicted membrane proteins,7TM proteins predicted by MDM,Potentially secreted proteins,SPOCTOPUS predict…		0	Group enriched	cerebral cortex,skin 1,testis		0.3653	19.1571	5.73715		8.76892	4.38843	7.09122	14.8271		1.52844		0	0	0.0153142	0.117373	8.76892	0	0	0.0347379	0.0100682	0	0.160861	0	0.0186528	0.0071172	0	0.068235	0.68512	0.316864	0.166052	6.60103	0.0228227	0	0.0180619	24.0047	0	0	0.252054
1F	ENSG00000177875	FNDC9	fibronectin type III domain containing 9	Q8TBE3,E5RIJ1	Potential transmembrane proteins,Membrane proteins predicted by MDM,MEMSAT3 predicted membrane proteins,MEMSAT-SVM predicted membrane proteins,Phobius predicted membrane proteins,SCAMPI predicted membrane proteins,SPOCTOPUS predicted membrane proteins,THUMBUP predicted membrane proteins,TMHMM predicted membrane proteins,1TM proteins predicted by MDM,Mapped to UniProt SWISS-PROT,UniProt - Evidence…		0.000108	Group enriched	adrenal gland,cerebral cortex		2.29083	19.0631	16.9681		11.563	2.39049	23.7438	8.55464		0.681452		0.0352193	5.04751	0.435672	0.282409	11.563	0.205603	0.0291374	0.0117058	0.0471487	0.063499	0.0685868	0	0.0058946	0.141803	0	0	0.00748745	0.052815	0	0.00956687	0.158687	0.0263294	0.0325057	0.0178248	0.0045985	0.0178978	0.134324
1F	ENSG00000147724	FOXG1	forkhead box G1	P55316	Transcription factors,Mapped to UniProt SWISS-PROT,UniProt - Evidence at protein level		0	Group enriched	cerebral cortex,testis		3.97365	17.7109	20.2596		22.0244	27.5051	13.9054	24.6627		1.08711		0.0392282	0.014636	0.04576	0	22.0244	0	0	0.39343	0.00954627	0	0.0324012	0	0	0.778248	0.339684	0.0259331	0	0	0	0	0.0197071	0.0352543	0.00840327	5.54261	0.0124517	0.030292	0
1F	ENSG00000196132	PNMA5	paraneoplastic Ma antigen family member 5	Q96PV4,C9J4L3	Mapped to UniProt SWISS-PROT,UniProt - Evidence at transcript level		0	Group enriched	cerebral cortex,testis		0.409914	17.6405	7.09286		4.30146	1.17707	5.37927	6.34805		0.60645		0	0.011325	0.126381	0.0247193	4.30146	0.0241783	0.0215055	0.0353512	0.0305915	0.0166114	0.0501581	0.0104383	0.0654094	0.142624	0.0088744	0	0.0376124	0.00696095	0.00945873	0.177742	0.0486074	0.419349	0.137311	10.4936	0.0029606	0.164301	0.00664367
1F	ENSG00000154764	ZFR2	zinc finger RNA binding protein 2	Q9UPR6,B4DHD0,K7EPY6,,K7EQC0	Mapped to UniProt SWISS-PROT,UniProt - Evidence at transcript level,Potentially secreted proteins,SPOCTOPUS predicted secreted proteins		0	Group enriched	adrenal gland,cerebral cortex,testis		0.536365	17.2915	7.05672		7.07116	12.1562	5.97248	3.08481		1.00205		0.073032	2.77228	0.309048	0.0109695	7.07116	0.0889354	0.0380042	0.0111012	0.141453	0.21202	0.355151	0.0504697	0.138845	0.311804	0.054636	0.195348	0	0.17162	0.259569	0.389952	0.221409	0.221468	0.443898	13.1835	0.0782697	0.0570536	0.194273
1F	ENSG00000185274	NSG2	Neuron-specific protein family member 2	Q9Y328,G3XAM5,E5RHS6,E5RH73,E5RGE8	Potential transmembrane proteins,Membrane proteins predicted by MDM,MEMSAT3 predicted membrane proteins,MEMSAT-SVM predicted membrane proteins,Phobius predicted membrane proteins,SCAMPI predicted membrane proteins,SPOCTOPUS predicted membrane proteins,THUMBUP predicted membrane proteins,TMHMM predicted membrane proteins,1TM proteins predicted by MDM,Mapped to UniProt SWISS-PROT,UniProt - Evidence…		1e-06	Group enriched	adrenal gland,cerebral cortex		4.48481	17.2637	19.4548		150.848	100.438	171.307	180.799		7.75378		0.791034	33.6353	3.08991	0.0178928	150.848	1.86174	2.09504	0.274731	0.46619	0.411942	0.235376	0.199231	0.218668	0.0375448	0.0115272	0.682425	0.155055	0	0.0269708	0	3.93517	0.0968456	3.90484	5.3431	0.719726	0.177648	0.116138
1F	ENSG00000123901	PRLHR	prolactin releasing hormone receptor	P49683	G-protein coupled receptors,GPCRs excl olfactory receptors,Potential transmembrane proteins,Membrane proteins predicted by MDM,MEMSAT3 predicted membrane proteins,MEMSAT-SVM predicted membrane proteins,Phobius predicted membrane proteins,SCAMPI predicted membrane proteins,SPOCTOPUS predicted membrane proteins,THUMBUP predicted membrane proteins,TMHMM predicted membrane proteins,GPCRHMM predicted …		0	Group enriched	adrenal gland,cerebral cortex,uterus 1		0.229087	16.3265	3.56008		1.36064	3.40919	0.457949	0.214789		0.382195		0	5.93941	0.0236505	0	1.36064	0.0143719	0	0	0.043362	0	0	0	0.00712528	0	0.0146493	0.0714998	0	0.0662456	0	0.0143159	0.0155486	0	0.200775	0.00821046	0.00563528	0	2.53381
1F	ENSG00000106236	NPY	neuropeptide Y	P01303	Plasma proteins,Potential transmembrane proteins,MEMSAT3 predicted membrane proteins,MEMSAT-SVM predicted membrane proteins,THUMBUP predicted membrane proteins,TMHMM predicted membrane proteins,Potentially secreted proteins,Secreted proteins predicted by MDSP,SignalP predicted secreted proteins,Phobius predicted secreted proteins,SPOCTOPUS predicted secreted proteins,Mapped to UniProt SWISS-PROT,…		0	Group enriched	adrenal gland,cerebral cortex,prostate		0.296735	15.4651	4.62773		96.7454	26.4627	55.7454	208.028		20.9056		2.44813	96.1696	11.1853	2.30637	96.7454	1.3018	7.56523	2.31517	0.909348	0.0814225	0.102377	0	0.156145	0	0.157354	3.75857	0	326.033	0.19311	0.21603	9.22761	0.0450637	2.09155	0.814365	0.198931	0	0.429123
1F	ENSG00000249884	AQP4	aquaporin 4	P55087,J3KRM4,H0Y3H5	Transporters,Transporter channels and pores,Potential transmembrane proteins,Membrane proteins predicted by MDM,MEMSAT3 predicted membrane proteins,MEMSAT-SVM predicted membrane proteins,Phobius predicted membrane proteins,SCAMPI predicted membrane proteins,SPOCTOPUS predicted membrane proteins,THUMBUP predicted membrane proteins,TMHMM predicted membrane proteins,6TM proteins predicted by MDM,Map…		0	Group enriched	cerebral cortex,lung		2.76549	15.4159	18.3638		335.425	445.952	184.383	375.939		18.2655		0.173433	0.245167	0.224827	0	335.425	0.141384	0.0217912	1.00745	0.171419	2.05905	2.03081	0.674514	121.289	0.389626	3.03431	0.30938	0.0429626	0.667058	0.423829	0.0859779	0.0839787	0.561675	8.68311	0.385044	14.8131	0.146742	0.0791143
1F	ENSG00000162670	CALY	calcyon neuron-specific vesicular protein	Q9NYX4	Potential transmembrane proteins,Membrane proteins predicted by MDM,MEMSAT3 predicted membrane proteins,MEMSAT-SVM predicted membrane proteins,Phobius predicted membrane proteins,SCAMPI predicted membrane proteins,SPOCTOPUS predicted membrane proteins,THUMBUP predicted membrane proteins,TMHMM predicted membrane proteins,1TM proteins predicted by MDM,Mapped to UniProt SWISS-PROT,UniProt - Evidence…		3e-06	Group enriched	adrenal gland,cerebral cortex		2.20125	15.0595	15.6561		63.9547	17.7902	100.763	73.311		4.08497		0.261468	29.0538	1.07147	0.0374454	63.9547	0.637923	2.38081	0.289935	0.216305	0	0.184046	0.0463797	0.226667	0.246657	0	2.34977	0.0418072	0.464219	0.18526	0.250519	2.10956	0.0833075	3.08804	2.37905	0.615491	0	0.119561
	ENSG00000146090	SEZ6L	seizure related 6 homolog (mouse)-like	Q9BYH1,B0QYH4,B0QYH5,B4DGV2	Potential transmembrane proteins,Membrane proteins predicted by MDM,MEMSAT3 predicted membrane proteins,MEMSAT-SVM predicted membrane proteins,Phobius predicted membrane proteins,SCAMPI predicted membrane proteins,SPOCTOPUS predicted membrane proteins,THUMBUP predicted membrane proteins,TMHMM predicted membrane proteins,1TM proteins predicted by MDM,Potentially secreted proteins,Secreted proteins…		2.7e-05	Group enriched	adrenal gland,cerebral cortex		4.84836	14.8749	19.2612		46.896	89.5088	20.9374	30.2418		2.43474		0.208465	9.67255	0.650841	0.270232	46.896	0.306516	0.338502	0.0572396	0.434326	1.08743	0.0579991	0.0371505	0.0843232	0.181345	0.176519	0.709364	0.0107531	0.39714	0.275764	0.159781	0.717271	0.234123	1.90147	0.392256	0.250175	0.159996	0.0703675
	ENSG00000198797	ELAVL2	ELAV (embryonic lethal, abnormal vision, Drosophila)-like 2 (Hu antigen B)	Q12926,C9JB16,B1AM48	Mapped to UniProt SWISS-PROT,UniProt - Evidence at protein level		0	Group enriched	cerebral cortex,testis		0.643124	14.8715	9.36182		31.4598	15.5296	40.3058	38.544		3.36044		0.0688986	2.70239	0.139184	0	31.4598	0.35785	0.433581	0.684073	0.407318	0.0214128	0.306961	0	0.297629	0.035304	1.70966	0	0.00947673	0.732007	0.121874	0.18964	0.193259	0.10705	0.205162	48.9172	0.156597	0.599128	0.876396
	ENSG00000187556	CDH10	cadherin 10, type 2 (T2-cadherin)	Q9Y6N8,D6RJG0	Potential transmembrane proteins,Membrane proteins predicted by MDM,MEMSAT3 predicted membrane proteins,MEMSAT-SVM predicted membrane proteins,Phobius predicted membrane proteins,SCAMPI predicted membrane proteins,SPOCTOPUS predicted membrane proteins,THUMBUP predicted membrane proteins,TMHMM predicted membrane proteins,1TM proteins predicted by MDM,Potentially secreted proteins,Secreted proteins…		0.000126	Group enriched	cerebral cortex,prostate		4.50956	14.7717	18.8843		21.899	21.0656	11.5182	33.1133		1.15964		0.0751184	0.905623	0.148696	0.046343	21.899	0.306539	0.15864	0.123733	0.4187	0.146591	0.137103	0	0.280998	0.0572439	0.140174	0.260351	0.0378448	4.85614	0.0288553	0.0558469	0.20464	0	0.22149	0.621986	0.0119141	0.112949	0.0537598
	ENSG00000164100	CCKBR	cholecystokinin B receptor	P32239,E9PIC8,E9PPL7,E9PJ49	Candidate cancer biomarkers,G-protein coupled receptors,GPCRs excl olfactory receptors,Potential transmembrane proteins,Membrane proteins predicted by MDM,MEMSAT3 predicted membrane proteins,MEMSAT-SVM predicted membrane proteins,Phobius predicted membrane proteins,SCAMPI predicted membrane proteins,SPOCTOPUS predicted membrane proteins,THUMBUP predicted membrane proteins,TMHMM predicted membrane…		0	Group enriched	cerebral cortex,pancreas,stomach 1		0.449177	14.67	5.11583		6.31512	2.43913	7.03284	9.47338		1.23443		0.0671085	0.235938	0.0637627	0.0143259	6.31512	0	0.13907	0.0201399	0.0299623	0	0.0354305	0	0.0810954	0	0.052826	10.2672	0.0817554	0.696244	0.0135579	0.324073	0.0296935	0	14.0593	0.363049	0.191452	0	0.248439
	ENSG00000167178	CDH9	cadherin 9, type 2 (T1-cadherin)	Q9ULB4,E7EPN0,D6RBT9	Potential transmembrane proteins,Membrane proteins predicted by MDM,MEMSAT3 predicted membrane proteins,MEMSAT-SVM predicted membrane proteins,Phobius predicted membrane proteins,SCAMPI predicted membrane proteins,SPOCTOPUS predicted membrane proteins,THUMBUP predicted membrane proteins,TMHMM predicted membrane proteins,1TM proteins predicted by MDM,Potentially secreted proteins,SPOCTOPUS predict…		0	Group enriched	cerebral cortex,kidney		1.20267	14.6001	13.0289		6.10077	2.16115	5.92345	10.2177		0.468249		0.0538197	0.280752	0.0261184	0.0447682	6.10077	0.0344557	0	0.373013	0.00765657	0	5.07268	0	0	0	0	0	0	0.0164579	0	0.0139538	0.382649	0	0.140452	0.09518	0	0	0
	ENSG00000152154	FSTL5	follistatin-like 5	Q8N475	Potential transmembrane proteins,MEMSAT3 predicted membrane proteins,Potentially secreted proteins,Secreted proteins predicted by MDSP,SignalP predicted secreted proteins,Phobius predicted secreted proteins,SPOCTOPUS predicted secreted proteins,Mapped to UniProt SWISS-PROT,UniProt - Evidence at transcript level		0	Group enriched	adrenal gland,cerebral cortex		1.40033	14.5829	14.117		11.0699	7.31418	8.16274	17.7327		0.784154		0.0084765	7.9052	0.0967401	0.00288718	11.0699	0.0669331	0.152376	0.0230583	0.129293	0.00657483	0.0973987	0.006661	0.0569298	0.0142554	0	0.226523	0.168083	0.0282623	0	0.21727	0.110009	0.00344808	0.0554813	0.650595	0.0538527	0.00770045	0.014281
	ENSG00000006283	CDH18	cadherin 18, type 2	Q13634,D6RER2,H0YAK3,D6RIH8	Potential transmembrane proteins,Membrane proteins predicted by MDM,MEMSAT3 predicted membrane proteins,MEMSAT-SVM predicted membrane proteins,Phobius predicted membrane proteins,SCAMPI predicted membrane proteins,SPOCTOPUS predicted membrane proteins,THUMBUP predicted membrane proteins,TMHMM predicted membrane proteins,1TM proteins predicted by MDM,Potentially secreted proteins,Secreted proteins…		0	Group enriched	adrenal gland,cerebral cortex,testis		2.22438	14.2864	13.5941		16.8792	5.38238	21.035	24.2203		1.24165		0.141417	7.58829	0.133482	0	16.8792	0.0640655	0.0207498	0.263965	0.370149	0.0139003	0.261667	0	0.0539116	0.280348	0.0790049	0.696425	0.187336	0.129448	0.198598	0.056617	0.205627	0	0.0502203	5.38063	0.010301	0.430206	0.0290878
	ENSG00000179242	CUX2	cut-like homeobox 2	O14529,F5GWR6	Transcription factors,Mapped to UniProt SWISS-PROT,UniProt - Evidence at protein level,Potential transmembrane proteins,Membrane proteins predicted by MDM,MEMSAT3 predicted membrane proteins,MEMSAT-SVM predicted membrane proteins,Phobius predicted membrane proteins,SCAMPI predicted membrane proteins,SPOCTOPUS predicted membrane proteins,THUMBUP predicted membrane proteins,1TM proteins predicted b…		1e-06	Group enriched	cerebral cortex,liver,prostate,thyroid gland		0.628344	14.1118	5.26687		6.86193	3.86896	4.79292	11.9239		1.30285		0.0276385	0.0609113	0.18199	0.136721	6.86193	0.117563	0.13935	0.18943	0.0749245	0.0438759	0.0379671	10.9207	0.0498436	0.445392	0.0120663	0.0428115	0.0413217	10.0038	0.0120702	0.0171486	0.118521	0.203635	0.458004	0.566362	4.18304	0.112962	0.11697
	ENSG00000108387	RBFOX1	RNA binding protein, fox-1 homolog (C. elegans) 1	F5H0M1,F8VR27,Q9NWB1,F8VZG9,B7Z1U7,F8VRS4,F8VZY7,I3L1D4,,J3KNW3	Mapped to UniProt SWISS-PROT,UniProt - Evidence at protein level		0	Group enriched	cerebral cortex,heart muscle		2.70237	14.0877	17.2898		55.6163	24.464	60.3385	82.0464		3.21671		0.0250738	1.01572	0.445433	0	55.6163	0.900874	0.237298	2.05628	0.122842	20.5805	0.470545	0.0642269	0.0161338	0	0.13868	0	0.0638428	2.70438	0.467183	0.0282152	0.116018	0	0.0947245	0.888584	0.502048	0.188697	0.107494
	ENSG00000171951	PPEF1	protein phosphatase, EF-hand calcium binding domain 1	O14829,C9JY08,F8WC69,H7C592,F8W7X9,B7Z6R7	Plasma proteins,Enzymes,Hydrolases,Potential transmembrane proteins,MEMSAT3 predicted membrane proteins,SCAMPI predicted membrane proteins,SPOCTOPUS predicted membrane proteins,Mapped to UniProt SWISS-PROT,UniProt - Evidence at protein level		0	Group enriched	cerebral cortex,testis		0.218661	13.9984	3.65236		3.19864	2.36508	2.76885	4.46199		0.875774		0.0122158	0.240001	0.187496	0.63675	3.19864	0.0141946	0.120043	0.124865	0.309973	0.234485	0.0248465	0.042743	0.297161	0.386253	0.356781	0.0912945	0.316641	0.38246	0.0650576	0.443184	0.0462224	0.41056	0.132804	14.6283	0.25016	0.413831	0.278893
	ENSG00000162951	CACNG4	calcium channel, voltage-dependent, gamma subunit 4	Q9UBN1	Transporters,Accessory Factors Involved in Transport,Potential transmembrane proteins,Membrane proteins predicted by MDM,MEMSAT3 predicted membrane proteins,MEMSAT-SVM predicted membrane proteins,Phobius predicted membrane proteins,SCAMPI predicted membrane proteins,SPOCTOPUS predicted membrane proteins,THUMBUP predicted membrane proteins,TMHMM predicted membrane proteins,4TM proteins predicted b…		0	Group enriched	cerebral cortex,lung,prostate		2.0589	13.4442	12.9888		24.5586	54.4566	8.28067	10.9384		1.89075		0.0874698	0.812958	0.109488	0.00487617	24.5586	0.191322	0.25099	0.0743947	0.513134	0.0269605	0.0851189	0.0095617	8.3097	0.0168156	0.02437	0.112074	1.11067	11.928	0.0787695	0.149675	0.1564	0.00495245	1.02964	0.252552	0.0443972	0.714169	0.393144
	ENSG00000155816	ZIC2	Zic family member 2	O95409	Transcription factors,Mapped to UniProt SWISS-PROT,UniProt - Evidence at protein level		1e-06	Group enriched	cerebral cortex,testis		1.91796	13.4047	15.8425		4.65778	2.89865	2.89029	8.18441		0.294005		0.0419648	0	0.012246	0	4.65778	0.0577278	0	0.0667632	0.0162824	0.00703262	0.0298128	0	0.264321	0.0312267	0	0.0222367	0.0206056	0.0875212	0.00994543	0.084479	0.0102198	0	0.0234597	2.42851	0.0150788	0.0509081	0
	ENSG00000169918	SLC5A11	solute carrier family 5 (sodium/glucose cotransporter), member 11	Q8WWX8,I3L1G0,H3BN85	Potential transmembrane proteins,Membrane proteins predicted by MDM,MEMSAT3 predicted membrane proteins,MEMSAT-SVM predicted membrane proteins,Phobius predicted membrane proteins,SCAMPI predicted membrane proteins,SPOCTOPUS predicted membrane proteins,THUMBUP predicted membrane proteins,TMHMM predicted membrane proteins,>9TM proteins predicted by MDM,Mapped to UniProt SWISS-PROT,UniProt - Evidenc…		0	Group enriched	cerebral cortex,duodenum,kidney,small intestine		0.520052	13.3732	5.09622		6.73296	6.50882	11.1537	2.53636		1.32117		0.110483	0.0616167	0.13763	0.0814034	6.73296	0.23951	7.17275	0	0.612664	0	5.92056	0.101187	0.217276	0.0485799	0.0151594	0	0.0482969	0.118546	0.0595423	0.172185	12.9467	0.0798532	0.274608	0.310746	0.0615222	0.081651	0.0661264
	ENSG00000151023	KCNQ2	potassium voltage-gated channel, KQT-like subfamily, member 2	O43526,Q4VXP6,Q4VXP2,Q4VXP0,Q4VXP7,Q4VXP3,A6ND05,A6NM44	Transporters,Transporter channels and pores,Voltage-gated ion channels,Voltage-Gated Potassium Channels,Potential transmembrane proteins,Membrane proteins predicted by MDM,MEMSAT3 predicted membrane proteins,MEMSAT-SVM predicted membrane proteins,Phobius predicted membrane proteins,SCAMPI predicted membrane proteins,SPOCTOPUS predicted membrane proteins,THUMBUP predicted membrane proteins,TMHMM p…		0	Group enriched	adrenal gland,cerebral cortex,testis		1.91203	13.2278	13.6575		22.6615	25.904	21.5898	20.4908		1.65928		0.148244	7.43309	0.11504	0	22.6615	0.0603663	0.0724281	0	0.019235	0.223311	0.0736167	0	0.0166224	0.0272102	0	0.523188	0	1.05703	0	0	0.10493	0.005521	0.185152	11.8521	0	0.0877485	0.134142
	ENSG00000100987	GABRB1	gamma-aminobutyric acid (GABA) A receptor, beta 1	D6REM0,P18505,D6REL3,F5GXV5	Potential transmembrane proteins,Membrane proteins predicted by MDM,MEMSAT3 predicted membrane proteins,MEMSAT-SVM predicted membrane proteins,Phobius predicted membrane proteins,SCAMPI predicted membrane proteins,SPOCTOPUS predicted membrane proteins,THUMBUP predicted membrane proteins,TMHMM predicted membrane proteins,4TM proteins predicted by MDM,Potentially secreted proteins,Secreted proteins…		7e-06	Group enriched	cerebral cortex,heart muscle		4.34302	12.9604	17.4492		18.9891	19.2927	22.7421	14.9325		1.08825		0.244706	0.901263	0.435878	0.00853313	18.9891	0.17488	0.1767	0.09364	0.695597	4.37232	0.718628	0.569777	0	0	0.232373	0	0.279418	0.136938	0.0217615	0.0384833	0.705079	0.0116335	0.124795	0.127622	0.110659	0	0.212942
	ENSG00000095970	GLRA2	glycine receptor, alpha 2	P23416,C9JBL4	Transporters,Transporter channels and pores,Potential transmembrane proteins,Membrane proteins predicted by MDM,MEMSAT3 predicted membrane proteins,MEMSAT-SVM predicted membrane proteins,Phobius predicted membrane proteins,SCAMPI predicted membrane proteins,SPOCTOPUS predicted membrane proteins,THUMBUP predicted membrane proteins,TMHMM predicted membrane proteins,4TM proteins predicted by MDM,Pot…		1e-06	Group enriched	cerebral cortex,colon		2.41875	12.9235	17.0935		4.11431	1.05351	6.32738	4.96204		0.240694		0.0129152	0	0.124374	0	4.11431	1.701	0.0207715	0	0.00754127	0	0.00666985	0	0.0120149	0	0.0728688	0	0.102391	0.00898372	0	0	0.224991	0	0	0.0464399	0	0	0.0434677
	ENSG00000185149	INA	internexin neuronal intermediate filament protein, alpha	Q16352	Mapped to UniProt SWISS-PROT,UniProt - Evidence at protein level		0	Group enriched	adrenal gland,cerebral cortex		3.8677	12.9137	17.6605		48.6159	41.0822	58.0462	46.7194		2.75281		0.303644	12.5697	1.36758	0.0122033	48.6159	0.813547	0.48422	0.697287	0.187328	0.0173012	0.0675749	0.0813753	0.0741696	0.161499	0	1.08172	0.2105	0.149506	0.0176521	0.69009	1.08064	0.0160834	1.31272	2.36901	0.0583224	1.82022	0.0660202
	ENSG00000116661	ATP2B3	ATPase, Ca++ transporting, plasma membrane 3	Q16720	Enzymes,Hydrolases,Potential transmembrane proteins,Membrane proteins predicted by MDM,MEMSAT3 predicted membrane proteins,MEMSAT-SVM predicted membrane proteins,Phobius predicted membrane proteins,SCAMPI predicted membrane proteins,SPOCTOPUS predicted membrane proteins,THUMBUP predicted membrane proteins,TMHMM predicted membrane proteins,>9TM proteins predicted by MDM,Mapped to UniProt SWISS-PRO…		0	Group enriched	adrenal gland,cerebral cortex		1.16205	12.8832	12.7517		10.3982	4.23787	14.265	12.6918		0.815438		0.0174278	8.94815	0.173516	0.0084706	10.3982	0.0264518	0.045513	0.0113141	0.152438	0.0130608	0.225989	0	0.0412346	0.012996	0.0152647	0.0317924	0.750839	0.043015	0.432424	0.114814	0.0498822	0.0408495	0.0455396	0.249022	0.00434905	0.00913475	0.15511
	ENSG00000145284	CPLX2	complexin 2	Q6PUV4,,D6RGY3,D6RI05,D6R960,D6RBA5,D6RDN3	Mapped to UniProt SWISS-PROT,UniProt - Evidence at protein level		4e-06	Group enriched	adrenal gland,cerebral cortex		3.8715	12.4801	18.7039		114.982	65.3821	191.299	88.2645		6.14749		1.30261	29.6995	1.08381	0.0190766	114.982	1.39327	1.88684	0.0904547	0.133331	0.00672743	0.119512	0.0146814	0.0584202	0.0609247	0.0160034	5.21524	0	0.170206	0.0113417	0.195351	1.54222	0.00682667	5.79647	1.73613	0.0242177	0.396181	0.0209347
	ENSG00000183186	UNC5A	unc-5 homolog A (C. elegans)	Q6ZN44,	Potential transmembrane proteins,Membrane proteins predicted by MDM,MEMSAT3 predicted membrane proteins,MEMSAT-SVM predicted membrane proteins,Phobius predicted membrane proteins,SCAMPI predicted membrane proteins,SPOCTOPUS predicted membrane proteins,THUMBUP predicted membrane proteins,TMHMM predicted membrane proteins,1TM proteins predicted by MDM,Potentially secreted proteins,Secreted proteins…		0	Group enriched	adrenal gland,cerebral cortex		2.33309	12.1977	14.9654		17.2707	9.34863	19.149	23.3145		1.15404		0.182852	7.4025	0.369139	0.112355	17.2707	0.04509	0.459265	0.0885846	0.299945	0.0359722	0.0641559	0.0314773	0.182183	1.01139	0.217418	0.850141	0.0135928	0.243902	0.182619	0.0633714	0.180332	0.0223144	0.421863	0.656803	0.168364	0.296402	0.286336
	ENSG00000091129	SH3GL3	SH3-domain GRB2-like 3	Q99963,H3BRH8,Q8IVP1	SH3-domain containing proteins,Mapped to UniProt SWISS-PROT,UniProt - Evidence at protein level		0	Group enriched	cerebral cortex,testis		0.613059	12.1926	8.99486		36.5578	22.5293	44.1272	43.0168		4.0643		0	1.12559	0.344062	0.0529466	36.5578	0.0175468	0.11383	2.36981	0	0.163244	1.84135	0	3.94457	0.277294	0.203021	0.0333829	0.557453	0.705703	0.0727064	0.416013	0.0781211	0	0.100185	59.6317	0.218568	0.520158	0.390903
	ENSG00000160307	CERS1	ceramide synthase 1	P27544,Q5XG75,	Potential transmembrane proteins,Membrane proteins predicted by MDM,MEMSAT3 predicted membrane proteins,MEMSAT-SVM predicted membrane proteins,Phobius predicted membrane proteins,SCAMPI predicted membrane proteins,SPOCTOPUS predicted membrane proteins,THUMBUP predicted membrane proteins,TMHMM predicted membrane proteins,6TM proteins predicted by MDM,Mapped to UniProt SWISS-PROT,UniProt - Evidence…		0	Group enriched	cerebral cortex,testis		3.43106	12.1663	16.724		62.515	87.0477	60.6619	39.8355		3.73805		0.186964	2.75499	0.624842	0.0290753	62.515	0.341668	0.136521	0.956115	2.45444	1.78432	0.126185	0.120594	0.687301	0.103544	3.31798	0.42908	0.518262	0.632366	0.505371	0.486813	0.423566	0.186243	0.258565	18.2203	1.01818	1.21354	0.895396
	ENSG00000054803	DDX25	DEAD (Asp-Glu-Ala-Asp) box helicase 25	Q9UHL0,J3QL17,H0YD26,B1NSN7	Enzymes,Hydrolases,Mapped to UniProt SWISS-PROT,UniProt - Evidence at protein level,Potentially secreted proteins,Secreted proteins predicted by MDSP,Phobius predicted secreted proteins,SPOCTOPUS predicted secreted proteins		0	Group enriched	cerebral cortex,testis		0.27122	11.9971	4.98217		21.2272	27.6527	17.0392	18.9897		4.26064		0.0528913	3.47992	0.203116	0.0700405	21.2272	0.258674	0.272997	0.07606	0.184767	0.171114	2.64471	0.122258	0.259279	0.0796994	0.704167	0.420171	0.0867419	0.262967	0.10752	0.674596	0.134659	0.315911	0.526022	78.2658	4.14654	0.0259756	0.263422
	ENSG00000184672	TMEM233	transmembrane protein 233	B4DJY2	Potential transmembrane proteins,Membrane proteins predicted by MDM,MEMSAT3 predicted membrane proteins,MEMSAT-SVM predicted membrane proteins,Phobius predicted membrane proteins,SCAMPI predicted membrane proteins,SPOCTOPUS predicted membrane proteins,THUMBUP predicted membrane proteins,TMHMM predicted membrane proteins,2TM proteins predicted by MDM,Mapped to UniProt SWISS-PROT,UniProt - Inferred…		3e-06	Group enriched	cerebral cortex,thyroid gland		0.507913	11.557	6.57908		7.14082	0.801747	13.2902	7.33052		1.08538		0.648509	0.453868	0.303002	0	7.14082	0.199904	0.262008	0.22746	0.444886	0.533454	0.497386	0.306024	0.917191	0.35687	0.693678	0.0379051	0.0690301	0.381555	0.0604494	0	0.254538	0.136529	0.364965	0.282648	14.0592	0.436646	0.236873
	ENSG00000100146	DLGAP3	discs, large (Drosophila) homolog-associated protein 3	O95886	Mapped to UniProt SWISS-PROT,UniProt - Evidence at protein level		0	Group enriched	cerebral cortex,testis		4.17459	11.5219	18.0354		14.9468	6.21174	22.388	16.2408		0.82875		0.113654	0.161275	0.363565	0.139443	14.9468	0.0625373	0.125179	0.353623	0.030842	0.0199145	0.406264	0.0505035	0.0942464	0.344481	0.0390892	0.253572	0.0680205	0.0359182	0.0396409	0.0184684	0.110518	0.804002	0.132109	3.58043	0.0111418	0.0302692	0.0406992
	ENSG00000162630	NXPH2	neurexophilin 2	O95156	Potential transmembrane proteins,MEMSAT3 predicted membrane proteins,Potentially secreted proteins,Secreted proteins predicted by MDSP,SignalP predicted secreted proteins,Phobius predicted secreted proteins,SPOCTOPUS predicted secreted proteins,Mapped to UniProt SWISS-PROT,UniProt - Evidence at transcript level		0	Group enriched	cerebral cortex,kidney,ovary		0.371424	11.2641	4.72227		2.7216	1.43756	4.50347	2.22377		0.576333		0	0.242125	0.133943	0	2.7216	0.0446244	0	0	0	0	4.14109	0	0.0636724	0.0137949	7.32747	0	0.101455	0.0248208	0	0	0.142044	0	0.0496669	0.134775	0	0	0.419922
	ENSG00000140538	CNTN6	contactin 6	Q9UQ52,F8VWS7,F8WDQ0,F5H752	Potential transmembrane proteins,Membrane proteins predicted by MDM,MEMSAT3 predicted membrane proteins,MEMSAT-SVM predicted membrane proteins,SCAMPI predicted membrane proteins,THUMBUP predicted membrane proteins,1TM proteins predicted by MDM,Potentially secreted proteins,Secreted proteins predicted by MDSP,SignalP predicted secreted proteins,Phobius predicted secreted proteins,SPOCTOPUS predict…		0	Group enriched	adrenal gland,cerebral cortex,lung,placenta,thyroid gland		0.203072	11.257	2.48876		3.20189	2.99431	2.14758	4.46379		1.28654		0.302323	4.24881	0.124742	0	3.20189	0.0843781	0.0188583	0.222642	0.272584	0.177045	0.134174	0.0734382	5.49987	0.035099	0.0162288	0.101932	3.44205	0.0387643	0.17011	0.00926247	0.0341258	0.00449855	0	0.571378	15.7673	0.0969341	0.0881463
	ENSG00000196581	RBFOX3	RNA binding protein, fox-1 homolog (C. elegans) 3	J3QRF4,J3QQZ2,A6NFN3,,B4DF29,K7EQK7	Potential transmembrane proteins,MEMSAT-SVM predicted membrane proteins,SCAMPI predicted membrane proteins,Mapped to UniProt SWISS-PROT,UniProt - Evidence at transcript level,TMHMM predicted membrane proteins,Potentially secreted proteins,Phobius predicted secreted proteins		0	Group enriched	cerebral cortex,esophagus,prostate,testis,urinary bladder,uterus 1		1.81609	11.2308	8.33068		28.1386	13.4468	31.0943	39.8746		3.3777		0.543293	0.527528	0.138461	0.265391	28.1386	0.39317	1.27311	8.77672	0.0672663	0.0203339	0.24147	0.0122823	0.13064	0.239781	0.219285	0.061944	0.0218551	15.4941	0.00369583	0.0363817	0.851943	0.239196	0.0927352	6.46999	0.030178	12.7309	14.1778
	ENSG00000250091	NGB	neuroglobin	Q9NPG2	Mapped to UniProt SWISS-PROT,UniProt - Evidence at protein level		1e-06	Group enriched	adrenal gland,cerebral cortex,pancreas		0.402974	11.2162	5.46403		2.67878	3.2962	3.34951	1.39064		0.490258		0.153988	6.64753	0.192782	0	2.67878	0.197747	0.167098	0.163787	0.0138381	0	0	0	0.0120698	0.00636258	0	2.30837	0	0	0	0	0.3327	0	0.0161411	0.345771	0	0	0
	ENSG00000174672	HTR1A	5-hydroxytryptamine (serotonin) receptor 1A, G protein-coupled	D6RA34,P08908	G-protein coupled receptors,Serotonin receptors,GPCRs excl olfactory receptors,Potential transmembrane proteins,Membrane proteins predicted by MDM,MEMSAT3 predicted membrane proteins,MEMSAT-SVM predicted membrane proteins,Phobius predicted membrane proteins,SCAMPI predicted membrane proteins,SPOCTOPUS predicted membrane proteins,THUMBUP predicted membrane proteins,TMHMM predicted membrane protein…		0.002027	Group enriched	cerebral cortex,ovary		0.277787	11.1766	5.4295		1.29359	1.04909	1.52018	1.3115		0.238252		0	0	0	0	1.29359	0	0	0	0	0.0882058	0	0	0.0403442	0	4.65677	0	0.039887	0.0342717	0	0	0	0.0135481	0	0.266198	0	0	0
	ENSG00000124785	ADD2	adducin 2 (beta)	P35612,C9JTM0,C9J080,C9J299,	Mapped to UniProt SWISS-PROT,UniProt - Evidence at protein level		3e-06	Group enriched	bone marrow,cerebral cortex		0.6055	11.1168	7.3502		25.5387	21.186	23.3025	32.1277		3.47457		0.958685	1.65639	2.27711	42.178	25.5387	0.778681	0.351813	1.21659	0.396459	0.602973	0.0608453	0.125908	1.85496	2.97732	0.507356	0.711026	0.817198	0.690083	0.299272	0.523238	0.497841	1.13313	0.483552	3.04569	2.27495	1.34809	0.507407
	ENSG00000107518	SYT14	synaptotagmin XIV	Q8NB59,F5H1A2	Potential transmembrane proteins,Membrane proteins predicted by MDM,MEMSAT3 predicted membrane proteins,MEMSAT-SVM predicted membrane proteins,Phobius predicted membrane proteins,SCAMPI predicted membrane proteins,SPOCTOPUS predicted membrane proteins,THUMBUP predicted membrane proteins,TMHMM predicted membrane proteins,1TM proteins predicted by MDM,Mapped to UniProt SWISS-PROT,UniProt - Evidence…		0	Group enriched	adrenal gland,cerebral cortex,testis,thyroid gland		0.274933	10.9466	3.68435		2.74631	4.16242	2.28558	1.79093		0.7454		0	2.08998	0.0780637	0.00979423	2.74631	0.0510111	0.0269319	0.0100978	0.0230467	0.0098348	0.0941486	0	0	0.00660238	0.0110968	0.115317	0.0042402	0.169379	0.00800713	0.0469127	0.0434305	0	0.161213	3.98935	9.98901	0.0123248	0.429691
	ENSG00000185818	ELMOD1	ELMO/CED-12 domain containing 1	E9PLM8,Q8N336	Potential transmembrane proteins,Membrane proteins predicted by MDM,MEMSAT-SVM predicted membrane proteins,Phobius predicted membrane proteins,SCAMPI predicted membrane proteins,SPOCTOPUS predicted membrane proteins,1TM proteins predicted by MDM,Mapped to UniProt SWISS-PROT,UniProt - Evidence at transcript level		0	Group enriched	cerebral cortex,skin 1		1.46332	10.917	13.1874		41.839	17.6797	57.377	50.4603		3.17264		0.35732	3.22573	0.195713	0	41.839	0.0956894	0.0941715	0.173863	0.0803057	2.94465	2.85894	0.0879623	0.511118	0.191281	0.0497902	0	0.112771	0.985422	0.0886591	28.5918	0.105045	0.0553923	0.00754887	2.54683	0.127746	0.0522174	0.282276
	ENSG00000154277	PTCHD2	patched domain containing 2	Q9P2K9,Q9UJD7,C9J5P0	Potential transmembrane proteins,Membrane proteins predicted by MDM,MEMSAT3 predicted membrane proteins,MEMSAT-SVM predicted membrane proteins,Phobius predicted membrane proteins,SCAMPI predicted membrane proteins,SPOCTOPUS predicted membrane proteins,THUMBUP predicted membrane proteins,TMHMM predicted membrane proteins,>9TM proteins predicted by MDM,Mapped to UniProt SWISS-PROT,UniProt - Evidenc…		0	Group enriched	cerebral cortex,testis		1.18556	10.9063	11.219		3.69814	5.0934	4.17592	1.8251		0.329631		0.0277411	0.312546	0.0644354	0.0260435	3.69814	0.0645147	0.178109	0.0764943	0.0420885	0.00380095	0.0762839	0	0.0621689	0.0920367	0.0104729	0.101488	0.0142594	0.290963	0.0277114	0.00396547	0.153825	0.0769848	0.160486	3.11933	0.0315214	0.0532515	0.131378
	ENSG00000165478	CSMD1	CUB and Sushi multiple domains 1	,F8W9C3,E5RIG2,F5GZ18,F5H2I8,F5GWX4	Potential transmembrane proteins,Membrane proteins predicted by MDM,MEMSAT-SVM predicted membrane proteins,Phobius predicted membrane proteins,SCAMPI predicted membrane proteins,SPOCTOPUS predicted membrane proteins,THUMBUP predicted membrane proteins,TMHMM predicted membrane proteins,1TM proteins predicted by MDM,Potentially secreted proteins,Secreted proteins predicted by MDSP,SignalP predicted…		0	Group enriched	cerebral cortex,testis		3.51193	10.8318	16.5377		25.7484	18.3337	5.24284	53.6688		1.55695		0.213337	0.297809	0.0998451	0.0383133	25.7484	0.169669	0.0451261	0.253479	0.0633663	0.00869012	0.831358	0	0.25455	0.113139	0.340436	0.16551	1.41811	0.168972	0.00428363	0.141777	0.0953695	1.52699	0.0780155	7.33171	1.36163	1.15551	0.112279
	ENSG00000196368	C10orf90	chromosome 10 open reading frame 90	,Q96M02,F5GZL2,Q5T024	Mapped to UniProt SWISS-PROT,UniProt - Evidence at transcript level		0	Group enriched	cerebral cortex,salivary gland,testis		1.10569	10.8293	8.84889		7.44935	5.87688	11.9107	4.56046		0.84184		0.619573	0.086373	0.229516	0.0155473	7.44935	0.0451294	0	0.0960452	0.14511	0.0291235	0.0825147	0.0168787	0	0	0.05641	0.0499353	0.323368	0.070101	5.94209	0.474599	0.0197404	0	0	6.73729	0.185674	0	0.0553037
	ENSG00000053438	GRIA1	glutamate receptor, ionotropic, AMPA 1	P42261,E7EMV5,B7Z9G9	Potential transmembrane proteins,Membrane proteins predicted by MDM,MEMSAT3 predicted membrane proteins,MEMSAT-SVM predicted membrane proteins,Phobius predicted membrane proteins,SCAMPI predicted membrane proteins,SPOCTOPUS predicted membrane proteins,THUMBUP predicted membrane proteins,TMHMM predicted membrane proteins,3TM proteins predicted by MDM,Potentially secreted proteins,Secreted proteins…		0	Group enriched	cerebral cortex,lung		4.97072	10.4797	18.6741		39.4487	40.155	41.5276	36.6635		2.11248		1.24594	0.764374	0.692862	0	39.4487	0.129017	0.248188	0.209659	0.51282	0.860857	0.125159	0.00603237	7.93622	0.0611455	0.517163	0.22027	0.15653	0.233748	0.0414795	0.150811	0.325846	0.0654721	0.151945	2.2608	0.126974	0.23813	0.306728
	ENSG00000175497	CDH20	cadherin 20, type 2	Q9HBT6,K7ESP2	Potential transmembrane proteins,Membrane proteins predicted by MDM,MEMSAT3 predicted membrane proteins,MEMSAT-SVM predicted membrane proteins,Phobius predicted membrane proteins,SCAMPI predicted membrane proteins,SPOCTOPUS predicted membrane proteins,THUMBUP predicted membrane proteins,TMHMM predicted membrane proteins,1TM proteins predicted by MDM,Potentially secreted proteins,Secreted proteins…		0	Group enriched	adipose tissue,cerebral cortex		2.33549	10.4716	15.2631		14.9151	21.561	8.8038	14.3806		0.977204		6.38631	0.138441	0.0759828	0.0247999	14.9151	0.212967	0.414424	1.0171	0.0710133	0.0888396	0.262235	0.00817667	0.0737437	0.119819	0.206474	0.061798	0.123141	0.307416	0.019616	0.444304	0.0114231	0.272495	0.0278165	0.832671	0.16174	0.0281827	0.0784508
	ENSG00000105088	RASGRF1	Ras protein-specific guanine nucleotide-releasing factor 1	F8VPA5,J3KQP9,Q13972	Potential transmembrane proteins,SPOCTOPUS predicted membrane proteins,THUMBUP predicted membrane proteins,Mapped to UniProt SWISS-PROT,UniProt - Evidence at protein level		0	Group enriched	cerebral cortex,lung		0.526587	10.396	6.92524		19.904	13.0235	22.6572	24.0313		2.87413		0.158397	1.25565	2.49045	0.0271617	19.904	0.251006	0.115027	0.239971	0.498818	0.86928	1.66667	0.0446006	37.7981	2.23091	0.911331	1.44663	0.47928	0.730545	0.100877	0.0580925	0.281829	1.52849	0.489708	0.609671	0.0798915	0.559779	2.77521
	ENSG00000119946	LECT1	leukocyte cell derived chemotaxin 1	O75829,E9PKI9	Potential transmembrane proteins,Membrane proteins predicted by MDM,MEMSAT3 predicted membrane proteins,MEMSAT-SVM predicted membrane proteins,Phobius predicted membrane proteins,SCAMPI predicted membrane proteins,SPOCTOPUS predicted membrane proteins,THUMBUP predicted membrane proteins,TMHMM predicted membrane proteins,1TM proteins predicted by MDM,Mapped to UniProt SWISS-PROT,UniProt - Evidence…		0	Group enriched	cerebral cortex,salivary gland,testis,thyroid gland		0.212929	9.93436	2.31722		1.00502	0.527418	1.35238	1.13526		0.433718		0	0	0.0312926	0.0211905	1.00502	0.162471	0	0.159631	0.0194615	0.0318208	0	0	0.0754789	0	0	0.228353	0.186199	0.20437	4.71997	0.0160034	0.0186966	0.258554	0.0225807	1.82325	2.72603	0	0
	ENSG00000120088	STMN2	stathmin-like 2	Q93045,E5RGX5	Potentially secreted proteins,Phobius predicted secreted proteins,Mapped to UniProt SWISS-PROT,UniProt - Evidence at protein level		3.8e-05	Group enriched	adrenal gland,cerebral cortex		3.98936	9.64103	17.3808		235.882	92.4535	268.037	347.155		13.5714		1.40055	59.1277	8.53073	0.0800338	235.882	10.1987	10.286	0.679663	3.19521	0.0580075	0.213568	1.67739	0.0568316	0.599025	0.0268983	1.99483	0.177437	0.965095	0.547075	7.85506	15.2997	1.97449	2.69355	0.93954	0.0172528	0.451472	1.49997
	ENSG00000089847	PABPC1L2A	poly(A) binding protein, cytoplasmic 1-like 2A	Q5JQF8	Mapped to UniProt SWISS-PROT,UniProt - Evidence at transcript level		0	Group enriched	adrenal gland,cerebral cortex,prostate,testis		1.51602	9.61106	11.5241		4.43695	2.56967	6.10756	4.63363		0.385016		0.0259303	1.06696	0.0123027	0	4.43695	0.0288107	0.249265	0	0	0.0104596	0.0137829	0	0.0136365	0.0107003	0.0130604	0.0378462	0	2.9267	0.202235	0	0	0.157715	0	1.15219	0.0141278	0.0179091	0.0048464
	ENSG00000232434	RIMS2	regulating synaptic membrane exocytosis 2	E9PFB6,D6RDY0,Q9UQ26,F8W6W8,D6RA03,E5RI36	Mapped to UniProt SWISS-PROT,UniProt - Evidence at protein level		1e-06	Group enriched	adrenal gland,cerebral cortex		0.376102	9.43115	5.74924		19.4435	14.0626	19.0084	25.2596		3.38193		0.0828275	51.6974	0.420601	0.15397	19.4435	0.170848	0.651107	0.286438	1.27456	0.124755	0.29516	0.00574983	0.120923	0.197062	1.88518	0.721233	0.748219	2.64131	0.141001	0.0376589	0.706259	0.0597844	1.15075	3.7716	2.62776	1.22814	0.66822
	ENSG00000113578	NEUROD1	neuronal differentiation 1	Q13562	Transcription factors,Mapped to UniProt SWISS-PROT,UniProt - Evidence at protein level		0	Group enriched	cerebral cortex,colon,duodenum,pancreas,small intestine,stomach 1		0.558317	9.42233	3.51057		3.47456	5.65083	0.817524	3.95532		0.989742		0.0290453	0	0.106582	0.00919905	3.47456	2.13272	5.63664	0	0	0.0131638	0.084904	0	0.00426588	0.0158971	0	4.39602	0.010037	0.0407435	0	0.0289589	3.98644	0	6.22327	0.457241	0.00644663	0.066905	0
	ENSG00000143858	SLC6A1	solute carrier family 6 (neurotransmitter transporter, GABA), member 1	P30531,C9J5P8,B7Z3C5	Transporters,Electrochemical Potential-driven transporters,Potential transmembrane proteins,Membrane proteins predicted by MDM,MEMSAT3 predicted membrane proteins,MEMSAT-SVM predicted membrane proteins,Phobius predicted membrane proteins,SCAMPI predicted membrane proteins,SPOCTOPUS predicted membrane proteins,THUMBUP predicted membrane proteins,TMHMM predicted membrane proteins,>9TM proteins pred…		0	Group enriched	cerebral cortex,liver		1.3688	9.40375	12.671		62.8482	81.3317	57.1124	50.1006		4.96002		0.346434	1.06006	0.310535	0.0413811	62.8482	0.392678	0.335122	4.15775	1.35331	2.02466	0.586322	45.9149	1.22066	0.245846	1.20019	0.125898	0.574179	1.22466	0.181484	0.348335	0.397369	0.829654	0.184658	5.78296	0.610132	0.877734	0.745546
	ENSG00000172209	GPR12	G protein-coupled receptor 12	P47775	G-protein coupled receptors,GPCRs excl olfactory receptors,Potential transmembrane proteins,Membrane proteins predicted by MDM,MEMSAT3 predicted membrane proteins,MEMSAT-SVM predicted membrane proteins,Phobius predicted membrane proteins,SCAMPI predicted membrane proteins,SPOCTOPUS predicted membrane proteins,THUMBUP predicted membrane proteins,TMHMM predicted membrane proteins,GPCRHMM predicted …		0.00065	Group enriched	cerebral cortex,salivary gland		2.51791	9.36882	14.8202		4.71071	2.29159	5.52848	6.31207		0.317858		0.18071	0.0744558	0	0.104051	4.71071	0.166437	0.0584411	0.0751891	0.0365454	0.041837	0.0303741	0	0.0720744	0.00814094	0.0299717	0	0.35125	0.0330761	1.87088	0.247063	0.120695	0.108373	0.0902243	0.117777	0.0360064	0.0071467	0.0107252
	ENSG00000204071	TMEM130	transmembrane protein 130	Q8N3G9,G3V0E7,C9JQV5,B7Z2F1	Potential transmembrane proteins,Membrane proteins predicted by MDM,MEMSAT3 predicted membrane proteins,MEMSAT-SVM predicted membrane proteins,Phobius predicted membrane proteins,SCAMPI predicted membrane proteins,SPOCTOPUS predicted membrane proteins,THUMBUP predicted membrane proteins,TMHMM predicted membrane proteins,1TM proteins predicted by MDM,Potentially secreted proteins,Secreted proteins…		0	Group enriched	adrenal gland,cerebral cortex,testis		2.17688	9.29054	12.8696		101.7	41.9057	146.799	116.395		7.90231		0.782428	36.3652	1.42076	0.0641264	101.7	0.828507	0.973426	0.738825	1.63322	0.388974	3.42618	0.0113471	6.6298	1.95809	0.916994	0.698285	0.683896	2.24987	0.363899	0.105309	1.37989	0.403597	0.548809	46.7181	0.219161	1.19605	0.957642
	ENSG00000164188	DLGAP2	discs, large (Drosophila) homolog-associated protein 2	Q9P1A6,	Nuclear receptors,Mapped to UniProt SWISS-PROT,UniProt - Evidence at protein level		0	Group enriched	cerebral cortex,kidney,testis		0.378748	9.18016	5.20636		3.16766	1.57694	3.63166	4.29437		0.608421		0.104996	0.275192	0.119312	0.0456631	3.16766	0.0322556	0.041131	0.112863	0.0326161	0.00304092	2.0738	0.072804	0.0465001	0.125653	0.112207	0.0162842	0.0532594	0.117415	0.0915463	0.449381	0.10639	0.188533	0.0398003	8.3635	0.493998	0.0313298	0.110237
	ENSG00000147234	KCTD4	potassium channel tetramerization domain containing 4	Q8WVF5	Mapped to UniProt SWISS-PROT,UniProt - Evidence at transcript level		2e-06	Group enriched	cerebral cortex,skin 1		4.40392	9.14255	17.8089		10.7613	5.38326	14.0012	12.8995		0.604267		0.0171807	0.0812664	0.0861642	0.0782268	10.7613	0.231435	0.240751	0	0.722167	0.196349	0.165386	0.0183236	0	0.0168563	0.0156833	0.130545	0.301104	0.0323493	0.432308	2.44358	0.270323	0.0393464	0.016327	0.0182101	0	0	0
	ENSG00000197177	MDGA2	MAM domain containing glycosylphosphatidylinositol anchor 2	Q7Z553,G3V5Z1,,E9PMG9,G3V5U0,F8WE89	Potential transmembrane proteins,Membrane proteins predicted by MDM,MEMSAT3 predicted membrane proteins,MEMSAT-SVM predicted membrane proteins,Phobius predicted membrane proteins,SCAMPI predicted membrane proteins,SPOCTOPUS predicted membrane proteins,THUMBUP predicted membrane proteins,TMHMM predicted membrane proteins,2TM proteins predicted by MDM,Mapped to UniProt SWISS-PROT,UniProt - Evidence…		0	Group enriched	cerebral cortex,testis		0.879681	9.0099	9.42537		4.71879	6.32901	2.39706	5.43029		0.500647		0.14268	0.384085	0.0441312	0.0654622	4.71879	0.14736	0.0327402	0.0660497	0.382562	0.0449613	0.139844	0.233444	0.0611282	0	0.136825	0	0.0136925	0.145218	0.0396806	0.55955	0.0237692	0.0799319	0.400725	5.3642	0.128668	0.0969655	0.0650126
	ENSG00000174473	PABPC1L2B	poly(A) binding protein, cytoplasmic 1-like 2B	Q5JQF8	Mapped to UniProt SWISS-PROT,UniProt - Evidence at transcript level		0	Group enriched	adrenal gland,cerebral cortex,prostate,testis		1.4255	9.00621	11.1057		4.46351	2.46361	5.91607	5.01085		0.40191		0.0316098	1.05535	0.0232731	0	4.46351	0.0134958	0.27688	0.015126	0.0112519	0.0104596	0.0268734	0	0.0278162	0.0327131	0.0133075	0.091135	0	3.1312	0.163831	0	0	0.125859	0	1.32447	0.00847508	0	0.0049421
	ENSG00000146267	SLC25A18	solute carrier family 25 (glutamate carrier), member 18	Q9H1K4	Transporters,Electrochemical Potential-driven transporters,Potential transmembrane proteins,Membrane proteins predicted by MDM,MEMSAT3 predicted membrane proteins,MEMSAT-SVM predicted membrane proteins,Phobius predicted membrane proteins,SPOCTOPUS predicted membrane proteins,THUMBUP predicted membrane proteins,TMHMM predicted membrane proteins,4TM proteins predicted by MDM,Mapped to UniProt SWISS…		0	Group enriched	adipose tissue,cerebral cortex,liver		1.32392	8.97704	10.214		43.7673	73.2139	20.2914	37.7965		4.28504		22.9626	0.83947	0.334812	0.0136765	43.7673	0.282259	0.254486	0.135804	0.95798	0.527868	0.758343	33.059	0.268076	0.256726	0.807253	0.250235	0.095445	3.1789	0.37959	0.0900337	0.133317	0.940952	0.375154	3.70533	0.248364	0.231985	0.841132
	ENSG00000013297	IGFL4	IGF-like family member 4	Q6B9Z1,M0QYY9	Potentially secreted proteins,Phobius predicted secreted proteins,Mapped to UniProt SWISS-PROT,UniProt - Evidence at transcript level		2e-06	Group enriched	cerebral cortex,skin 1		0.343712	8.92892	5.51103		2.19215	1.4639	3.89023	1.22231		0.397774		0.0152826	0.435234	0	0	2.19215	0.0715586	0.022144	0.0381341	0.0775824	0.0190106	0	0	0	0.0374736	0.061722	0.0405995	0.0114259	0.0896757	0.453413	6.37786	0.149903	0.0798945	0.00795057	0.479902	0.00950348	0	0.0694879
	ENSG00000115041	NKAIN4	Na+/K+ transporting ATPase interacting 4	J3JS66,Q8IVV8,A6NNM2,J9JIE8	Potential transmembrane proteins,Membrane proteins predicted by MDM,MEMSAT3 predicted membrane proteins,MEMSAT-SVM predicted membrane proteins,Phobius predicted membrane proteins,SCAMPI predicted membrane proteins,SPOCTOPUS predicted membrane proteins,THUMBUP predicted membrane proteins,TMHMM predicted membrane proteins,2TM proteins predicted by MDM,3TM proteins predicted by MDM,Potentially secre…		0.006843	Group enriched	cerebral cortex,kidney		2.87118	8.80789	16.7468		34.0643	72.0678	9.45981	20.6653		2.03408		0.351438	0.800676	0.113982	0.0908895	34.0643	0.129239	0.308617	0	0.181151	0	11.8642	0.162087	0.0914243	0	0.0427271	0.0925105	2.60724	0.102434	0	0.270188	0.315042	0.0926867	0.0975339	1.74344	0.463349	0	0.934982
	ENSG00000077264	LPPR3	hsa-mir-3187	K7ELK5,Q6T4P5,	Potential transmembrane proteins,Membrane proteins predicted by MDM,MEMSAT3 predicted membrane proteins,MEMSAT-SVM predicted membrane proteins,Phobius predicted membrane proteins,SCAMPI predicted membrane proteins,SPOCTOPUS predicted membrane proteins,THUMBUP predicted membrane proteins,TMHMM predicted membrane proteins,5TM proteins predicted by MDM,Enzymes,Hydrolases,6TM proteins predicted by MD…		0	Group enriched	bone marrow,cerebral cortex,lung,testis		0.801699	8.79014	8.74655		4.00387	2.38668	2.24214	7.3828		0.457766		0	0	0.0342766	4.99423	4.00387	0.0211476	0	0	0.0724366	0.00918327	0.00481275	0.0216338	1.08546	0.00865652	0.0445	0	0.106563	0.0842987	0	0	0.076668	0.0346174	0.0214997	1.3314	0.00831033	0.0714695	0.324652
	ENSG00000176406	HRK	harakiri, BCL2 interacting protein (contains only BH3 domain)	O00198,	Potential transmembrane proteins,Membrane proteins predicted by MDM,Phobius predicted membrane proteins,SCAMPI predicted membrane proteins,SPOCTOPUS predicted membrane proteins,THUMBUP predicted membrane proteins,TMHMM predicted membrane proteins,1TM proteins predicted by MDM,Mapped to UniProt SWISS-PROT,UniProt - Evidence at protein level		0.007517	Group enriched	cerebral cortex,thyroid gland		1.7454	8.75271	13.0261		8.4537	4.19666	7.03093	14.1335		0.648983		0.0853912	0.686478	0.297056	0.377805	8.4537	0.196558	0.0111653	0.0409295	0.0195517	0.10185	0.071526	0.00723143	0.156548	0.759599	0.0229922	0	0.075327	0.0044385	0.150253	0.0244153	0.0614268	0.183601	0.0382757	0.638175	4.8434	0.0927428	0.122092
	ENSG00000148798	C14orf23	chromosome 14 open reading frame 23	Q86U37,F8VZL1,F8VQW4	Mapped to UniProt SWISS-PROT,UniProt - Evidence at transcript level,Potentially secreted proteins,SPOCTOPUS predicted secreted proteins		0	Group enriched	cerebral cortex,testis		1.20855	8.46845	13.6242		4.36839	4.70366	4.41202	3.98948		0.320634		0.0266163	0	0.0274998	0.048222	4.36839	0.00465847	0	0.0227095	0	0.0149953	0	0	0.014331	0	0	0	0.0037974	0	0	0.0200415	0	0	0	3.61458	0	0.471336	0.0199484
	ENSG00000126500	ASIC4	acid-sensing (proton-gated) ion channel family member 4	Q96FT7	Potential transmembrane proteins,Membrane proteins predicted by MDM,MEMSAT3 predicted membrane proteins,MEMSAT-SVM predicted membrane proteins,Phobius predicted membrane proteins,SCAMPI predicted membrane proteins,SPOCTOPUS predicted membrane proteins,THUMBUP predicted membrane proteins,2TM proteins predicted by MDM,Potentially secreted proteins,SPOCTOPUS predicted secreted proteins,Mapped to Uni…		0.033983	Group enriched	adrenal gland,cerebral cortex		4.4477	8.44032	17.3635		9.98412	25.7607	3.2845	0.907154		0.575007		0.229136	2.24478	0.0911767	0.0204071	9.98412	0.0253175	0.198793	0.0246036	0.222794	0.0837874	0.119283	0	0.506884	0.0325889	0.0289577	0	0.109222	0.127704	0.0118783	0.0248176	0.076987	0.0633488	0.188011	0.724433	0.0416795	0.0164711	0.328023
	ENSG00000104435	MEGF11	multiple EGF-like-domains 11	A6BM72,H3BR81,C9JYE7	Potential transmembrane proteins,Membrane proteins predicted by MDM,MEMSAT3 predicted membrane proteins,MEMSAT-SVM predicted membrane proteins,Phobius predicted membrane proteins,SCAMPI predicted membrane proteins,SPOCTOPUS predicted membrane proteins,THUMBUP predicted membrane proteins,TMHMM predicted membrane proteins,1TM proteins predicted by MDM,Potentially secreted proteins,Secreted proteins…		0.004863	Group enriched	cerebral cortex,testis		1.32084	8.32641	10.431		9.80345	24.9503	2.15023	2.30981		0.93984		0.081649	0.149471	0.146268	0.660163	9.80345	0.0672625	0.0100274	0.16084	0.0500264	0.00895495	0.409735	0	0.863207	0.373115	0.669952	0.398334	0.114105	0.340628	0.289842	1.03439	0.0608491	0.342374	0.611753	7.42211	0.325943	0.481601	0.499643
	ENSG00000130822	SPOCK3	sparc/osteonectin, cwcv and kazal-like domains proteoglycan (testican) 3	Q9BQ16,E7EQ24,E7EVH4,Q4W5S3,E7ESN1,E7ENT7,H0YA19,B4DG04,E7ENM6,E7ENY3,E7EMP8,B4DJY3	Potential transmembrane proteins,THUMBUP predicted membrane proteins,TMHMM predicted membrane proteins,Potentially secreted proteins,Secreted proteins predicted by MDSP,SignalP predicted secreted proteins,Phobius predicted secreted proteins,SPOCTOPUS predicted secreted proteins,Mapped to UniProt SWISS-PROT,UniProt - Evidence at protein level		0	Group enriched	adrenal gland,cerebral cortex,ovary,prostate		1.03002	8.32331	8.21936		69.5342	61.2719	89.7437	57.5869		8.4598		0.616671	30.8487	1.35666	0.109089	69.5342	1.71133	0.846572	0.441107	1.15051	0.47477	0.330431	0.333071	0.396475	0.933328	35.635	0.4218	0.049848	67.5074	1.02746	0.0435813	1.96998	0.541207	1.02685	1.5794	0.0741607	6.11311	3.34198
	ENSG00000145832	DYDC2	DPY30 domain containing 2	Q96IM9	Mapped to UniProt SWISS-PROT,UniProt - Evidence at transcript level		0	Group enriched	cerebral cortex,lung,testis		0.313503	8.31512	3.11645		2.34262	0.0376714	3.51473	3.47547		0.751696		0.113642	0.165911	0.146301	0.0512452	2.34262	0.483991	0.06453	0.565075	0.434441	0.0505396	0.127924	0.302338	5.81683	0.0327315	0.136505	0.263997	0.0644905	0.159963	0.217551	0.067555	0	0	0.19972	7.47241	0.248276	0.140556	0.626644
	ENSG00000148053	CTNNA2	catenin (cadherin-associated protein), alpha 2	P26232,C9J144,C9IZ88,B8ZZE7,B9A010	Plasma proteins,Potential transmembrane proteins,THUMBUP predicted membrane proteins,Mapped to UniProt SWISS-PROT,UniProt - Evidence at protein level,SCAMPI predicted membrane proteins		0	Group enriched	cerebral cortex,testis		3.30224	8.30635	16.5839		65.9604	36.2992	55.587	105.995		3.97739		0.0123664	5.17284	1.28009	0	65.9604	0.853565	0.59238	1.17929	0.657206	0.0420347	0.121296	0	0.127857	0.021294	0.0319856	0.974434	0.0214984	2.85351	0.199549	0.117641	0.905581	0.0478423	1.35312	19.9744	0.360132	0.0266135	4.50251
	ENSG00000108852	PPM1E	protein phosphatase, Mg2+/Mn2+ dependent, 1E	Q8WY54	Enzymes,Hydrolases,Mapped to UniProt SWISS-PROT,UniProt - Evidence at protein level		0	Group enriched	adrenal gland,cerebral cortex,testis		1.1192	8.2777	9.57536		10.259	5.93141	10.6777	14.168		1.0714		0.0423347	4.34427	0.158987	0.0305139	10.259	0.0820877	0.0424588	0.0106444	0.136231	0.785712	0.616478	0.432474	0.223312	0.214941	0.21714	0.267717	0.0282213	0.957178	0.08905	0.0524228	0.19295	0.0831098	0.129957	9.16641	0.107938	0	0.256233
	ENSG00000179431	SHANK1	SH3 and multiple ankyrin repeat domains 1	Q9Y566,H9KV90,M0QYB5	Mapped to UniProt SWISS-PROT,UniProt - Evidence at protein level,SH3-domain containing proteins		0.001153	Group enriched	adrenal gland,cerebral cortex		3.7071	8.22101	15.1694		21.6751	7.26128	26.8187	30.9454		1.42887		0.382746	5.84693	0.122249	0.674765	21.6751	0.248822	0.219342	0.249336	0.665564	0.165186	0.406676	0.0823814	0.205695	0.34217	0.355237	0.00806595	0.378744	0.904125	0.21903	1.02117	0.185814	0.672399	0.089511	0.932994	0.455149	0.39634	1.67388
	ENSG00000152413	FAM163B	family with sequence similarity 163, member B	P0C2L3	Potential transmembrane proteins,Membrane proteins predicted by MDM,MEMSAT3 predicted membrane proteins,MEMSAT-SVM predicted membrane proteins,Phobius predicted membrane proteins,SCAMPI predicted membrane proteins,SPOCTOPUS predicted membrane proteins,THUMBUP predicted membrane proteins,TMHMM predicted membrane proteins,1TM proteins predicted by MDM,Mapped to UniProt SWISS-PROT,UniProt - Evidence…		0.000208	Group enriched	adrenal gland,cerebral cortex		3.89473	8.21319	18.5543		33.1831	9.01271	40.3768	50.1599		1.78843		0	8.52001	0	0.0372118	33.1831	0	0	0	0.307885	0.409595	0.139743	2.53879	0.0363334	0.979115	0	0	0.604469	0	0.0927347	0	0	0.0405688	0.27016	1.12788	0	0	0
	ENSG00000243444	CHRM5	cholinergic receptor, muscarinic 5	H0YKC0,P08912	G-protein coupled receptors,GPCRs excl olfactory receptors,Potential transmembrane proteins,Membrane proteins predicted by MDM,MEMSAT3 predicted membrane proteins,MEMSAT-SVM predicted membrane proteins,Phobius predicted membrane proteins,SCAMPI predicted membrane proteins,SPOCTOPUS predicted membrane proteins,THUMBUP predicted membrane proteins,TMHMM predicted membrane proteins,GPCRHMM predicted …		3e-06	Group enriched	cerebral cortex,placenta,testis		0.788484	8.16975	6.18804		1.2744	0.261698	3.42111	0.14039		0.205946		0.0115325	0.0281339	0.115392	0.0635122	1.2744	0.133085	0	0.0699425	0.0941585	0.016308	0.0833264	0.0571191	0.0492999	0.116138	0.0317284	0.0205653	1.61627	0.107932	0.0320935	0.161989	0.13586	0.10979	0.0171008	1.07957	0.0358216	0.0281372	0.0713324
	ENSG00000203685	SCN2B	sodium channel, voltage-gated, type II, beta subunit	O60939	Transporters,Accessory Factors Involved in Transport,Potential transmembrane proteins,Membrane proteins predicted by MDM,MEMSAT3 predicted membrane proteins,MEMSAT-SVM predicted membrane proteins,Phobius predicted membrane proteins,SCAMPI predicted membrane proteins,SPOCTOPUS predicted membrane proteins,THUMBUP predicted membrane proteins,TMHMM predicted membrane proteins,1TM proteins predicted b…		4e-06	Group enriched	cerebral cortex,heart muscle		2.33936	8.15382	12.3856		19.2618	12.0324	24.835	20.9181		1.55518		0.406497	1.24169	0.304436	0	19.2618	0.511042	0.422548	1.63886	1.24467	8.23381	0.509398	0.0107756	1.03461	0.0530606	1.31439	0.0307513	0.043714	1.016	0.383266	0.171778	0.879752	0.0833901	0.196328	0.309807	0.61527	0.385983	1.68606
	ENSG00000183783	ITPKA	inositol-trisphosphate 3-kinase A	C9JC74,P23677	Enzymes,Transferases,Potentially secreted proteins,SPOCTOPUS predicted secreted proteins,Mapped to UniProt SWISS-PROT,UniProt - Evidence at protein level		0	Group enriched	cerebral cortex,colon,duodenum,small intestine,stomach 1,testis		1.16985	8.13204	5.50182		18.385	6.30379	13.4198	35.4315		3.34162		0.249976	1.31682	0.577083	0.322292	18.385	12.709	15.0948	0.15558	0.346799	0.350996	0.159707	0.667992	0.113891	0.252295	0.268009	1.04299	0.396775	0.497429	1.6474	0.148661	15.7157	0.323958	12.6773	5.79862	0.19481	0.318876	0.491179
	ENSG00000135472	CRB1	crumbs homolog 1 (Drosophila)	P82279,F5H0L2,F5H1K8,B7Z824	Potential transmembrane proteins,MEMSAT3 predicted membrane proteins,MEMSAT-SVM predicted membrane proteins,Phobius predicted membrane proteins,SPOCTOPUS predicted membrane proteins,THUMBUP predicted membrane proteins,TMHMM predicted membrane proteins,Potentially secreted proteins,Secreted proteins predicted by MDSP,SignalP predicted secreted proteins,Phobius predicted secreted proteins,Mapped to…		0	Group enriched	cerebral cortex,testis		1.83008	8.08727	12.4987		8.13554	13.2624	3.88592	7.25829		0.650908		0.415527	0.227235	0.0749491	0.298481	8.13554	0.11248	0	0.356591	0.165376	0.237406	0.169267	0.0228432	0.215331	0.148013	0.777827	0.0989116	0.0278976	0.364264	0.0426402	0.0338708	0.0276675	0.135814	0.370255	4.44545	0.368051	0.0163137	0.28652
	ENSG00000101210	FUT9	fucosyltransferase 9 (alpha (1,3) fucosyltransferase)	Q9Y231	Potential transmembrane proteins,Membrane proteins predicted by MDM,MEMSAT3 predicted membrane proteins,MEMSAT-SVM predicted membrane proteins,Phobius predicted membrane proteins,SCAMPI predicted membrane proteins,SPOCTOPUS predicted membrane proteins,THUMBUP predicted membrane proteins,TMHMM predicted membrane proteins,1TM proteins predicted by MDM,Mapped to UniProt SWISS-PROT,UniProt - Evidence…		0	Group enriched	cerebral cortex,stomach 1		0.859948	8.01105	10.5713		17.4916	12.0949	10.8475	29.5324		1.65463		0.0332786	0.467674	0	0	17.4916	0.0322195	1.92498	0	0.0586767	0	0.0671946	0	0.00357396	0	0.0145685	2.36123	0.508434	0.156444	0.0125665	0.00351283	0	0	20.3403	0.0215402	0.082527	0.950965	0.143644
	ENSG00000101463	LHFPL5	lipoma HMGIC fusion partner-like 5	Q8TAF8	Transporters,Transporter channels and pores,Potential transmembrane proteins,Membrane proteins predicted by MDM,MEMSAT3 predicted membrane proteins,MEMSAT-SVM predicted membrane proteins,Phobius predicted membrane proteins,SCAMPI predicted membrane proteins,SPOCTOPUS predicted membrane proteins,THUMBUP predicted membrane proteins,TMHMM predicted membrane proteins,4TM proteins predicted by MDM,Map…		0	Group enriched	cerebral cortex,pancreas		1.2202	7.98001	11.7383		1.47696	0.855932	2.63685	0.938097		0.125824		0	0.168382	0.0603818	0.0210029	1.47696	0	0	0	0.117643	0	0.0205608	0.0366703	0	0.0050544	0	1.21043	0	0.0310447	0.166481	0	0	0	0.0115178	0.0711214	0	0	0
	ENSG00000126950	FBLL1	fibrillarin-like 1	A6NHQ2	Mapped to UniProt SWISS-PROT,UniProt - Evidence at protein level		0	Group enriched	adrenal gland,cerebral cortex,testis		3.02213	7.94562	12.337		8.68497	5.31725	6.81676	13.9209		0.70398		0.080082	2.23695	0.114562	0	8.68497	0.199522	0.26799	0.0475553	0.280466	0.25801	0.387517	0.130775	0.113985	0.0231578	0.304777	0.276641	0.221053	0.578755	0.292061	0.274316	0.381212	0.0509537	0.443483	2.87379	0.105008	0.35175	0.0281177
	ENSG00000179399	DRD5	dopamine receptor D5	P21918	G-protein coupled receptors,GPCRs excl olfactory receptors,Potential transmembrane proteins,Membrane proteins predicted by MDM,MEMSAT3 predicted membrane proteins,MEMSAT-SVM predicted membrane proteins,Phobius predicted membrane proteins,SCAMPI predicted membrane proteins,SPOCTOPUS predicted membrane proteins,THUMBUP predicted membrane proteins,TMHMM predicted membrane proteins,GPCRHMM predicted …		1.2e-05	Group enriched	appendix,cerebral cortex		0.854221	7.87771	9.48413		1.02568	0.37144	1.84001	0.865588		0.108147		0	0	1.20072	0	1.02568	0.108021	0.14131	0.0481788	0	0.00709497	0.00929183	0	0.043328	0	0	0	0	0.11361	0.0120368	0.0178777	0.0219206	0.00878698	0.044561	0.101826	0	0.0157245	0
	ENSG00000100346	NKAIN1	Na+/K+ transporting ATPase interacting 1	Q4KMZ8,B7Z5F5,R4GNE2	Potential transmembrane proteins,Membrane proteins predicted by MDM,MEMSAT3 predicted membrane proteins,MEMSAT-SVM predicted membrane proteins,Phobius predicted membrane proteins,SCAMPI predicted membrane proteins,SPOCTOPUS predicted membrane proteins,THUMBUP predicted membrane proteins,TMHMM predicted membrane proteins,3TM proteins predicted by MDM,Potentially secreted proteins,Secreted proteins…		0	Group enriched	adrenal gland,cerebral cortex		0.690597	7.83379	8.13229		7.19218	7.36961	8.19194	6.015		0.884398		0.176211	10.4145	0.151995	0	7.19218	0.183135	0.174883	0.727468	0.0648073	0.11545	0.121573	0	0.0360378	0.0566482	0.0113153	0.0986513	0.380684	1.12376	0.130589	0.976023	0.139178	0.0151543	0.0613237	0.301641	0.0151076	0.122686	1.08779
	ENSG00000105737	LPPR1	Lipid phosphate phosphatase-related protein type 1	Q8TBJ4,M9MML5	Potential transmembrane proteins,Membrane proteins predicted by MDM,MEMSAT3 predicted membrane proteins,MEMSAT-SVM predicted membrane proteins,Phobius predicted membrane proteins,SCAMPI predicted membrane proteins,SPOCTOPUS predicted membrane proteins,THUMBUP predicted membrane proteins,TMHMM predicted membrane proteins,6TM proteins predicted by MDM,Mapped to UniProt SWISS-PROT,UniProt - Evidence…		0	Group enriched	cerebral cortex,kidney		1.61755	7.83073	14.1546		45.7704	82.6444	26.0913	28.5754		3.2336		0.0818581	0.267367	0.0160537	0	45.7704	0.116322	0.026423	0.164463	0.318438	0.0304955	28.2961	3.86401	4.72921	0.00496618	0	0.510055	0.177157	0.491387	0.351182	0.129124	0.217483	0	0.205385	1.40143	0	0.100753	0.0371937
	ENSG00000100095	COL20A1	collagen, type XX, alpha 1	Q9P218,B7ZBI4,B7ZBI5	Potentially secreted proteins,Secreted proteins predicted by MDSP,SignalP predicted secreted proteins,Phobius predicted secreted proteins,SPOCTOPUS predicted secreted proteins,Mapped to UniProt SWISS-PROT,UniProt - Evidence at protein level,Potential transmembrane proteins,MEMSAT3 predicted membrane proteins		1.2e-05	Group enriched	cerebral cortex,testis		1.90749	7.79994	15.4958		14.7878	37.5691	3.66769	3.12672		0.954311		0.0171516	0.609626	0.036111	0.0227617	14.7878	0.0074206	0.108337	0.0317687	0.0054739	0.00817467	0.0742696	0.00764143	0.00332362	0.00238944	0.454509	0.0127628	0.0303987	0.096222	0.144419	0	0.0421996	1.44491	0.0050223	7.7525	0.014495	0	0.0466737
	ENSG00000006128	S100B	S100 calcium binding protein B	P04271,A8MRB1	Candidate cancer biomarkers,Plasma proteins,Candidate cardiovascular disease genes,Potential transmembrane proteins,MEMSAT-SVM predicted membrane proteins,SPOCTOPUS predicted membrane proteins,Mapped to UniProt SWISS-PROT,UniProt - Evidence at protein level		4.2e-05	Group enriched	adipose tissue,cerebral cortex		1.44332	7.78184	10.4412		293.583	287.459	349.94	243.351		28.1178		203.409	31.9328	12.3102	1.71301	293.583	15.4483	8.32635	19.3775	20.976	12.1473	0.816203	1.01178	4.07191	27.5112	3.31684	2.55809	1.66093	8.20758	17.5512	9.73116	15.9385	11.6624	11.0433	1.41875	1.11552	21.5121	0.83016
	ENSG00000232560	CLVS2	clavesin 2	Q5SYC1	Potential transmembrane proteins,MEMSAT-SVM predicted membrane proteins,SPOCTOPUS predicted membrane proteins,Mapped to UniProt SWISS-PROT,UniProt - Evidence at transcript level,MEMSAT3 predicted membrane proteins		0	Group enriched	cerebral cortex,prostate		4.45855	7.67963	18.4956		9.83054	8.16703	10.0716	11.253		0.531507		0	0.783594	0.124305	0	9.83054	0.1659	0.0935343	0.0311387	0.0254944	0.00689908	0.037574	0	0	0.0153033	0	0.0218295	0.0042358	2.20487	0.035267	0.0127018	0.0717826	0	0.0427426	0.0851673	0	0.349838	0.407958
	ENSG00000135643	PPP1R17	protein phosphatase 1, regulatory subunit 17	O96001	Mapped to UniProt SWISS-PROT,UniProt - Evidence at protein level		0	Group enriched	adrenal gland,cerebral cortex,testis		0.401271	7.64805	4.68161		1.71975	0.344881	1.83743	2.97693		0.367341		0.189144	4.28575	0.222975	0.200112	1.71975	0.0049678	0	0.0216612	0.0108575	0.186403	0	0.0576847	0.126734	0.02706	0.0131491	0	0.0127987	0.00987683	0.0826948	0	0.0696095	0.0470397	0.111499	2.13839	0.00851577	0.0165865	0.354944
	ENSG00000165973	CHRNA4	cholinergic receptor, nicotinic, alpha 4 (neuronal)	P43681,	Transporters,Transporter channels and pores,Potential transmembrane proteins,Membrane proteins predicted by MDM,MEMSAT3 predicted membrane proteins,MEMSAT-SVM predicted membrane proteins,Phobius predicted membrane proteins,SCAMPI predicted membrane proteins,SPOCTOPUS predicted membrane proteins,THUMBUP predicted membrane proteins,TMHMM predicted membrane proteins,4TM proteins predicted by MDM,Pot…		0	Group enriched	cerebral cortex,kidney,liver,spleen,testis		0.543659	7.64563	5.59615		4.84164	3.97555	3.60227	6.94709		0.865173		0	0.304449	0.0460874	0	4.84164	0.0185114	0	0.0464463	0	0.00936823	2.7314	8.90566	0.0555251	0.00573612	0.086964	0	0.0227163	0.147474	0.0284126	0.0790722	0.0144682	3.5728	0.0130832	1.83898	0.572627	0	0.0182629
	ENSG00000182272	CACNA1B	calcium channel, voltage-dependent, N type, alpha 1B subunit	Q00975,B1AQK7,Q5JRE4,F6RH32,B1AQK4,B1AQK6,Q9HAT6,E9PDR3,Q9HAT3,Q9HBH2	Voltage-gated ion channels,Voltage-Gated Calcium Channels,Potential transmembrane proteins,Membrane proteins predicted by MDM,MEMSAT-SVM predicted membrane proteins,Phobius predicted membrane proteins,SCAMPI predicted membrane proteins,SPOCTOPUS predicted membrane proteins,THUMBUP predicted membrane proteins,TMHMM predicted membrane proteins,>9TM proteins predicted by MDM,Mapped to UniProt SWISS-…		0	Group enriched	adrenal gland,cerebral cortex,testis		2.05992	7.61538	12.2704		8.82549	2.63558	13.1269	10.714		0.719251		0.0249298	2.4599	0.262404	0	8.82549	0.398523	0.23932	0.00668823	0.248581	0.137598	0.0266844	0	0.00417936	0.113642	0.0076785	0.436211	0.00618482	0.681506	0.00783353	0.0367474	0.259935	0.165152	0.174815	4.28439	0.393456	0	0.217931
	ENSG00000070729	CHRM1	cholinergic receptor, muscarinic 1	P11229,Q96RH1,F5GZF8	G-protein coupled receptors,GPCRs excl olfactory receptors,Potential transmembrane proteins,Membrane proteins predicted by MDM,MEMSAT3 predicted membrane proteins,MEMSAT-SVM predicted membrane proteins,Phobius predicted membrane proteins,SCAMPI predicted membrane proteins,SPOCTOPUS predicted membrane proteins,THUMBUP predicted membrane proteins,TMHMM predicted membrane proteins,GPCRHMM predicted …		0	Group enriched	cerebral cortex,prostate,salivary gland		0.868147	7.61001	7.59983		21.062	9.58015	24.8286	28.7773		2.77138		0.0148922	2.78178	0.267944	0	21.062	1.3972	0.362132	0.300757	0.0383271	0.0199655	0.286749	0	2.13664	0.0400484	0	0.0830406	0.137734	24.2609	18.1852	1.75742	0.581051	0.0116519	0.931386	0.0931682	0.0262718	0	0.0509735
	ENSG00000082684	ELAVL4	ELAV (embryonic lethal, abnormal vision, Drosophila)-like 4	P26378,B1APY9,B1APY8	Mapped to UniProt SWISS-PROT,UniProt - Evidence at protein level		2e-06	Group enriched	adrenal gland,cerebral cortex,testis		2.83383	7.56958	13.801		34.0448	19.2954	48.6344	34.2046		2.46684		0.258631	12.0137	2.35976	0.0124834	34.0448	1.40492	1.09123	0.428448	0.281486	0.403381	0.116316	0.0938171	0.123641	0.350946	0.130845	1.04316	0.168104	0.107449	0.234925	0.32851	2.10615	0.209252	1.50702	7.52872	0.0214599	0.130232	0.105198
	ENSG00000185634	TMEFF2	transmembrane protein with EGF-like and two follistatin-like domains 2	Q9UIK5	Potential transmembrane proteins,Membrane proteins predicted by MDM,MEMSAT3 predicted membrane proteins,MEMSAT-SVM predicted membrane proteins,Phobius predicted membrane proteins,SCAMPI predicted membrane proteins,SPOCTOPUS predicted membrane proteins,THUMBUP predicted membrane proteins,TMHMM predicted membrane proteins,1TM proteins predicted by MDM,Mapped to UniProt SWISS-PROT,UniProt - Evidence…		0	Group enriched	cerebral cortex,prostate		0.7658	7.56589	9.0395		25.5257	21.4603	28.3855	26.7314		2.8238		0.347881	3.88968	0.835677	0.00522352	25.5257	1.95571	0.464875	1.7151	2.3573	0.789007	0.0264291	0.474879	0.21998	0.0194493	0.283168	0.051435	0	33.3321	0.0671135	0.0612773	1.37391	0.178414	0.528624	1.19296	0.036342	0.440123	0.0701882
	ENSG00000267952	SYT4	synaptotagmin IV	Q9H2B2,B4DEU3,M0QZF3,M0R2I0	Potential transmembrane proteins,MEMSAT3 predicted membrane proteins,MEMSAT-SVM predicted membrane proteins,Phobius predicted membrane proteins,SCAMPI predicted membrane proteins,THUMBUP predicted membrane proteins,TMHMM predicted membrane proteins,Potentially secreted proteins,SPOCTOPUS predicted secreted proteins,Mapped to UniProt SWISS-PROT,UniProt - Evidence at protein level		0	Group enriched	adrenal gland,cerebral cortex		2.86959	7.54061	16.0332		49.1685	27.3923	53.0875	67.0256		3.06666		0.457279	17.1343	1.66426	0.0850348	49.1685	1.04155	0.706222	0.251933	0.217432	0.395691	0.230757	0.0437353	0.465697	0.020592	0.539346	1.79255	0.189572	0.812604	0.172438	0.130146	0.840637	0	4.39638	1.75442	0.265311	0.0234411	0
	ENSG00000179455	HAPLN4	hyaluronan and proteoglycan link protein 4	Q86UW8	Potential transmembrane proteins,MEMSAT3 predicted membrane proteins,MEMSAT-SVM predicted membrane proteins,THUMBUP predicted membrane proteins,TMHMM predicted membrane proteins,Potentially secreted proteins,Secreted proteins predicted by MDSP,SignalP predicted secreted proteins,Phobius predicted secreted proteins,SPOCTOPUS predicted secreted proteins,Mapped to UniProt SWISS-PROT,UniProt - Eviden…		0.002375	Group enriched	cerebral cortex,duodenum,small intestine		0.331609	7.52542	3.54144		4.60643	4.83787	6.21867	2.76274		1.30072		0.0906489	0.924522	0.0753497	0.00775683	4.60643	0.064629	10.4861	0.0230592	0.222468	0.0826356	0.126573	1.28381	0.135563	0	0.738465	0.304928	0.0903849	0.472509	0.0752837	0.0434018	13.8911	0.0296042	0.263128	0.059083	0.0140643	0.150134	0.857805
	ENSG00000164106	PPFIA2	protein tyrosine phosphatase, receptor type, f polypeptide (PTPRF), interacting protein (liprin), alpha 2	O75334,F8VWG6,G3V200,H0YHK3,,F8VYK7,F8W1Y8,F8VWR9,F8VU88,J3KNM3	Mapped to UniProt SWISS-PROT,UniProt - Evidence at protein level,Potential transmembrane proteins,Phobius predicted membrane proteins,THUMBUP predicted membrane proteins		0.000147	Group enriched	adrenal gland,cerebral cortex,testis		3.6244	7.52482	13.031		37.633	22.8372	34.9829	55.0789		2.88795		1.40895	8.4301	0.71237	0.0103447	37.633	1.06178	0.611417	1.01364	2.50045	0.367784	0.883513	0.369229	1.68675	0.216027	1.32164	0.545848	0.144103	1.70258	0.289856	0.384941	0.704702	0.190389	0.63689	10.3832	0.410748	2.30266	2.05177
	ENSG00000059915	FRRS1L	ferric-chelate reductase 1-like	Q9P0K9	Potential transmembrane proteins,Membrane proteins predicted by MDM,MEMSAT3 predicted membrane proteins,MEMSAT-SVM predicted membrane proteins,Phobius predicted membrane proteins,SCAMPI predicted membrane proteins,SPOCTOPUS predicted membrane proteins,THUMBUP predicted membrane proteins,TMHMM predicted membrane proteins,1TM proteins predicted by MDM,Potentially secreted proteins,SPOCTOPUS predict…		1e-05	Group enriched	adrenal gland,cerebral cortex,ovary		2.34622	7.4593	12.7453		22.1715	11.2502	29.5482	25.716		1.73958		0.0893534	5.80813	0.180581	0.00919385	22.1715	0.176494	0.170844	1.60719	1.08069	0.948656	0.0316477	0	0.0175321	0	9.44987	0.274535	0	1.67261	0.11006	0	0.299883	0	0.165421	1.22091	0.106134	0.102333	1.27516
	ENSG00000122584	AMH	anti-Mullerian hormone	P03971,K7EJU5	Potentially secreted proteins,Secreted proteins predicted by MDSP,SignalP predicted secreted proteins,Phobius predicted secreted proteins,SPOCTOPUS predicted secreted proteins,Mapped to UniProt SWISS-PROT,UniProt - Evidence at protein level		4e-06	Group enriched	cerebral cortex,testis		0.318678	7.43152	4.09253		2.61647	7.46374	0.335316	0.0503674		0.639329		0.193982	0.320207	0.260104	0.205688	2.61647	0.479109	0.261066	0.124694	0.172624	0.109137	0.224128	0.122065	0.374252	0.393999	0.147905	0.728444	0.326484	0.210781	0.0235345	0.458263	0.28677	0.241028	0.219683	8.21041	0.0668715	0.154404	0.329762
	ENSG00000132872	CSMD3	CUB and Sushi multiple domains 3	Q7Z407,H7BXX0	Potential transmembrane proteins,Membrane proteins predicted by MDM,MEMSAT-SVM predicted membrane proteins,Phobius predicted membrane proteins,SCAMPI predicted membrane proteins,SPOCTOPUS predicted membrane proteins,THUMBUP predicted membrane proteins,TMHMM predicted membrane proteins,1TM proteins predicted by MDM,Mapped to UniProt SWISS-PROT,UniProt - Evidence at transcript level,Potentially sec…		0	Group enriched	cerebral cortex,testis		0.862504	7.30633	10.4304		5.91266	7.02622	5.98674	4.72502		0.566869		0.0276097	0.0145022	0.0148708	0	5.91266	0.100687	0.0363732	0.0659075	0.0128244	0	0.138276	0.0174887	0.0606969	0	0.0072692	0.0361598	0.104245	0.426727	0.0121215	0.0081527	0.201634	0.873755	0.113769	6.85523	0.0055082	0.0604976	0.198497
	ENSG00000182600	SPP1	secreted phosphoprotein 1	P10451,D6R9C5	Candidate cancer biomarkers,Potentially secreted proteins,Secreted proteins predicted by MDSP,SignalP predicted secreted proteins,Phobius predicted secreted proteins,SPOCTOPUS predicted secreted proteins,Mapped to UniProt SWISS-PROT,UniProt - Evidence at protein level		0	Group enriched	cerebral cortex,gallbladder,kidney,placenta		0.200444	7.29195	1.75678		368.176	189.665	814.468	100.396		209.574		14.8615	26.2861	64.0338	0.781036	368.176	8.77503	7.35213	6.66886	1836.8	8.25199	1251.14	25.443	4.86825	8.92083	2.42234	61.0156	1699.52	9.09183	4.54341	0.607778	7.96321	5.15957	8.93693	16.6031	7.59609	25.9313	176.758
	ENSG00000067842	C1orf173	chromosome 1 open reading frame 173	Q5RHP9,R4GMY5	Mapped to UniProt SWISS-PROT,UniProt - Evidence at transcript level		0	Group enriched	cerebral cortex,testis		0.326932	7.29084	5.56183		12.5595	3.46592	16.6271	17.5854		2.25815		0.00792943	3.32484	0.174228	0.0145483	12.5595	0.100106	0.0632869	0.0059629	0.0303103	0.00928812	0.0686857	0.291218	3.49587	0.282499	0.127818	0.0103819	0.0345335	0.0510109	0.307266	0.0499805	0.0920217	0.245802	0.14222	38.4161	0.0708688	0.00718655	0.986697
	ENSG00000182902	LPPR5	Lipid phosphate phosphatase-related protein type 5	B4DIM8,Q32ZL2	Potential transmembrane proteins,Membrane proteins predicted by MDM,MEMSAT3 predicted membrane proteins,MEMSAT-SVM predicted membrane proteins,Phobius predicted membrane proteins,SCAMPI predicted membrane proteins,SPOCTOPUS predicted membrane proteins,THUMBUP predicted membrane proteins,TMHMM predicted membrane proteins,6TM proteins predicted by MDM,Mapped to UniProt SWISS-PROT,UniProt - Evidence…		0	Group enriched	cerebral cortex,testis		2.74741	7.249	17.2609		7.40505	4.92364	7.28552	10.006		0.429007		0.0124869	0.696671	0.0729614	0	7.40505	0.0232045	0.0585693	0.0172535	0.0265202	0	0.0280072	0	0.054671	0.00583948	0.0170999	0.206403	0	0.054767	0.00697073	0.00578193	0.0639025	0	0.0050765	2.69529	0	0.0634353	0.063232
	ENSG00000106128	RALYL	RALY RNA binding protein-like	E5RG71,Q86SE5,B3KT61,G3V129,E5RIX9,E5RJ39	Mapped to UniProt SWISS-PROT,UniProt - Evidence at protein level		0	Group enriched	adrenal gland,cerebral cortex,gallbladder,kidney		1.41334	7.23876	9.61173		29.8724	10.3367	26.7961	52.4844		3.10791		0.0606469	21.1361	0.172894	0	29.8724	0.145263	0.41498	0.0208825	6.41138	2.39343	16.2761	0.438645	0	0	0.0207708	0.84162	1.16101	0.116823	0.169734	0.0127248	0.68237	2.54518	0.501373	0.351837	0.0240759	0.143442	0
	ENSG00000060709	RPRM	reprimo, TP53 dependent G2 arrest mediator candidate	Q9NS64	Potential transmembrane proteins,Membrane proteins predicted by MDM,MEMSAT3 predicted membrane proteins,MEMSAT-SVM predicted membrane proteins,Phobius predicted membrane proteins,SCAMPI predicted membrane proteins,SPOCTOPUS predicted membrane proteins,THUMBUP predicted membrane proteins,TMHMM predicted membrane proteins,1TM proteins predicted by MDM,Mapped to UniProt SWISS-PROT,UniProt - Evidence…		1.2e-05	Group enriched	adrenal gland,cerebral cortex,ovary,prostate,salivary gland,stomach 1,uterus 1		0.760322	7.20949	4.82918		10.8965	7.71033	3.056	21.9231		2.25638		0.227556	9.22036	0.0892493	0	10.8965	0.214693	0.0893395	0.148659	0.018831	0.0403061	0.713772	0	0.260638	0.0668074	3.96165	0	0.159773	6.76357	7.00845	0.267162	0.191656	0.762926	3.51054	1.10355	0.262888	0.612029	14.3314
	ENSG00000114948	ZIM2	zinc finger, imprinted 2	Q9NZV7,M0QXI3,M0R155,M0QXH8	Transcription factors,Mapped to UniProt SWISS-PROT,UniProt - Evidence at transcript level		0	Group enriched	adrenal gland,cerebral cortex,ovary,placenta,testis		0.409522	7.16512	2.7866		2.78555	1.37596	2.89128	4.08941		0.999622		0.122214	3.04468	0.429458	0	2.78555	0.0955925	0.19716	0.0743714	0.0650103	0.255566	0.346865	0.205079	0.383143	0.033957	6.80196	0.056927	4.21591	0.233668	0.497582	0	0.115195	0.116049	0.0113292	5.6273	0.481696	0.166175	0.627356
	ENSG00000134769	CNDP1	carnosine dipeptidase 1 (metallopeptidase M20 family)	Q96KN2,J3KRP0,	Peptidases,Metallopeptidases,Plasma proteins,Enzymes,Hydrolases,Potential transmembrane proteins,THUMBUP predicted membrane proteins,Potentially secreted proteins,Secreted proteins predicted by MDSP,SignalP predicted secreted proteins,Phobius predicted secreted proteins,SPOCTOPUS predicted secreted proteins,Mapped to UniProt SWISS-PROT,UniProt - Evidence at protein level		0	Group enriched	cerebral cortex,liver		1.31998	7.09574	13.4851		69.2305	58.2025	119.373	30.1159		5.13385		0.0790877	0.134051	0	0.141163	69.2305	0.211125	8.57408	0.0350774	0.956602	0.043928	3.15122	52.4483	0.0219506	0.0901983	0.013504	0.078164	0.0142017	0.302214	0.0588319	0.0379928	1.38864	0.0730337	0.170287	0.799173	0.348861	0.0826233	0.129304
	ENSG00000145087	SPHKAP	SPHK1 interactor, AKAP domain containing	Q2M3C7	Mapped to UniProt SWISS-PROT,UniProt - Evidence at protein level		0	Group enriched	cerebral cortex,heart muscle		0.511825	7.0203	8.23262		11.8442	9.89194	4.74054	20.9002		1.43869		0.0249186	0.145112	0.042132	0	11.8442	0.0800065	0.0344951	0.031556	0	23.1412	0.0545773	0	0.0618824	0.0103208	2.49173	0.0168953	0	0.0225596	0.0214875	0.0052645	0.020193	0.360107	0.0211239	0.361192	0.0282627	0	0.0255215
	ENSG00000149654	RELN	reelin	P78509,,J3KQ66	Plasma proteins,Potentially secreted proteins,Secreted proteins predicted by MDSP,SignalP predicted secreted proteins,Phobius predicted secreted proteins,SPOCTOPUS predicted secreted proteins,Mapped to UniProt SWISS-PROT,UniProt - Evidence at protein level,Potential transmembrane proteins,MEMSAT-SVM predicted membrane proteins,SPOCTOPUS predicted membrane proteins		0.011889	Group enriched	adrenal gland,cerebral cortex,liver		0.216083	7.00984	2.27708		5.10819	2.83978	4.96624	7.51855		2.24331		1.24659	7.40076	1.42359	0.311074	5.10819	1.57053	0.868544	1.30788	1.18909	1.68895	0.564003	23.6399	1.1239	1.54156	1.09373	0.489625	0.051585	1.14443	0.772043	0.592515	1.71896	1.01089	0.583422	1.21949	1.55307	0.693634	0.661293
	ENSG00000138944	SLITRK5	SLIT and NTRK-like family, member 5	O94991,B4DSH5	Potential transmembrane proteins,Membrane proteins predicted by MDM,MEMSAT3 predicted membrane proteins,MEMSAT-SVM predicted membrane proteins,Phobius predicted membrane proteins,SCAMPI predicted membrane proteins,SPOCTOPUS predicted membrane proteins,THUMBUP predicted membrane proteins,TMHMM predicted membrane proteins,1TM proteins predicted by MDM,Potentially secreted proteins,SPOCTOPUS predict…		4.8e-05	Group enriched	cerebral cortex,prostate,salivary gland,thyroid gland		1.35192	7.00774	9.2816		9.91198	9.89946	6.61718	13.2193		1.06792		0.0872544	0.344456	0.177999	0.047289	9.91198	0.452058	0.0391186	0.34632	0.165495	0.182158	0.131832	0.0136385	0.230382	0.112972	0.84093	0.490077	0.00322005	2.50865	7.33177	0.1439	0.0655807	0.164892	0.705582	0.31249	3.81967	0.0894241	0.11464
	ENSG00000172568	GRM2	glutamate receptor, metabotropic 2	Q14416,H7BXL3,C9JD41,C9JL63	G-protein coupled receptors,GPCRs excl olfactory receptors,Potential transmembrane proteins,Membrane proteins predicted by MDM,MEMSAT3 predicted membrane proteins,MEMSAT-SVM predicted membrane proteins,Phobius predicted membrane proteins,SCAMPI predicted membrane proteins,SPOCTOPUS predicted membrane proteins,THUMBUP predicted membrane proteins,TMHMM predicted membrane proteins,GPCRHMM predicted …		0	Group enriched	cerebral cortex,testis		0.703378	6.98452	7.16837		5.44253	3.97074	5.45359	6.90327		0.759242		0.184317	0.161015	0.217828	0.943532	5.44253	0.0751293	0.0602305	0.131498	0.46902	0.468795	0.11447	0.0095588	0.440348	0.467715	0.12267	0.27141	0.100058	0.129998	0.30127	0.859411	0.0617637	0.616201	0.235663	7.73771	0.0778022	0.461869	0.337726
	ENSG00000205810	CAMK2B	calcium/calmodulin-dependent protein kinase II beta	Q13554,E7ERS6,H7C394,H7BXS4,,E7EQE4,E9PBE8,E7ETC9,B7Z1Z6	Kinases,CAMK Ser/Thr protein kinases,Enzymes,Transferases,Potential transmembrane proteins,Membrane proteins predicted by MDM,MEMSAT-SVM predicted membrane proteins,Phobius predicted membrane proteins,SCAMPI predicted membrane proteins,SPOCTOPUS predicted membrane proteins,THUMBUP predicted membrane proteins,1TM proteins predicted by MDM,Mapped to UniProt SWISS-PROT,UniProt - Evidence at protein …		0	Group enriched	cerebral cortex,heart muscle		2.11301	6.93854	14.2871		99.3303	42.2048	116.137	139.649		6.95243		0.667865	10.5454	0.705607	0.00335457	99.3303	0.271038	0.862861	1.34188	0.17644	47.0089	0.950376	1.88912	0.251004	0.900753	0.0408934	1.7434	0.104759	4.30016	0.512309	1.03119	1.04359	0.376025	2.70372	2.73143	8.13293	0.0415545	0.0487337
	ENSG00000124493	UCHL1	ubiquitin carboxyl-terminal esterase L1 (ubiquitin thiolesterase)	P09936,D6RF53,D6RJD9,D6R974,D6RE83,D6R956	Peptidases,Cysteine-type peptidases,Plasma proteins,Enzymes,Hydrolases,Mapped to UniProt SWISS-PROT,UniProt - Evidence at protein level,Potentially secreted proteins,SPOCTOPUS predicted secreted proteins		0.00013	Group enriched	adrenal gland,cerebral cortex		3.85849	6.93539	13.8725		617.617	210.729	930.803	711.319		44.5209		26.3285	160.067	27.1493	0.948987	617.617	13.3282	11.523	7.08763	28.0108	14.7102	56.0663	1.01866	4.93879	21.38	55.4742	7.78372	6.13563	21.3082	2.5497	3.39347	20.6037	2.07784	3.2613	36.3655	11.6056	21.447	19.8848
	ENSG00000055813	ELOVL2	ELOVL fatty acid elongase 2	Q9NXB9	Enzymes,Transferases,Potential transmembrane proteins,Membrane proteins predicted by MDM,MEMSAT3 predicted membrane proteins,MEMSAT-SVM predicted membrane proteins,Phobius predicted membrane proteins,SCAMPI predicted membrane proteins,SPOCTOPUS predicted membrane proteins,THUMBUP predicted membrane proteins,TMHMM predicted membrane proteins,7TM proteins predicted by MDM,Mapped to UniProt SWISS-PR…		0	Group enriched	cerebral cortex,liver,placenta,prostate,testis		0.478944	6.90178	3.53144		13.7259	16.4644	13.014	11.6992		3.88676		0.912856	1.00583	1.81693	0.0603127	13.7259	0.0847048	0.210045	0.453617	0.699443	2.59611	0.198078	27.8584	0.165674	0.574896	0.24315	1.29693	28.6586	7.62894	0.458808	0.157433	0.354291	0.0385367	0.0491888	11.717	2.22701	1.23225	0.51763
	ENSG00000130226	PHYHIP	phytanoyl-CoA 2-hydroxylase interacting protein	Q92561,E5RHN5	Potential transmembrane proteins,MEMSAT-SVM predicted membrane proteins,SPOCTOPUS predicted membrane proteins,THUMBUP predicted membrane proteins,Mapped to UniProt SWISS-PROT,UniProt - Evidence at protein level		2.8e-05	Group enriched	adrenal gland,cerebral cortex,skin 1		2.24805	6.89756	11.7019		88.7766	40.1559	112.18	113.994		7.58648		3.14579	20.1795	1.46889	0.0892557	88.7766	0.755521	0.944727	6.0935	5.7988	1.34234	1.46421	0.115616	0.759547	0.325204	1.33705	0.525004	2.24863	3.08697	0.270007	39.4904	1.09237	3.13366	0.455774	7.17387	0.725789	7.02123	7.01473
	ENSG00000181291	ADARB2	adenosine deaminase, RNA-specific, B2 (non-functional)	Q5VW43,Q9NS39,Q5VW42	Potential transmembrane proteins,SPOCTOPUS predicted membrane proteins,Potentially secreted proteins,SPOCTOPUS predicted secreted proteins,Mapped to UniProt SWISS-PROT,UniProt - Evidence at protein level,MEMSAT3 predicted membrane proteins		1.8e-05	Group enriched	cerebral cortex,pancreas,salivary gland,testis		1.36933	6.88165	8.06029		11.4763	16.9572	8.7056	8.76622		1.42381		0.333268	0.993204	0.671219	0.515344	11.4763	0.268093	0.599631	0.145745	0.141105	0.394625	0.371386	0.492592	0.7414	1.01801	0.174143	4.7436	0.59404	0.439022	8.38098	0.079827	0.423661	0.681075	0.525303	3.42147	0.160007	0.389724	0.268106
	ENSG00000170091	UNC13C	unc-13 homolog C (C. elegans)	Q8NB66,,H3BRP8,F5H090,F5H7F0	Mapped to UniProt SWISS-PROT,UniProt - Evidence at transcript level		0.002381	Group enriched	cerebral cortex,testis		1.47428	6.79723	11.9925		10.1018	4.9746	9.39049	15.9404		0.842348		0.0403569	0.0126097	0.321466	0	10.1018	0.118936	0.0069452	0.427644	1.24712	0.219175	0.520765	0	0.058377	0.222895	0.988633	0.00635355	0.0588522	0.0190101	0.200947	0.0851779	0.122348	0.0277397	0.139363	6.85205	0.846103	0.094113	0.0045842
	ENSG00000113763	CHD5	chromodomain helicase DNA binding protein 5	Q8TDI0,,F6T542,F2Z2R5,Q5TG85	Enzymes,Hydrolases,Potential transmembrane proteins,SPOCTOPUS predicted membrane proteins,Mapped to UniProt SWISS-PROT,UniProt - Evidence at transcript level		0	Group enriched	cerebral cortex,testis		0.773052	6.7852	9.74032		19.8088	11.4762	24.9066	23.0435		2.03369		0.130705	3.34794	0.350694	0.0883292	19.8088	0.39639	0.314592	0.737317	0.156391	0.508047	0.360616	0.00942827	0.209366	0.0769643	0.245504	0.142279	0.0142055	0.762519	0.310451	0.200102	0.276782	0.0957606	0.112277	25.6241	0.124065	0.112584	0.393398
	ENSG00000153233	B3GALT1	UDP-Gal:betaGlcNAc beta 1,3-galactosyltransferase, polypeptide 1	Q9Y5Z6	Potential transmembrane proteins,MEMSAT3 predicted membrane proteins,MEMSAT-SVM predicted membrane proteins,THUMBUP predicted membrane proteins,TMHMM predicted membrane proteins,Potentially secreted proteins,Secreted proteins predicted by MDSP,Phobius predicted secreted proteins,SPOCTOPUS predicted secreted proteins,Mapped to UniProt SWISS-PROT,UniProt - Evidence at transcript level		8.1e-05	Group enriched	cerebral cortex,colon		0.568479	6.7611	7.19913		3.1162	1.99534	3.38005	3.97322		0.432858		0.175971	0.354472	0.333727	0.0128911	3.1162	5.48165	0	0.140385	0.092639	0.0232723	0.0724298	0	0.0516748	0	0.134194	0.127086	0	0.300488	0.156659	0.0256402	0.0481165	0.076772	0.0159009	0.635833	0.107954	0	0.203223
	ENSG00000146938	ZNF365	zinc finger protein 365	Q70YC5,C9J1G1,Q70YC4,Q495P1,Q08ER3	Mapped to UniProt SWISS-PROT,UniProt - Evidence at protein level,Potential transmembrane proteins,MEMSAT3 predicted membrane proteins,SCAMPI predicted membrane proteins,THUMBUP predicted membrane proteins,UniProt - Evidence at transcript level		4e-06	Group enriched	cerebral cortex,esophagus		3.13854	6.75592	14.7766		33.3651	17.9319	52.4883	29.675		2.25797		0.231031	2.2973	0.185304	0.109844	33.3651	0.0816578	0.291527	10.6308	3.25609	0.921709	0.399051	0.00813793	2.30593	0.204709	0.0795642	0.195445	0.136724	1.62698	0.186131	0.985677	0.174287	0.472239	0.122403	0.728289	0.526192	1.25883	0.184219
	ENSG00000135824	GALNT9	UDP-N-acetyl-alpha-D-galactosamine:polypeptide N-acetylgalactosaminyltransferase 9 (GalNAc-T9)	Q9HCQ5,B3KNR7,J3KNN1,F5H557,F5H317	Enzymes,Transferases,Mapped to UniProt SWISS-PROT,UniProt - Evidence at transcript level,Potential transmembrane proteins,Membrane proteins predicted by MDM,MEMSAT3 predicted membrane proteins,MEMSAT-SVM predicted membrane proteins,Phobius predicted membrane proteins,SCAMPI predicted membrane proteins,SPOCTOPUS predicted membrane proteins,THUMBUP predicted membrane proteins,TMHMM predicted membra…		0.000109	Group enriched	cerebral cortex,kidney,thyroid gland		3.38386	6.74884	13.1535		14.4732	7.15035	20.762	15.5073		1.10033		0	0.869034	0.40962	0.0357085	14.4732	0.290924	0.277624	0.126956	0.125345	0.0548265	4.27713	0.0134031	0.333315	0.195662	0.318808	0	0.0918917	0.498336	0.251064	0.0936134	0.369368	0.550181	0.214283	0.333326	4.21334	0.15776	1.1342
	ENSG00000187094	CNTN5	contactin 5	,O94779,E9PKF9	Potentially secreted proteins,Secreted proteins predicted by MDSP,SignalP predicted secreted proteins,Phobius predicted secreted proteins,SPOCTOPUS predicted secreted proteins,Potential transmembrane proteins,MEMSAT3 predicted membrane proteins,MEMSAT-SVM predicted membrane proteins,Mapped to UniProt SWISS-PROT,UniProt - Evidence at transcript level,THUMBUP predicted membrane proteins,TMHMM predi…		0.000214	Group enriched	cerebral cortex,placenta,salivary gland,thyroid gland		0.269333	6.72206	2.52898		2.31659	0.590313	3.32732	3.03214		0.916017		0.0396499	0.74766	0.123295	0	2.31659	0.0988976	0.0182257	0.131381	0.0641525	0.179597	0.431111	0.292237	0.156887	0.0655344	0.46325	0.3763	3.85706	0.461347	5.32839	0	0.161806	0.0106173	0.0823324	0.533884	8.60123	0.0169537	0.174077
	ENSG00000171094	MPPED1	metallophosphoesterase domain containing 1	O15442,B1AH62,B1AH63,B7Z2S9,F5H6C9,B4DS06	Potentially secreted proteins,Secreted proteins predicted by MDSP,Phobius predicted secreted proteins,SPOCTOPUS predicted secreted proteins,Mapped to UniProt SWISS-PROT,UniProt - Evidence at transcript level		0	Group enriched	cerebral cortex,liver		3.77531	6.68256	17.3551		20.8528	11.4565	18.199	32.9029		1.20154		0.032498	0.176601	0.123414	0.0054457	20.8528	0.0433023	0.0785775	0	0.0295662	0.0790765	0.0352561	5.52346	0.0299622	0.0201992	1.03334	0	0.00624017	0.582687	0.0860918	0.589066	0.169996	0.0730729	0.204773	1.97351	0	0.0496388	0.642862
	ENSG00000169427	SRSF12	serine/arginine-rich splicing factor 12	Q8WXF0,E5RJS0,E5RFT0	Mapped to UniProt SWISS-PROT,UniProt - Evidence at transcript level		0	Group enriched	cerebral cortex,testis		0.32595	6.67324	3.97513		5.92187	5.8542	5.29227	6.61914		1.48973		0.215654	0.530328	0.897113	0.625958	5.92187	0.258054	0.236171	0.373629	1.53934	0.147526	0.784496	0.11084	0.544862	0.384029	1.69886	0.391706	0.403059	1.51696	0.211075	0.588137	0.172007	0.198672	0.439117	18.168	1.80496	0.45896	1.60124
	ENSG00000141837	MYT1	myelin transcription factor 1	Q01538,F5H7M8,Q6P6D5	Transcription factors,Mapped to UniProt SWISS-PROT,UniProt - Evidence at protein level		0.001552	Group enriched	adrenal gland,cerebral cortex		1.59897	6.6552	11.626		5.46552	14.3101	1.14035	0.946096		0.470111		0.0749906	3.41815	0.124786	0.511321	5.46552	0.0909309	0.280604	0	0.0565601	0.0612615	0.11656	0.0084161	0.0496847	0.0428354	0.032524	0.186176	0.0396104	0.129236	0.0048214	0.0250087	0.217914	0.0916523	0.355291	0.667422	0.603804	0.0379277	0
	ENSG00000224201	ETNPPL	ethanolamine-phosphate phospho-lyase	Q8TBG4,E7ENR6,D6R9Y3,D6RE94,D6RGG2,D6RFL9	Enzymes,Lyases,Potential transmembrane proteins,MEMSAT3 predicted membrane proteins,SPOCTOPUS predicted membrane proteins,Mapped to UniProt SWISS-PROT,UniProt - Evidence at protein level		0	Group enriched	cerebral cortex,liver,salivary gland		0.789747	6.65348	9.12241		79.046	98.9457	49.2688	88.9235		8.66503		0.0215066	1.47882	0.0555713	0	79.046	0.102125	0.218774	0.291144	0.317908	3.30371	7.18501	100.09	0	0.0600903	0.0732493	0	0.0413328	0.0529208	27.4522	0	0.029933	1.27588	10.3499	0.785539	1.08695	0.0966875	0.54028
	ENSG00000171189	FAM181A	family with sequence similarity 181, member A	Q8N9Y4,G3V5K4	Mapped to UniProt SWISS-PROT,UniProt - Evidence at transcript level		0	Group enriched	cerebral cortex,testis		0.202842	6.64932	4.0256		3.7041	2.35603	2.5218	6.23448		0.920138		0	0	0	0.0249532	3.7041	0.00881888	0	0.0641637	0	0.0510475	0	0	0.69429	0	0	0	0.0144146	0.0127245	0.0438847	0	0	0.0239738	0.043315	18.261	1.65168	0	0.245311
	ENSG00000008118	ICAM5	intercellular adhesion molecule 5, telencephalin	Q9UMF0,K7EIL3	Potential transmembrane proteins,Membrane proteins predicted by MDM,MEMSAT3 predicted membrane proteins,MEMSAT-SVM predicted membrane proteins,Phobius predicted membrane proteins,SCAMPI predicted membrane proteins,SPOCTOPUS predicted membrane proteins,THUMBUP predicted membrane proteins,TMHMM predicted membrane proteins,1TM proteins predicted by MDM,Potentially secreted proteins,Secreted proteins…		0.000368	Group enriched	cerebral cortex,lung		2.70294	6.62712	14.0614		21.4736	4.09242	28.9335	31.3949		1.52713		0.181292	0.219782	0.541696	1.21527	21.4736	0.147814	0.302453	0.387113	0.620729	0.58467	0.432302	0.0253998	7.94453	0.781296	0.684045	0	1.08804	0.349173	0.198098	0.246764	0.405869	0.407205	0.347553	2.21953	0.149416	0.182281	0.0966577
	ENSG00000152467	MFAP3L	microfibrillar-associated protein 3-like	O75121,D6RAB5,D6RCF0,D6RCC0,D6RDM6,D6RGZ8,D6R9L7	Potential transmembrane proteins,Membrane proteins predicted by MDM,MEMSAT3 predicted membrane proteins,MEMSAT-SVM predicted membrane proteins,Phobius predicted membrane proteins,SCAMPI predicted membrane proteins,SPOCTOPUS predicted membrane proteins,THUMBUP predicted membrane proteins,TMHMM predicted membrane proteins,1TM proteins predicted by MDM,Mapped to UniProt SWISS-PROT,UniProt - Evidence…		9e-06	Group enriched	cerebral cortex,kidney,liver,skin 1,testis,urinary bladder		0.530123	6.57711	3.13029		20.3155	19.7564	25.1021	16.0881		6.48997		1.64346	3.48719	1.18787	1.94463	20.3155	2.45363	0.465597	0.799617	2.91135	1.48988	25.9906	18.1255	3.12177	0.800689	0.523691	0.863723	2.39798	2.8252	1.78289	18.9329	0.627644	1.23759	0.480278	38.3223	3.14751	15.9269	3.42337
	ENSG00000253379	CADM3	cell adhesion molecule 3	Q8N126	Potential transmembrane proteins,Membrane proteins predicted by MDM,MEMSAT3 predicted membrane proteins,MEMSAT-SVM predicted membrane proteins,Phobius predicted membrane proteins,SCAMPI predicted membrane proteins,SPOCTOPUS predicted membrane proteins,THUMBUP predicted membrane proteins,TMHMM predicted membrane proteins,1TM proteins predicted by MDM,Potentially secreted proteins,Secreted proteins…		0.000507	Group enriched	cerebral cortex,placenta		2.03701	6.5476	11.058		130.724	46.6575	169.9	175.614		11.8217		5.34457	6.78186	12.2579	0.0575177	130.724	8.45491	3.55991	8.41916	5.14736	3.91417	0.486157	0.338718	2.57759	10.7815	0.575843	1.0632	64.1743	1.43096	1.5995	8.77138	7.56292	4.92647	2.83775	3.20322	7.66251	14.8832	1.64853
	ENSG00000112137	NRIP3	nuclear receptor interacting protein 3	Q9NQ35,,H0YCM9,B7Z3Y4,E9PIW3	Mapped to UniProt SWISS-PROT,UniProt - Evidence at transcript level		0	Group enriched	adrenal gland,bone marrow,cerebral cortex,testis		0.664162	6.5308	6.39188		21.0016	10.3181	31.772	20.9146		3.28567		0.654231	10.1754	1.70191	7.55268	21.0016	0.485283	0.350697	1.1174	1.75132	0.617328	0.661677	0.232367	0.747614	0.846957	0.277386	0.419627	0.762124	0.52409	0.387296	0.336453	0.6269	0.376539	1.25817	31.6211	0.974526	0.559256	2.69304
	ENSG00000102290	BSN	bassoon presynaptic cytomatrix protein	Q9UPA5	Mapped to UniProt SWISS-PROT,UniProt - Evidence at transcript level		3.1e-05	Group enriched	cerebral cortex,testis		4.98039	6.52753	17.5801		15.1454	5.64276	15.8717	23.9218		0.861512		0.0944061	1.39306	0.139983	0.0295859	15.1454	0.127886	0.122288	0.0602582	0.0777298	0.123881	0.307022	0.131136	0.128853	0.0661107	0.328947	0.270508	0.134462	0.16149	0.0928675	0.139733	0.132678	0.145582	0.320185	3.04101	0.218152	0.0720541	0.25553
	ENSG00000184258	DPYSL5	dihydropyrimidinase-like 5	E9PHT0,Q9BPU6,E7EWB4,E7ESV0	Mapped to UniProt SWISS-PROT,UniProt - Evidence at protein level		0	Group enriched	cerebral cortex,testis		2.56883	6.49927	16.8217		17.2684	17.7585	19.7424	14.3042		1.02655		0.111758	1.84564	0.292507	0	17.2684	0.19627	0.185812	0.0311948	0.0521124	0.0112596	0.0221549	0	0.0295524	0.0129176	0	0	0.139445	0.136579	0.0109159	0.00699403	0.405829	0.00989925	0.0147388	6.72226	0	0.069918	0.140777
	ENSG00000171877	ASIC2	acid-sensing (proton-gated) ion channel 2	Q16515	Potential transmembrane proteins,Membrane proteins predicted by MDM,MEMSAT3 predicted membrane proteins,MEMSAT-SVM predicted membrane proteins,Phobius predicted membrane proteins,SCAMPI predicted membrane proteins,SPOCTOPUS predicted membrane proteins,THUMBUP predicted membrane proteins,2TM proteins predicted by MDM,Mapped to UniProt SWISS-PROT,UniProt - Evidence at protein level		0.000824	Group enriched	cerebral cortex,uterus 1		0.675025	6.49168	8.28645		7.7568	3.08244	9.51805	10.6699		0.936082		0.116164	1.48251	0.0220486	0	7.7568	0.49165	0.570049	0.201114	0.0840333	0.0565709	0.860796	0.00680567	0.104083	0	0.0929804	0	0.324495	0.0750718	0.0520343	0.180428	0.364893	0.00578797	0.157836	0.588428	0.0320354	0.156475	11.4911
	ENSG00000101542	SLAIN1	SLAIN motif family, member 1	Q5T6P2,Q8ND83,Q5T6P1,,C9JP03,C9JD09,C9JUW9	Mapped to UniProt SWISS-PROT,UniProt - Evidence at protein level,Potentially secreted proteins,Phobius predicted secreted proteins,Potential transmembrane proteins,SCAMPI predicted membrane proteins,SignalP predicted secreted proteins		0.000428	Group enriched	cerebral cortex,testis		3.46346	6.47936	10.3684		119.411	149.225	137.31	71.6987		11.5168		1.31349	10.8453	6.56412	9.55254	119.411	2.75678	3.20508	4.22626	4.38847	5.4673	6.71558	4.1517	9.28853	11.4627	7.80997	5.32382	2.96685	6.23349	7.76218	1.67423	2.34686	7.72908	11.2814	34.4774	11.8753	4.56683	7.55782
	ENSG00000198910	DLX1	distal-less homeobox 1	J3KP55,F8VXJ2,P56177	Transcription factors,Mapped to UniProt SWISS-PROT,UniProt - Evidence at transcript level		1.6e-05	Group enriched	adrenal gland,cerebral cortex,prostate		1.04038	6.47699	7.10168		3.62016	1.81933	4.88919	4.15197		0.509761		0.172735	3.3759	0.184337	0.0139255	3.62016	0.216562	0.165346	0.0849722	0.238271	0.0720559	0.0781945	0	0	0.0600656	0.192072	0.026664	0.0186132	3.47966	0.416678	0.0524715	0.464306	0.048951	0.0894183	0.115123	0.539125	0.0379519	0
	ENSG00000155052	NAT16	N-acetyltransferase 16 (GCN5-related, putative)	Q8N8M0,C9JB11,B3KRS2	Mapped to UniProt SWISS-PROT,UniProt - Evidence at transcript level		5.4e-05	Group enriched	cerebral cortex,thyroid gland		0.944113	6.46435	10.6017		1.92397	2.04862	2.93938	0.783913		0.181477		0	0.12123	0	0.0420694	1.92397	0	0	0	0	0.0112254	0.0306269	0	0	0.0139102	0	0.306437	0	0	0	0.0246655	0	0	0.296062	0.0918223	2.03786	0	0
	ENSG00000204065	RTN4RL2	reticulon 4 receptor-like 2	Q86UN3,G3V1D7,Q0GGW3	Potential transmembrane proteins,MEMSAT3 predicted membrane proteins,MEMSAT-SVM predicted membrane proteins,THUMBUP predicted membrane proteins,Potentially secreted proteins,Secreted proteins predicted by MDSP,SignalP predicted secreted proteins,Phobius predicted secreted proteins,SPOCTOPUS predicted secreted proteins,Mapped to UniProt SWISS-PROT,UniProt - Evidence at protein level		0.001028	Group enriched	cerebral cortex,liver,thyroid gland		1.03153	6.46422	7.86684		22.5949	9.03775	31.0273	27.7197		2.87217		1.92127	0.163324	0.247859	0.283026	22.5949	0.267964	1.18136	0.383563	2.17896	1.12593	1.74729	8.91053	1.25731	0.40405	0.30207	0.776523	2.06821	1.11072	1.43706	2.75412	0.276147	0.86951	0.995365	0.788918	21.9042	0.794269	0.804159
	ENSG00000112232	SLC6A12	solute carrier family 6 (neurotransmitter transporter, betaine/GABA), member 12	P48065,F5H2T6,F5H4L6	Transporters,Electrochemical Potential-driven transporters,Potential transmembrane proteins,Membrane proteins predicted by MDM,MEMSAT3 predicted membrane proteins,MEMSAT-SVM predicted membrane proteins,Phobius predicted membrane proteins,SCAMPI predicted membrane proteins,SPOCTOPUS predicted membrane proteins,THUMBUP predicted membrane proteins,TMHMM predicted membrane proteins,>9TM proteins pred…		7e-06	Group enriched	cerebral cortex,kidney,liver		0.216003	6.45444	2.01662		7.09132	5.4431	4.95395	10.8769		3.51643		0.0848601	0.948582	2.57887	0.272263	7.09132	1.69856	3.35928	0.0765735	1.23363	0.276552	25.1258	32.8297	1.95233	1.07074	0.389538	0.551579	0.88192	0.10906	0.574367	0.440282	1.22229	0.754712	2.44052	2.59249	3.23407	0.792156	2.36166
	ENSG00000213424	NRCAM	neuronal cell adhesion molecule	Q92823,,C9JH43,C9JF43,C9J8B6,C9JUR7,C9JYY6,F8W775	Potential transmembrane proteins,Membrane proteins predicted by MDM,MEMSAT3 predicted membrane proteins,MEMSAT-SVM predicted membrane proteins,Phobius predicted membrane proteins,SCAMPI predicted membrane proteins,SPOCTOPUS predicted membrane proteins,THUMBUP predicted membrane proteins,TMHMM predicted membrane proteins,1TM proteins predicted by MDM,Potentially secreted proteins,Secreted proteins…		9e-06	Group enriched	adrenal gland,cerebral cortex		1.84186	6.35607	11.8664		115.409	73.9519	109.461	162.814		9.72571		2.31494	62.6588	2.1616	0.289941	115.409	1.11033	1.46538	1.0653	10.3448	0.201747	8.68637	0.544979	2.73947	1.76145	1.63918	14.0077	7.51253	1.25162	2.1524	1.35002	1.10398	6.5851	2.77171	4.10606	5.21455	2.09211	2.05312
	ENSG00000122012	PTPRN	protein tyrosine phosphatase, receptor type, N	Q16849,,Q96IA0,C9JJL7,C9JR27,C9JCQ0,C9J392,F8WCK8	Potential transmembrane proteins,Membrane proteins predicted by MDM,MEMSAT3 predicted membrane proteins,MEMSAT-SVM predicted membrane proteins,Phobius predicted membrane proteins,SCAMPI predicted membrane proteins,SPOCTOPUS predicted membrane proteins,THUMBUP predicted membrane proteins,TMHMM predicted membrane proteins,1TM proteins predicted by MDM,Potentially secreted proteins,Secreted proteins…		0	Group enriched	adrenal gland,cerebral cortex,pancreas		3.28146	6.3545	14.7911		85.677	28.9708	143.905	84.1553		5.79248		1.41295	26.1094	5.57024	0.346672	85.677	1.60375	1.88917	0.212846	0.463105	0.2977	0.573943	0	0.138554	0.255865	0.0626477	17.206	0.357432	0.294971	0.0265271	0.572567	2.01494	0.268247	6.76647	0.880063	0.311895	2.31271	0.771117
	ENSG00000169760	CDR1	cerebellar degeneration-related protein 1, 34kDa	P51861	Mapped to UniProt SWISS-PROT,UniProt - Evidence at transcript level		3.1e-05	Group enriched	adipose tissue,cerebral cortex,skin 1		2.98389	6.35169	12.0238		38.0588	68.4281	36.367	9.38143		3.1653		8.25786	2.19739	0.758413	0.0247698	38.0588	0.266764	0.213719	0.892426	2.60236	2.24452	0.54017	0.0557317	1.67116	0.153468	0.297411	3.10004	1.3629	0.70584	0.619477	12.7548	0.222995	2.13962	1.13431	0.278964	1.50304	1.92084	1.48542
	ENSG00000130643	SLC30A3	solute carrier family 30 (zinc transporter), member 3	Q99726,,C9JM13,C9JV68,C9JHX4,C9JHZ9,C9J1K4,F5H3B7	Transporters,Electrochemical Potential-driven transporters,Potential transmembrane proteins,Membrane proteins predicted by MDM,MEMSAT3 predicted membrane proteins,MEMSAT-SVM predicted membrane proteins,Phobius predicted membrane proteins,SCAMPI predicted membrane proteins,SPOCTOPUS predicted membrane proteins,THUMBUP predicted membrane proteins,TMHMM predicted membrane proteins,5TM proteins predi…		0	Group enriched	cerebral cortex,testis		0.688231	6.2984	9.62336		23.0296	8.51991	35.3681	25.2009		2.3931		0.0816376	0.963319	0.159126	0.013143	23.0296	0.103114	0.062781	0.007295	0.167285	4.48461	0.0537385	0	0.163536	0.691589	0.125917	0	0.076108	0.369451	0.00798217	0.00548457	0.0770049	0.105296	0.0377545	33.4621	0.0580348	0.203721	0.103975
	ENSG00000166682	TMCC2	transmembrane and coiled-coil domain family 2	O75069,A6NJC0,G5E963	Potential transmembrane proteins,Membrane proteins predicted by MDM,MEMSAT3 predicted membrane proteins,MEMSAT-SVM predicted membrane proteins,Phobius predicted membrane proteins,SCAMPI predicted membrane proteins,SPOCTOPUS predicted membrane proteins,THUMBUP predicted membrane proteins,TMHMM predicted membrane proteins,2TM proteins predicted by MDM,Mapped to UniProt SWISS-PROT,UniProt - Evidence…		0.007524	Group enriched	bone marrow,cerebral cortex		0.270402	6.28803	3.58862		15.4179	15.4529	17.4567	13.3441		4.29633		1.18598	4.02443	1.56298	57.0185	15.4179	0.548082	0.612185	0.956569	1.08895	1.68317	1.39494	0.298009	2.06398	1.25021	4.72846	0.790838	5.75986	1.28737	0.726039	1.86932	0.775579	1.3244	0.801411	3.71825	1.31686	1.56611	2.23043
	ENSG00000172350	SERTM1	serine-rich and transmembrane domain containing 1	A2A2V5	Potential transmembrane proteins,Membrane proteins predicted by MDM,MEMSAT3 predicted membrane proteins,MEMSAT-SVM predicted membrane proteins,Phobius predicted membrane proteins,SCAMPI predicted membrane proteins,SPOCTOPUS predicted membrane proteins,THUMBUP predicted membrane proteins,TMHMM predicted membrane proteins,1TM proteins predicted by MDM,Potentially secreted proteins,SPOCTOPUS predict…		0.00059	Group enriched	cerebral cortex,lung,thyroid gland,uterus 1		1.83234	6.28185	11.0388		28.6698	3.40947	14.49	68.11		2.59719		0.285843	1.38705	0.0564707	0.0042217	28.6698	0.298841	0.0578277	0.0551474	0.0475514	0.109494	0.104256	0	7.11582	0.00981384	2.49253	0.186426	0.0141357	0.660571	0.0177958	0.0791287	0.061514	0.0116235	0.449501	0.333152	11.1986	0.770379	15.6466
	ENSG00000156687	POPDC3	popeye domain containing 3	Q9HBV1,Q5T554	Potential transmembrane proteins,Membrane proteins predicted by MDM,MEMSAT3 predicted membrane proteins,MEMSAT-SVM predicted membrane proteins,Phobius predicted membrane proteins,SCAMPI predicted membrane proteins,SPOCTOPUS predicted membrane proteins,THUMBUP predicted membrane proteins,TMHMM predicted membrane proteins,2TM proteins predicted by MDM,Mapped to UniProt SWISS-PROT,UniProt - Evidence…		0	Group enriched	cerebral cortex,heart muscle,testis		0.212081	6.25346	2.86586		8.13845	5.11326	13.729	5.57309		2.83979		2.83314	0.870975	1.12654	0.0183657	8.13845	0.334254	0.181147	2.95445	1.11213	38.3742	0.0373896	0.0745123	1.2685	0.274421	0.0971575	0	2.25174	2.75282	0.136486	0.0766738	0.139611	0.0570712	2.06407	8.91403	0.342339	0.714456	1.52947
	ENSG00000145920	PCYT1B	phosphate cytidylyltransferase 1, choline, beta	Q9Y5K3,F2Z2B1	Enzymes,Transferases,Mapped to UniProt SWISS-PROT,UniProt - Evidence at protein level		1e-06	Group enriched	cerebral cortex,testis		1.21903	6.24168	8.9316		13.3905	16.7341	11.8389	11.5984		1.49922		0.180778	0.605353	0.362973	0.729248	13.3905	0.274194	0.440312	1.35516	0.881316	1.95259	0.312893	0.0079168	1.15387	0.0185581	1.94161	0.714496	1.40778	0.917188	0.0985241	0.0729507	0.387278	0.283045	0.121472	10.9845	0.0384647	0.27838	1.56771
	ENSG00000198963	PPAPDC1A	phosphatidic acid phosphatase type 2 domain containing 1A	Q5VZY2,B7Z3R3	Enzymes,Hydrolases,Potential transmembrane proteins,Membrane proteins predicted by MDM,MEMSAT3 predicted membrane proteins,MEMSAT-SVM predicted membrane proteins,Phobius predicted membrane proteins,SCAMPI predicted membrane proteins,SPOCTOPUS predicted membrane proteins,THUMBUP predicted membrane proteins,TMHMM predicted membrane proteins,6TM proteins predicted by MDM,Mapped to UniProt SWISS-PROT…		0	Group enriched	bone marrow,cerebral cortex,gallbladder,kidney,testis		1.04406	6.23774	5.46776		10.5307	16.5673	10.3357	4.689		1.92595		0.0667077	0.690353	0.617709	2.99852	10.5307	0.16208	0.123033	0.69827	8.96156	0.162237	9.41467	1.34638	0.0338	0.0855901	0.0550005	0.094283	0.318251	1.32677	0.739246	0.851778	0.205722	0.126278	0.289353	10.0862	0.737049	0.158157	1.12108
	ENSG00000117115	SLC24A5	solute carrier family 24, member 5	Q71RS6,H0YLZ0,A5X8Z9	Transporters,Electrochemical Potential-driven transporters,Potential transmembrane proteins,Membrane proteins predicted by MDM,MEMSAT3 predicted membrane proteins,MEMSAT-SVM predicted membrane proteins,Phobius predicted membrane proteins,SCAMPI predicted membrane proteins,SPOCTOPUS predicted membrane proteins,THUMBUP predicted membrane proteins,TMHMM predicted membrane proteins,>9TM proteins pred…		0.000207	Group enriched	cerebral cortex,skin 1,testis		0.340848	6.19059	4.26221		2.61386	3.20659	2.01551	2.61948		0.613265		0	0.264564	0.254968	0.2335	2.61386	0.140862	0.0875655	0.0833027	0.237952	0.162726	0.644988	0	0.264414	0.336451	0.0428656	0.258524	0.0409677	0.286341	0.13346	7.66869	0.168403	0.382687	0.208961	1.69601	0.105599	0.127199	0.113282
	ENSG00000204767	AIFM3	apoptosis-inducing factor, mitochondrion-associated, 3	Q96NN9,F8WFB6,C9JPU8,C9K029,F8WC30,B7Z9S7	Potential transmembrane proteins,SPOCTOPUS predicted membrane proteins,Mapped to UniProt SWISS-PROT,UniProt - Evidence at protein level		0.005882	Group enriched	cerebral cortex,colon		0.511836	6.18114	5.13385		16.849	8.79047	10.6498	31.1067		3.28194		0.618263	0.802052	4.02577	3.69327	16.849	32.9188	3.87541	0.664111	1.84662	0.405418	0.742436	0.530028	2.15394	1.26431	0.449157	0.467214	1.02541	1.85007	1.87363	0.330282	3.41277	3.25495	1.26188	0.880108	0.61949	1.75623	1.04186
	ENSG00000185666	PPP4R4	protein phosphatase 4, regulatory subunit 4	G3V516,Q6NUP7,G3V422,G3V431	Mapped to UniProt SWISS-PROT,UniProt - Evidence at protein level		0	Group enriched	cerebral cortex,ovary,testis		1.35918	6.1583	9.41729		16.7211	6.50407	18.5442	25.115		1.77557		0.102252	0.635561	0.416665	0.131308	16.7211	0.13874	0.04923	0.373255	0.528303	0.103092	0.280824	1.97047	1.51822	0.192611	7.38077	0.346691	0.429813	0.447189	0.243402	0.963874	0.013457	0.100463	0.663029	12.3023	0.426039	0.398611	1.0632
	ENSG00000091428	FBXL16	F-box and leucine-rich repeat protein 16	Q8N461,B3KR59	Mapped to UniProt SWISS-PROT,UniProt - Evidence at protein level		0.025029	Group enriched	cerebral cortex,esophagus		4.79077	6.14494	13.7672		86.8706	40.1306	70.3312	150.15		6.30996		1.94286	7.18929	1.21395	0.161128	86.8706	1.19746	0.967804	18.1329	0.172355	0.113668	7.90759	0.0667335	8.5439	1.82746	0.112958	0.971441	0.254746	1.78723	5.78651	6.18256	1.01616	2.41046	2.22039	7.57248	4.9631	0.402585	0.380557
	ENSG00000125869	PPP2R2C	protein phosphatase 2, regulatory subunit B, gamma	Q9Y2T4,D6R943	Mapped to UniProt SWISS-PROT,UniProt - Evidence at transcript level		0	Group enriched	cerebral cortex,esophagus,skin 1,uterus 1		2.64112	6.14428	10.9135		83.2967	39.4137	97.4975	112.979		7.63247		0.57844	6.47371	0.748087	0.0760949	83.2967	0.706746	0.531562	30.3436	0.5165	0.954947	0.239865	0.120013	0.0904874	0.372667	0.500441	0.468803	0.313864	5.67615	0.252247	31.5384	1.20776	0.491494	1.1513	7.18101	0.185731	0.750377	31.3098
	ENSG00000257088	GPR98	G protein-coupled receptor 98	D6RIF0,Q8WXG9,	Potential transmembrane proteins,MEMSAT3 predicted membrane proteins,MEMSAT-SVM predicted membrane proteins,THUMBUP predicted membrane proteins,TMHMM predicted membrane proteins,Potentially secreted proteins,Secreted proteins predicted by MDSP,SignalP predicted secreted proteins,Phobius predicted secreted proteins,SPOCTOPUS predicted secreted proteins,Transporters,Electrochemical Potential-driven…		0.000253	Group enriched	adrenal gland,cerebral cortex		0.46404	6.13315	5.77837		21.2313	47.2814	7.99266	8.41987		3.67428		0.0276902	45.7532	0.236273	0.0484443	21.2313	0.712498	0.0946817	0.193633	3.72516	0.0279804	3.92868	3.75451	3.57184	0.056548	0.154377	1.09581	0.794969	1.64725	0.222712	0.434977	0.350767	0.0935051	0.649671	2.14932	5.46086	2.55193	0.236846
	ENSG00000167680	NTRK2	neurotrophic tyrosine kinase, receptor, type 2	Q16620	Kinases,Tyr protein kinases,Candidate cancer biomarkers,Enzymes,Transferases,Potential transmembrane proteins,Membrane proteins predicted by MDM,MEMSAT3 predicted membrane proteins,MEMSAT-SVM predicted membrane proteins,Phobius predicted membrane proteins,SCAMPI predicted membrane proteins,SPOCTOPUS predicted membrane proteins,THUMBUP predicted membrane proteins,TMHMM predicted membrane proteins,…		0.000837	Group enriched	adipose tissue,cerebral cortex,gallbladder,thyroid gland		1.51097	6.03033	9.74873		235.545	258.855	142.582	305.197		24.1616		50.6153	3.50001	2.5075	0.0862061	235.545	8.18933	0.617251	12.8835	48.4195	10.3909	17.2999	1.66486	10.9694	3.66381	11.0011	20.3334	1.39645	5.074	12.0955	11.273	1.08613	12.0916	0.681932	3.46417	155.89	7.01151	4.61191
	ENSG00000101098	HCN2	hyperpolarization activated cyclic nucleotide-gated potassium channel 2	Q9UL51	Transporters,Transporter channels and pores,Voltage-gated ion channels,Cyclic Nucleotide-Regulated Channels,Potential transmembrane proteins,Membrane proteins predicted by MDM,MEMSAT3 predicted membrane proteins,MEMSAT-SVM predicted membrane proteins,Phobius predicted membrane proteins,SCAMPI predicted membrane proteins,SPOCTOPUS predicted membrane proteins,THUMBUP predicted membrane proteins,TMH…		3e-06	Group enriched	cerebral cortex,heart muscle		2.13055	5.98523	14.0435		16.1326	12.3995	22.1836	13.8146		1.14876		0.0181591	1.83257	0.245085	0.156208	16.1326	0.116816	0.051965	0.77284	0.108489	7.57202	0.413801	0.0315865	0.0623688	0.216737	0.0248521	0.117723	0.117402	0.0940664	0.0927372	0.293505	0.11042	0.138734	0.153845	1.98026	0.0419501	0.107786	0.0120197
	ENSG00000118473	TMEM179	transmembrane protein 179	I3L0F2,,Q6ZVK1	Potential transmembrane proteins,Membrane proteins predicted by MDM,MEMSAT3 predicted membrane proteins,MEMSAT-SVM predicted membrane proteins,Phobius predicted membrane proteins,SCAMPI predicted membrane proteins,SPOCTOPUS predicted membrane proteins,THUMBUP predicted membrane proteins,TMHMM predicted membrane proteins,2TM proteins predicted by MDM,Potentially secreted proteins,SPOCTOPUS predict…		2.3e-05	Group enriched	adrenal gland,cerebral cortex		1.29987	5.96597	11.0242		14.2509	10.4788	12.6828	19.591		1.29268		0.338882	10.9633	0.304532	0	14.2509	0.63635	0.765957	0.104465	0.0571305	0.162503	0.127324	0.008796	0	0	0	1.72883	0.928879	0.554002	0.107819	0.0255636	0.661247	0.0294818	0.918796	2.11316	0.0148369	0.0290665	0.0707043
	ENSG00000116745	PCP4L1	Purkinje cell protein 4 like 1	A6NKN8	Mapped to UniProt SWISS-PROT,UniProt - Evidence at transcript level		0.001083	Group enriched	cerebral cortex,esophagus,urinary bladder		0.690622	5.959	6.38534		24.352	6.06675	24.6735	42.3157		3.81374		2.11085	0.20317	0.540985	0.053595	24.352	1.02166	1.26488	13.1349	1.69212	0.656142	0.26076	2.63802	4.06936	0.135888	1.8423	0	0.417669	4.03932	0.427863	1.72837	2.33678	0.271144	0.429681	1.84977	0.389551	35.261	1.84313
	ENSG00000188729	SNCA	synuclein, alpha (non A4 component of amyloid precursor)	P37840,E7EPV7,D6RA31	Transporters,Transporter channels and pores,Mapped to UniProt SWISS-PROT,UniProt - Evidence at protein level		1.5e-05	Group enriched	bone marrow,cerebral cortex		1.5186	5.94297	9.66963		273.568	92.6496	311.982	416.071		28.2914		3.31017	12.6033	11.4484	180.145	273.568	5.58895	4.07835	17.2498	9.33316	25.2176	10.1213	2.31529	8.08117	3.20667	31.3793	1.04749	22.8048	12.5882	8.36163	22.7303	5.28245	8.95563	2.09316	4.35653	24.8545	14.9753	38.1722
	ENSG00000101638	DCX	doublecortin	B4DM53,O43602,E7EU50	Mapped to UniProt SWISS-PROT,UniProt - Evidence at protein level		0.005812	Group enriched	cerebral cortex,uterus 1		3.74204	5.93659	16.34		6.40728	14.7297	1.06629	3.42584		0.392122		0.123661	0.248067	0.0381516	0	6.40728	0.0460609	0.0574967	0.0331913	0.148451	0.0373643	0.0038129	0	0	0.00450022	0.121752	0.044894	0.0379808	0.0296775	0.683853	0.00389513	0.0626301	0.053414	0.380477	0.256307	0.0170206	0.0351059	1.71224
	ENSG00000041515	GLDC	glycine dehydrogenase (decarboxylating)	P23378	Enzymes,Oxidoreductases,Potential transmembrane proteins,MEMSAT3 predicted membrane proteins,SPOCTOPUS predicted membrane proteins,THUMBUP predicted membrane proteins,Mapped to UniProt SWISS-PROT,UniProt - Evidence at protein level		1e-06	Group enriched	cerebral cortex,kidney,liver,placenta		0.286435	5.91451	2.30578		7.1796	8.79198	5.32802	7.41881		3.11374		0.0994337	0.0574863	0.713625	0.215147	7.1796	0.373588	1.01515	0.62382	0.450872	0.0926132	25.0654	19.9689	0.728753	1.14182	0.0891254	0.118001	15.319	1.09503	0.40618	1.10324	0.438052	0.945071	0.720583	1.89435	2.85454	0.869601	0.491961
	ENSG00000255641	IGLON5	IgLON family member 5	A6NGN9	Potential transmembrane proteins,THUMBUP predicted membrane proteins,Potentially secreted proteins,Secreted proteins predicted by MDSP,SignalP predicted secreted proteins,Phobius predicted secreted proteins,SPOCTOPUS predicted secreted proteins,Mapped to UniProt SWISS-PROT,UniProt - Evidence at transcript level		0	Group enriched	adrenal gland,cerebral cortex,testis		0.985873	5.90679	8.79417		5.22726	5.30901	5.91674	4.45603		0.594401		0.241356	1.27426	0.18439	0.419808	5.22726	0.110197	0.116017	0.666108	0.161406	0	0.0125121	0.550847	0.0156711	0.0402199	0.189027	0.110792	0.565425	0.0622077	0.122615	0.312373	0.139984	0.019338	0.0467447	5.30216	0.0263306	0.0291384	0.102626
	ENSG00000170743	FRMD5	FERM domain containing 5	Q7Z6J6,B5MC67,H0Y5N1,H0YKW6,,F8WEJ8,H0YNI9,F8WCI0	Potential transmembrane proteins,Membrane proteins predicted by MDM,MEMSAT3 predicted membrane proteins,MEMSAT-SVM predicted membrane proteins,Phobius predicted membrane proteins,SCAMPI predicted membrane proteins,SPOCTOPUS predicted membrane proteins,THUMBUP predicted membrane proteins,TMHMM predicted membrane proteins,1TM proteins predicted by MDM,Mapped to UniProt SWISS-PROT,UniProt - Evidence…		0	Group enriched	adrenal gland,cerebral cortex,heart muscle,testis		1.29867	5.90495	8.26024		12.4885	17.6118	13.2324	6.62138		1.51188		0.104613	6.17384	0.749297	0.0999204	12.4885	0.770538	0.191342	0.228392	0.63581	9.61637	0.223155	0.0165849	0.120958	0.15289	0.154253	0.179707	0.00994975	0.397925	0.885862	0.208392	0.364727	0.445575	1.38197	4.36311	0.234476	0.40756	0.215107
	ENSG00000148204	KCNJ3	potassium inwardly-rectifying channel, subfamily J, member 3	P48549	Transporters,Transporter channels and pores,Voltage-gated ion channels,Inwardly Rectifying Potassium Channels,Potential transmembrane proteins,Membrane proteins predicted by MDM,MEMSAT3 predicted membrane proteins,MEMSAT-SVM predicted membrane proteins,Phobius predicted membrane proteins,SCAMPI predicted membrane proteins,SPOCTOPUS predicted membrane proteins,THUMBUP predicted membrane proteins,T…		3e-06	Group enriched	cerebral cortex,duodenum,heart muscle,kidney,prostate,small intestine		1.1836	5.89624	6.03574		17.8628	9.5764	17.0094	27.0027		2.95951		0.396154	1.56244	0.0968341	0	17.8628	1.48461	10.8939	0.141356	1.9287	15.0919	11.2304	1.65526	0.161243	0.0547792	0.287382	1.05087	0.0401494	3.72261	0.014359	0.00923953	9.43086	0.490269	0.655651	0.473097	0.10141	0.886882	0.183656
	ENSG00000163485	DNER	delta/notch-like EGF repeat containing	Q8NFT8	Potential transmembrane proteins,Membrane proteins predicted by MDM,MEMSAT3 predicted membrane proteins,MEMSAT-SVM predicted membrane proteins,Phobius predicted membrane proteins,SCAMPI predicted membrane proteins,SPOCTOPUS predicted membrane proteins,THUMBUP predicted membrane proteins,TMHMM predicted membrane proteins,1TM proteins predicted by MDM,Potentially secreted proteins,Secreted proteins…		0	Group enriched	adrenal gland,cerebral cortex,salivary gland		1.64416	5.88898	11.5374		97.2603	123.964	93.9922	73.8248		8.43002		0.529828	59.1551	1.6422	0.00714548	97.2603	0.767997	0.46013	0.296288	0.35479	6.77153	10.7049	0.00662497	0.963137	0.435138	0.906949	0.447565	0.429357	1.45289	32.7073	0.503136	0.987214	0.110848	6.9473	1.48254	0.0481809	0.267238	1.96496
	ENSG00000205363	ST8SIA5	ST8 alpha-N-acetyl-neuraminide alpha-2,8-sialyltransferase 5	O15466,B7Z1K9,F5H8D1,K7ER54,K7EN49	Potential transmembrane proteins,Membrane proteins predicted by MDM,MEMSAT3 predicted membrane proteins,MEMSAT-SVM predicted membrane proteins,Phobius predicted membrane proteins,SCAMPI predicted membrane proteins,SPOCTOPUS predicted membrane proteins,THUMBUP predicted membrane proteins,TMHMM predicted membrane proteins,2TM proteins predicted by MDM,Mapped to UniProt SWISS-PROT,UniProt - Evidence…		2e-06	Group enriched	adrenal gland,cerebral cortex,heart muscle		0.669136	5.88847	6.32153		6.05542	2.62181	8.34141	7.20303		0.957904		0.235911	9.0496	0.0952159	0.0546409	6.05542	0.287258	0.403558	0.048102	0.213548	4.24924	1.0956	0.120098	0.0555952	0.20494	0.529659	0.054372	0.0901487	0.67041	0.211329	0.0978492	0.223903	0.0295501	0.124941	0.80822	0.323071	0.0566253	0.474589
	ENSG00000150275	CXXC11	CXXC finger protein 11	F8WB75,Q14D33	Potential transmembrane proteins,Membrane proteins predicted by MDM,MEMSAT3 predicted membrane proteins,MEMSAT-SVM predicted membrane proteins,Phobius predicted membrane proteins,SCAMPI predicted membrane proteins,SPOCTOPUS predicted membrane proteins,THUMBUP predicted membrane proteins,1TM proteins predicted by MDM,Mapped to UniProt SWISS-PROT,UniProt - Evidence at transcript level		0.002047	Group enriched	cerebral cortex,lymph node		4.46569	5.88697	16.4277		5.45459	7.8327	5.5927	2.93836		0.332036		0.0136702	0.0158463	0.348486	0.450225	5.45459	0.0247083	0.0267075	0.0143872	0.15031	0.0189386	0.0153455	0.00970263	0.0843392	1.22144	0.0259371	0.0540672	0	0.0128839	0.062522	0	0.0351331	0.567017	0.0726342	0.211186	0.0166699	0.0500725	0.0081383
	ENSG00000187398	ATP8A2	ATPase, aminophospholipid transporter, class I, type 8A, member 2	Q9NTI2,F8W9B3,B7Z880	Enzymes,Hydrolases,Potential transmembrane proteins,Membrane proteins predicted by MDM,MEMSAT3 predicted membrane proteins,MEMSAT-SVM predicted membrane proteins,Phobius predicted membrane proteins,SCAMPI predicted membrane proteins,SPOCTOPUS predicted membrane proteins,THUMBUP predicted membrane proteins,TMHMM predicted membrane proteins,>9TM proteins predicted by MDM,Mapped to UniProt SWISS-PRO…		0	Group enriched	cerebral cortex,testis		1.0528	5.86743	10.3921		18.1399	4.9766	32.7148	16.7283		1.74556		0.367486	3.01411	0.461584	0.0166312	18.1399	0.347477	0.362461	0.0611843	0.126952	0.108554	0.261462	0.00430443	0.684096	0.696922	0.245007	0.274154	0.542777	0.291126	0.0821329	0.0550675	0.384659	0.312697	0.611612	17.2302	0.0691717	0.43901	1.93922
	ENSG00000182674	ADCY8	adenylate cyclase 8 (brain)	P40145,E7EVL1,E5RFR2	Enzymes,Lyases,Potential transmembrane proteins,Membrane proteins predicted by MDM,MEMSAT3 predicted membrane proteins,MEMSAT-SVM predicted membrane proteins,Phobius predicted membrane proteins,SCAMPI predicted membrane proteins,SPOCTOPUS predicted membrane proteins,THUMBUP predicted membrane proteins,TMHMM predicted membrane proteins,>9TM proteins predicted by MDM,Mapped to UniProt SWISS-PROT,Un…		0.000116	Group enriched	cerebral cortex,lung		4.35935	5.83914	18.3839		7.32173	7.1377	4.83941	9.98808		0.398268		0.0121931	0.0225537	0	0	7.32173	0	0	0.0255453	0.0210942	0.0445325	0.177636	0.00704507	1.67955	0.00577128	0	0	0	0.0732977	0.770771	0.0060861	0.0344937	0.0212305	0.00695	0.462575	0	0	0.0601883
	ENSG00000166793	GABRQ	gamma-aminobutyric acid (GABA) A receptor, theta	Q9UN88	Potential transmembrane proteins,Membrane proteins predicted by MDM,MEMSAT3 predicted membrane proteins,MEMSAT-SVM predicted membrane proteins,Phobius predicted membrane proteins,SCAMPI predicted membrane proteins,SPOCTOPUS predicted membrane proteins,THUMBUP predicted membrane proteins,TMHMM predicted membrane proteins,4TM proteins predicted by MDM,Potentially secreted proteins,Secreted proteins…		0	Group enriched	adrenal gland,cerebral cortex,testis,uterus 1		1.62462	5.82211	9.06962		3.73166	2.25056	6.3155	2.62891		0.411446		0.0498247	2.29694	0.0432967	0	3.73166	0.0157368	0.0196847	0.399904	0.0109752	0.0364693	0.0458163	0.00338187	0.0122536	0.0489206	0	0	0.127474	0.378823	0.00577927	0.260007	0.209056	0.0113695	0.010469	1.40096	0.0897605	0.0168884	1.88358
	ENSG00000189367	MASP1	mannan-binding lectin serine peptidase 1 (C4/C2 activating component of Ra-reactive factor)	P48740,F8W876,C9JMA2,C9J1C7,C9JLU5	Peptidases,Serine-type peptidases,Plasma proteins,Potential transmembrane proteins,MEMSAT3 predicted membrane proteins,SPOCTOPUS predicted membrane proteins,Potentially secreted proteins,Secreted proteins predicted by MDSP,SignalP predicted secreted proteins,Phobius predicted secreted proteins,SPOCTOPUS predicted secreted proteins,Mapped to UniProt SWISS-PROT,UniProt - Evidence at protein level,P…		0.000235	Group enriched	cerebral cortex,heart muscle,liver,prostate,uterus 1		0.262849	5.82153	1.79898		23.6373	61.0576	2.61371	7.24044		13.1393		6.4659	3.7871	1.53148	0	23.6373	5.81191	1.98874	9.69405	5.44576	89.9271	3.44895	82.7973	6.4475	0.916813	1.65855	0.0977586	8.16629	31.7924	1.00126	3.17373	1.9533	1.07329	1.27327	0.807381	1.20283	6.64349	54.017
	ENSG00000144057	TMEM132B	transmembrane protein 132B	Q14DG7	Potential transmembrane proteins,Membrane proteins predicted by MDM,MEMSAT3 predicted membrane proteins,MEMSAT-SVM predicted membrane proteins,Phobius predicted membrane proteins,SCAMPI predicted membrane proteins,SPOCTOPUS predicted membrane proteins,THUMBUP predicted membrane proteins,TMHMM predicted membrane proteins,1TM proteins predicted by MDM,Mapped to UniProt SWISS-PROT,UniProt - Evidence…		0.000291	Group enriched	cerebral cortex,skin 1,testis,thyroid gland		2.91144	5.80794	10.8953		17.6699	17.9361	15.3277	19.7459		1.62179		0.549251	0.308879	0.492133	0.045548	17.6699	0.518919	0.215545	0.944301	0.778171	0.825545	0.0929077	0.0627814	0.146128	0.319711	0.272337	0.288255	0.727399	0.790471	1.38871	3.61519	0.351923	0.175142	0.858629	4.90804	6.06912	0.497059	0.876223
	ENSG00000183166	SYNGR3	synaptogyrin 3	H3BPJ5,O43761,H3BNA6,H3BQ28	Potential transmembrane proteins,Membrane proteins predicted by MDM,MEMSAT3 predicted membrane proteins,MEMSAT-SVM predicted membrane proteins,Phobius predicted membrane proteins,SCAMPI predicted membrane proteins,SPOCTOPUS predicted membrane proteins,THUMBUP predicted membrane proteins,TMHMM predicted membrane proteins,4TM proteins predicted by MDM,Mapped to UniProt SWISS-PROT,UniProt - Evidence…		0.000344	Group enriched	adrenal gland,cerebral cortex		4.682	5.78488	15.109		35.2802	12.8486	42.6834	50.3087		2.33504		0.227048	7.53528	2.41102	0.46808	35.2802	0.64003	0.979936	0.164882	0.344683	0.287919	0.753139	0.0407037	0.385056	2.27901	0.649882	0.455515	1.8813	0.255421	0.786671	0.139776	1.21912	0.895413	0.735924	3.70064	0.0734585	0.346185	0.10976
	ENSG00000175352	LRRC3B	leucine rich repeat containing 3B	Q96PB8,C9JMC7,C9J6A1	Potential transmembrane proteins,Membrane proteins predicted by MDM,MEMSAT3 predicted membrane proteins,MEMSAT-SVM predicted membrane proteins,Phobius predicted membrane proteins,SCAMPI predicted membrane proteins,SPOCTOPUS predicted membrane proteins,THUMBUP predicted membrane proteins,TMHMM predicted membrane proteins,1TM proteins predicted by MDM,Potentially secreted proteins,Secreted proteins…		0	Group enriched	cerebral cortex,testis		2.02986	5.77217	12.4513		11.1157	4.47775	15.339	13.5302		0.892727		0.134884	0.211691	0.0783787	0	11.1157	0.299888	0.181381	0.734738	0.052767	0.306261	0.134299	0	0.179741	0.0166043	1.43722	0	0.101588	0.12939	0.680924	0.0170321	0.292587	0.138333	0.407053	5.47605	0.0828019	1.12459	0.769772
	ENSG00000084453	NKAIN3	Na+/K+ transporting ATPase interacting 3	Q8N8D7,E5RIL3	Potential transmembrane proteins,Membrane proteins predicted by MDM,MEMSAT3 predicted membrane proteins,MEMSAT-SVM predicted membrane proteins,Phobius predicted membrane proteins,SCAMPI predicted membrane proteins,SPOCTOPUS predicted membrane proteins,THUMBUP predicted membrane proteins,TMHMM predicted membrane proteins,3TM proteins predicted by MDM,Potentially secreted proteins,Secreted proteins…		4.2e-05	Group enriched	adrenal gland,cerebral cortex,salivary gland		2.40263	5.76102	12.1388		5.54999	7.15661	2.56402	6.92934		0.457212		0	2.30997	0	0	5.54999	0.0779285	0.156594	0.338582	0	0.186859	0.13528	0.025313	0	0	0.154772	0	0.20711	0.526049	1.23178	0	0.31058	0.0451807	0.237522	0.264087	0	0.11653	0.470594
	ENSG00000184911	SHD	Src homology 2 domain containing transforming protein D	Q96IW2,M0QYZ4,M0R1V9	SH2-domain containing proteins,Mapped to UniProt SWISS-PROT,UniProt - Evidence at transcript level		0.008104	Group enriched	cerebral cortex,colon,duodenum,heart muscle,liver,small intestine		1.6545	5.73955	8.08146		19.3958	55.1129	1.99505	1.07953		2.40004		0	0.267416	1.59628	0.90069	19.3958	11.7231	4.88645	0.421363	1.02325	7.77941	0.18464	6.82981	0.407302	1.35976	0.0179453	0	0.302463	0.0351855	0.0320984	0	4.35704	0.540408	0.191257	0.557784	0	1.53651	0.455138
	ENSG00000186648	PAX6	paired box 6	P26367,B1B1J0,E9PKM0,B1B1I8,	Transcription factors,Mapped to UniProt SWISS-PROT,UniProt - Evidence at protein level,Potential transmembrane proteins,SCAMPI predicted membrane proteins		0.008927	Group enriched	cerebral cortex,pancreas,stomach 1		0.82988	5.73516	7.78346		20.3327	25.0532	13.2494	22.6955		2.6123		0.467814	1.52896	0.481535	0.167703	20.3327	0.95933	3.04881	0.242526	0.299793	0.294055	0.785937	0.229407	0.564456	0.554489	0.389831	7.62276	0.193153	0.399128	0.277291	1.47204	2.13204	0.427872	24.5008	2.19393	0.294814	0.321118	0.349732
	ENSG00000196990	DOC2A	double C2-like domains, alpha	Q14183,,B4DEJ2,I3L194,H3BTI1,H3BNF7,H3BSH4,H3BU41	Mapped to UniProt SWISS-PROT,UniProt - Evidence at protein level		0	Group enriched	cerebral cortex,testis		1.29843	5.72485	10.4733		36.9967	12.6848	48.9842	49.3212		3.53248		0.273087	2.22967	0.288548	0.76576	36.9967	3.20183	0.908103	0.278985	0.916148	0.379078	1.23685	0.118018	3.14162	0.461334	5.71983	0.203146	0.271368	2.55857	1.1209	0.178828	1.09519	2.45301	0.45549	28.4935	0.277678	0.533852	0.819913
	ENSG00000109107	TTYH1	tweety homolog 1 (Drosophila)	C9J3K6,Q9H313,E7ET67,F8WBE6,,G8JLI0	Potential transmembrane proteins,Membrane proteins predicted by MDM,MEMSAT3 predicted membrane proteins,MEMSAT-SVM predicted membrane proteins,Phobius predicted membrane proteins,SCAMPI predicted membrane proteins,SPOCTOPUS predicted membrane proteins,THUMBUP predicted membrane proteins,TMHMM predicted membrane proteins,2TM proteins predicted by MDM,Transporters,Transporter channels and pores,5TM…		0	Group enriched	cerebral cortex,testis		3.06262	5.68938	16.0532		122.104	147.44	84.7083	134.164		7.60623		1.74028	2.13099	0.815387	0.408956	122.104	0.94619	1.24537	1.89019	1.0773	2.18261	0.621987	0.209732	0.165859	0.189109	1.02845	14.2347	0.621521	2.12924	2.92674	1.92948	1.1329	1.70641	0.398911	39.8692	0.0929272	0.511273	3.0583
	ENSG00000117154	FMN2	formin 2	B0QZA8,Q9NZ56,B0QZD5,B4DP05,Q2M1H5	Mapped to UniProt SWISS-PROT,UniProt - Evidence at protein level		0.000123	Group enriched	adrenal gland,cerebral cortex		4.85339	5.68214	13.1709		38.6429	36.5664	30.2534	49.1089		2.93396		1.06383	7.96204	0.643143	0	38.6429	2.35249	1.04075	2.1971	4.101	0.0299566	2.69585	0.118434	0.795576	0.0438808	2.91285	1.07901	0.987503	2.35791	0.442051	0.165504	0.678136	0.160134	0.601884	3.70493	0.367534	0.705494	3.36703
	ENSG00000165548	FAM69C	family with sequence similarity 69, member C	Q0P6D2	Mapped to UniProt SWISS-PROT,UniProt - Evidence at transcript level,Potential transmembrane proteins,MEMSAT3 predicted membrane proteins,MEMSAT-SVM predicted membrane proteins,SPOCTOPUS predicted membrane proteins,THUMBUP predicted membrane proteins,TMHMM predicted membrane proteins,Potentially secreted proteins,Phobius predicted secreted proteins		0	Group enriched	cerebral cortex,heart muscle,skin 1,testis		2.63926	5.6596	11.9349		15.5361	24.3301	7.54683	14.7315		1.30174		0.442294	0.30673	0.100628	0	15.5361	0.116394	0.100485	0.160894	0.452128	5.47364	0.0923665	0.0748803	0	0.0353854	0.0713764	0.102323	0.110553	0.401799	0.150936	3.51857	0.241698	0.0466108	1.34351	5.88655	0.0819906	0.100475	0.198509
	ENSG00000198576	CECR6	cat eye syndrome chromosome region, candidate 6	Q9BXQ6	Potential transmembrane proteins,Membrane proteins predicted by MDM,MEMSAT3 predicted membrane proteins,MEMSAT-SVM predicted membrane proteins,Phobius predicted membrane proteins,SCAMPI predicted membrane proteins,SPOCTOPUS predicted membrane proteins,THUMBUP predicted membrane proteins,TMHMM predicted membrane proteins,2TM proteins predicted by MDM,Potentially secreted proteins,Secreted proteins…		0.001676	Group enriched	cerebral cortex,prostate		1.57599	5.64824	9.69993		8.28828	7.57278	7.46366	9.82839		0.854468		0.157125	0.654827	1.00523	0.690357	8.28828	0.0945638	0.308081	0.127265	0.321874	0.782198	0.135921	0.0819621	0.248493	0.149883	0.205795	0.531465	0.667365	5.25909	0.257022	0.457882	0.174063	0.27599	0.234177	1.19926	0.0673787	0.301331	0.393765
	ENSG00000164398	GABRA4	gamma-aminobutyric acid (GABA) A receptor, alpha 4	P48169,D6R924,D6RB66	Potential transmembrane proteins,Membrane proteins predicted by MDM,MEMSAT3 predicted membrane proteins,MEMSAT-SVM predicted membrane proteins,Phobius predicted membrane proteins,SCAMPI predicted membrane proteins,SPOCTOPUS predicted membrane proteins,THUMBUP predicted membrane proteins,TMHMM predicted membrane proteins,4TM proteins predicted by MDM,Potentially secreted proteins,Secreted proteins…		0.00047	Group enriched	cerebral cortex,heart muscle,placenta		0.945287	5.6225	9.32801		11.196	3.2167	15.5289	14.8423		1.20025		0.231169	0.256476	0.206205	0.0192595	11.196	0.269371	1.54539	0.648905	0.284884	11.844	0.295385	0	0.124196	0.111623	0	0.0051812	3.027	0.0691908	0	0.3565	0.849347	0.0230194	0.116362	0.678072	0.00557278	0.23371	0.0100337
	ENSG00000185760	FAIM2	Fas apoptotic inhibitory molecule 2	Q9BWQ8,B3KR08,F8VZI9,F8W1L3,,F8VV65	Potential transmembrane proteins,Membrane proteins predicted by MDM,MEMSAT3 predicted membrane proteins,MEMSAT-SVM predicted membrane proteins,Phobius predicted membrane proteins,SCAMPI predicted membrane proteins,SPOCTOPUS predicted membrane proteins,THUMBUP predicted membrane proteins,TMHMM predicted membrane proteins,7TM proteins predicted by MDM,Mapped to UniProt SWISS-PROT,UniProt - Evidence…		4.4e-05	Group enriched	adrenal gland,cerebral cortex		4.65262	5.62169	15.6898		187.752	126.251	245.753	191.253		11.9665		1.35341	40.3541	6.6502	0.117329	187.752	3.12675	2.26329	3.63786	11.0971	7.90654	0.991993	0.0113609	1.30075	3.17986	2.22296	1.16449	0.251288	10.8433	1.27701	0.339072	4.53073	1.47776	1.41948	20.2881	0.501152	5.21529	3.82175
	ENSG00000169181	PTPRZ1	protein tyrosine phosphatase, receptor-type, Z polypeptide 1	P23471,C9JFM0	Enzymes,Hydrolases,Potential transmembrane proteins,Membrane proteins predicted by MDM,MEMSAT-SVM predicted membrane proteins,Phobius predicted membrane proteins,SCAMPI predicted membrane proteins,SPOCTOPUS predicted membrane proteins,THUMBUP predicted membrane proteins,TMHMM predicted membrane proteins,1TM proteins predicted by MDM,Potentially secreted proteins,Secreted proteins predicted by MDS…		0.001333	Group enriched	cerebral cortex,skin 1		2.82257	5.59317	15.4981		150.045	306.221	66.1389	77.7743		9.68152		0.219	2.01865	1.86318	0.133805	150.045	0.686104	1.0746	15.1293	1.50224	0.908476	0.256942	0.0796635	1.51383	0.0764469	1.73277	1.58898	0.298359	2.18129	2.8082	53.1589	1.33227	1.75543	18.1653	0.762266	0.139792	1.70505	0.265458
	ENSG00000159123	GDA	guanine deaminase	Q5SZC6,Q9Y2T3,Q5SZC5,,Q5SZC3,J3QSY3	Enzymes,Hydrolases,Mapped to UniProt SWISS-PROT,UniProt - Evidence at protein level		0	Group enriched	cerebral cortex,duodenum,gallbladder,kidney,liver,small intestine		0.674646	5.58943	4.66025		60.4861	18.3293	63.6164	99.5125		12.9791		0.160105	2.69156	1.07399	0.035124	60.4861	9.32503	86.6154	0.321961	18.808	0.01506	32.947	24.217	0.157281	0.0744145	0.0208763	1.30834	4.75275	0.104268	0.0349557	1.27809	89.656	0.0719367	3.22859	1.66811	0.0129618	7.20929	4.16285
	ENSG00000144893	NECAB2	N-terminal EF-hand calcium binding protein 2	Q7Z6G3,H3BTW2,H3BPH6,	Mapped to UniProt SWISS-PROT,UniProt - Evidence at protein level		0.000879	Group enriched	cerebral cortex,kidney		0.796632	5.5808	8.5644		22.4582	12.1598	43.6129	11.602		2.62228		0.383213	0.447326	0.728991	0.191062	22.4582	0.625266	0.5464	0.0621383	0.509939	0.362186	28.1915	4.53786	0.284271	0.264589	0.273151	0.693993	0.19825	0.151975	0.0188984	0.0894777	0.890196	0.5009	1.2363	4.18221	0.397878	0.53603	2.03932
	ENSG00000132821	CELF3	CUGBP, Elav-like family member 3	Q5SZQ8,,B4DQL3	Mapped to UniProt SWISS-PROT,UniProt - Evidence at protein level		2e-06	Group enriched	adrenal gland,cerebral cortex,stomach 1		2.43686	5.52426	13.1108		38.2215	28.3317	47.375	38.9577		2.91527		0.469388	15.6847	0.622466	0.178229	38.2215	2.02495	3.71754	0.29755	0.025581	0.0805848	0.307797	0	0.0595792	0	0.026773	3.19661	0.278966	0.182392	0.0762593	0.0936239	2.71493	0.016662	7.70377	2.15728	0.129258	0.198961	0.246938
	ENSG00000100314	ATP1A3	ATPase, Na+/K+ transporting, alpha 3 polypeptide	P13637,M0QXF2,M0R116	Transporters,Primary Active Transporters,Enzymes,Hydrolases,Potential transmembrane proteins,Membrane proteins predicted by MDM,MEMSAT3 predicted membrane proteins,MEMSAT-SVM predicted membrane proteins,Phobius predicted membrane proteins,SCAMPI predicted membrane proteins,SPOCTOPUS predicted membrane proteins,THUMBUP predicted membrane proteins,TMHMM predicted membrane proteins,>9TM proteins pre…		0	Group enriched	cerebral cortex,heart muscle,testis		1.73414	5.5118	13.3158		178.603	80.8728	292.672	162.264		13.4129		0.381339	19.7086	2.06696	1.04804	178.603	0.744256	2.28994	0.495152	0.397864	102.992	0.189148	0.176456	0.560797	1.60691	0.0708657	1.06222	0.0645125	0.225366	1.02938	0.0756655	1.68961	1.04034	0.755605	44.2943	0.22107	0.294598	0.0631408
	ENSG00000188916	GPR123	G protein-coupled receptor 123	,Q86SQ6	Potential transmembrane proteins,Membrane proteins predicted by MDM,MEMSAT3 predicted membrane proteins,MEMSAT-SVM predicted membrane proteins,Phobius predicted membrane proteins,SCAMPI predicted membrane proteins,SPOCTOPUS predicted membrane proteins,THUMBUP predicted membrane proteins,TMHMM predicted membrane proteins,GPCRHMM predicted membrane proteins,7TM proteins predicted by MDM,G-protein c…		0	Group enriched	adrenal gland,cerebral cortex		3.17705	5.50895	17.3987		11.0742	11.3225	12.3309	9.56927		0.636498		0.0806221	3.48569	0.0115963	0	11.0742	0.0232691	0.0193355	0.00910373	0	0.0217751	0.210484	0.201556	0.146381	0.00317118	0	0.0314378	0.00424012	0.0216256	1.32148	0.00550123	0.0155889	0.199528	0.0313492	0.245941	0.00522808	0.0103697	0.0059517
	ENSG00000167371	KLK6	kallikrein-related peptidase 6	Q92876,M0QYA5,E7ETY0	Peptidases,Serine-type peptidases,Candidate cancer biomarkers,Plasma proteins,Potential transmembrane proteins,SPOCTOPUS predicted membrane proteins,THUMBUP predicted membrane proteins,Potentially secreted proteins,Secreted proteins predicted by MDSP,SignalP predicted secreted proteins,Phobius predicted secreted proteins,SPOCTOPUS predicted secreted proteins,Mapped to UniProt SWISS-PROT,UniProt -…		4e-06	Group enriched	cerebral cortex,esophagus,kidney		0.757275	5.50319	8.43939		37.9033	32.5552	62.0268	19.128		4.49124		0.0500425	0.0293641	0.0657427	0	37.9033	0.185216	0.14827	50.0523	4.33444	0.0182783	10.8554	0.0265456	0.444897	0	0.02288	0	0	0.472772	5.33719	2.61972	0	5.98508	0.181222	1.04961	0.0336605	0	1.44756
	ENSG00000198732	SCG2	secretogranin II	P13521,C9JQI2,C9JDT0	Potential transmembrane proteins,MEMSAT3 predicted membrane proteins,MEMSAT-SVM predicted membrane proteins,THUMBUP predicted membrane proteins,TMHMM predicted membrane proteins,Potentially secreted proteins,Secreted proteins predicted by MDSP,SignalP predicted secreted proteins,Phobius predicted secreted proteins,SPOCTOPUS predicted secreted proteins,Mapped to UniProt SWISS-PROT,UniProt - Eviden…		0	Group enriched	adrenal gland,cerebral cortex		0.409752	5.50153	5.75418		126.711	47.2958	172.433	160.404		22.0207		9.88509	309.238	28.3208	0.152917	126.711	12.3628	39.6207	0.641126	4.33523	1.39224	0.556617	0.109125	0.526221	0.356807	1.3842	12.8343	0.857614	1.82758	0.254339	0.361657	18.6593	0.115488	19.0888	0.323709	1.20897	0.862404	2.57136
	ENSG00000182050	SNAP91	synaptosomal-associated protein, 91kDa	E9PDG8,O60641,E5RGP8,H0YBT2,E5RK53,E5RGY9,,E5RHK9,E5RIJ5,E5RK51,E5RFC6,E5RJY3,F5GWN7	Potential transmembrane proteins,MEMSAT3 predicted membrane proteins,Mapped to UniProt SWISS-PROT,UniProt - Evidence at protein level		8e-06	Group enriched	cerebral cortex,testis		4.57981	5.49524	16.9824		75.9827	43.3536	91.3813	93.2133		4.47419		0.0952573	8.42306	1.50669	0	75.9827	0.505617	0.277676	0.214767	1.54667	0.217399	0.0591421	0	0.214153	2.97491	1.32969	0.872789	0.979527	3.29815	0.301226	0.180731	0.849572	1.06449	0.824707	16.5908	1.27868	0.451672	0.763125
	ENSG00000198780	CASQ1	calsequestrin 1 (fast-twitch, skeletal muscle)	P31415,C9JAC8	Potential transmembrane proteins,MEMSAT3 predicted membrane proteins,Potentially secreted proteins,Secreted proteins predicted by MDSP,SignalP predicted secreted proteins,Phobius predicted secreted proteins,SPOCTOPUS predicted secreted proteins,Mapped to UniProt SWISS-PROT,UniProt - Evidence at protein level		0.001843	Group enriched	cerebral cortex,esophagus,heart muscle,prostate		0.296763	5.46536	2.52902		12.5884	17.589	6.40694	13.7692		4.97758		0.797995	0.414335	0.837952	0.318819	12.5884	0.278946	0.518437	42.419	0.942844	30.2426	0.390891	0.0779485	0.339609	2.63669	0.195608	0.20179	2.71637	27.5574	0.316964	0.312969	0.88367	1.23529	0.217873	1.76498	0.0503702	5.1601	0.976853
	ENSG00000158445	ANKS1B	ankyrin repeat and sterile alpha motif domain containing 1B	,Q7Z6G8,F8VR14,R4GN07,R4GMN5,R4GNJ0,R4GMS8,R4GMQ4,R4GN70,R4GN73,F8VVQ4,J3QSU0,F5GX70	Mapped to UniProt SWISS-PROT,UniProt - Evidence at protein level,Potential transmembrane proteins,SCAMPI predicted membrane proteins		0.001646	Group enriched	cerebral cortex,testis		2.30596	5.45376	11.3218		69.4368	45.49	84.7644	78.056		6.13301		1.81791	5.3899	1.61623	0.137628	69.4368	1.66716	2.23938	3.51224	3.02291	1.74642	5.22525	0.745309	1.43548	0.624916	4.12679	1.05537	3.12852	4.79678	3.19616	1.8277	0.642568	1.14874	1.2616	30.1118	9.1266	3.14796	3.40303
	ENSG00000101746	CNTNAP2	contactin associated protein-like 2	Q9UHC6,H0Y4J0,B7Z1Y6	Potential transmembrane proteins,Membrane proteins predicted by MDM,MEMSAT3 predicted membrane proteins,MEMSAT-SVM predicted membrane proteins,Phobius predicted membrane proteins,SCAMPI predicted membrane proteins,SPOCTOPUS predicted membrane proteins,THUMBUP predicted membrane proteins,TMHMM predicted membrane proteins,1TM proteins predicted by MDM,Potentially secreted proteins,Secreted proteins…		0.000501	Group enriched	cerebral cortex,prostate		2.60074	5.45242	11.2171		28.421	19.7786	28.6571	36.8272		2.53371		0.22246	3.6084	0.701313	0.11433	28.421	2.40944	0.994366	1.767	0.333627	0.234721	0.300886	2.60347	0.17573	1.38048	2.71468	0.562087	2.93085	10.928	0.273921	0.0385037	2.58259	1.1419	0.70207	2.0061	0.708154	0.328839	0.225331
	ENSG00000177181	GRIK1	glutamate receptor, ionotropic, kainate 1	E7ENK3,P39086,E9PD61,E7EPY9,H7BYG7,E7EPZ0,F5H1W5,F8W7X3	Potential transmembrane proteins,Membrane proteins predicted by MDM,MEMSAT3 predicted membrane proteins,MEMSAT-SVM predicted membrane proteins,Phobius predicted membrane proteins,SCAMPI predicted membrane proteins,SPOCTOPUS predicted membrane proteins,THUMBUP predicted membrane proteins,TMHMM predicted membrane proteins,3TM proteins predicted by MDM,Potentially secreted proteins,SPOCTOPUS predict…		2.3e-05	Group enriched	adrenal gland,cerebral cortex		0.397758	5.43288	6.03954		5.53635	2.52583	7.00499	7.07822		0.916683		0.0114133	13.9189	0.078312	0.00852595	5.53635	0.270424	0.0378372	0.335828	0.0803472	0.012943	0.0182968	0.0386381	0.0518312	0.0316966	0.26444	0.0245927	0.541616	1.79051	0.00929437	0.5744	0.415808	0.0995676	0.065377	0.270229	0.0218305	0.0836491	0.157831
	ENSG00000171509	NCAM2	neural cell adhesion molecule 2	O15394,H9KV31,B7Z841	Potential transmembrane proteins,Membrane proteins predicted by MDM,MEMSAT3 predicted membrane proteins,MEMSAT-SVM predicted membrane proteins,Phobius predicted membrane proteins,SCAMPI predicted membrane proteins,SPOCTOPUS predicted membrane proteins,THUMBUP predicted membrane proteins,TMHMM predicted membrane proteins,2TM proteins predicted by MDM,Potentially secreted proteins,Secreted proteins…		2e-06	Group enriched	adrenal gland,cerebral cortex,liver,testis		3.26752	5.42752	11.1497		61.3619	60.9925	62.3211	60.772		5.50346		1.07266	18.7793	2.11965	0.110839	61.3619	2.21907	0.802527	1.24979	4.60689	3.18497	0.628732	12.423	5.07192	0.421205	0.927164	0.716472	0.61533	2.17236	0.962411	1.97783	1.26047	1.86765	0.656456	17.5475	1.65405	1.83706	2.34627
	ENSG00000133134	BEST3	bestrophin 3	F8VVX2,Q8N1M1,F8VVZ2,E9PNM2,F8VZR0,F8VR37	Potentially secreted proteins,Phobius predicted secreted proteins,Potential transmembrane proteins,Membrane proteins predicted by MDM,MEMSAT3 predicted membrane proteins,MEMSAT-SVM predicted membrane proteins,Phobius predicted membrane proteins,SCAMPI predicted membrane proteins,SPOCTOPUS predicted membrane proteins,THUMBUP predicted membrane proteins,TMHMM predicted membrane proteins,4TM protein…		3.7e-05	Group enriched	cerebral cortex,esophagus,prostate,testis		1.92727	5.42307	9.99835		6.54907	18.5601	0.950875	0.136239		0.655015		0	0.587435	0.0651821	0.680396	6.54907	0	0	1.95355	0.0906266	0.341171	0.398492	0	0	0.0428535	0	0.269112	0.131656	3.39811	0.0238937	0.253886	0.013374	0.00588362	0	2.85863	0	0.0221024	0
	ENSG00000108830	MAP7D2	MAP7 domain containing 2	Q96T17,,F5GYC2	Mapped to UniProt SWISS-PROT,UniProt - Evidence at protein level		0	Group enriched	cerebral cortex,placenta,stomach 1,testis		1.34343	5.39776	9.61759		30.2947	11.0469	45.1883	34.6489		3.14993		0.206412	3.13975	0.634305	0.449046	30.2947	1.02199	0.626764	0.257937	0.64016	0.544994	3.17626	0.104415	0.365922	0.241457	0.146101	0.579276	9.32915	1.08612	0.0935889	0.786528	1.58014	0.211278	6.40455	22.5503	0.117065	0.0519836	0.407777
	ENSG00000197921	EYA1	eyes absent homolog 1 (Drosophila)	E5RHZ7,Q99502,E5RIQ7,A6NCB9,E7EQM5,F8WB53	Enzymes,Hydrolases,Potential transmembrane proteins,MEMSAT3 predicted membrane proteins,SPOCTOPUS predicted membrane proteins,THUMBUP predicted membrane proteins,Mapped to UniProt SWISS-PROT,UniProt - Evidence at protein level		5.9e-05	Group enriched	cerebral cortex,heart muscle,prostate,urinary bladder		0.511364	5.39015	4.76822		6.54198	16.1478	0.758351	2.71979		1.372		1.0919	0.760512	0.132161	0.069648	6.54198	0.165494	0.0978529	0.54238	0.629476	5.32494	0.207056	0	0.690182	0.111321	0.437348	0.0325746	0.158334	12.7932	0.732822	0.0402027	0.236445	0.235545	0.431668	1.3018	0.725519	3.40738	0.146171
	ENSG00000168081	TMEM178B	transmembrane protein 178B	H3BS89	Potential transmembrane proteins,Membrane proteins predicted by MDM,MEMSAT3 predicted membrane proteins,MEMSAT-SVM predicted membrane proteins,Phobius predicted membrane proteins,SCAMPI predicted membrane proteins,SPOCTOPUS predicted membrane proteins,THUMBUP predicted membrane proteins,TMHMM predicted membrane proteins,3TM proteins predicted by MDM,Potentially secreted proteins,Secreted proteins…		0.000591	Group enriched	cerebral cortex,heart muscle,prostate,thyroid gland		1.25287	5.38774	6.82038		11.5578	10.1451	9.98493	14.5434		1.6946		0.328185	1.48871	0.794911	0.0603169	11.5578	0.181795	0.076485	0.843992	0.373413	8.54895	1.42056	0.0223024	0.269342	1.45139	0.127254	0.943523	0.1182	2.75119	0.992136	0.11759	0.164794	0.743866	0.488225	0.956881	9.22508	0.677849	1.02941
	ENSG00000235961	KCNB1	potassium voltage-gated channel, Shab-related subfamily, member 1	Q14721	Transporters,Transporter channels and pores,Voltage-gated ion channels,Voltage-Gated Potassium Channels,Potential transmembrane proteins,Membrane proteins predicted by MDM,MEMSAT3 predicted membrane proteins,MEMSAT-SVM predicted membrane proteins,Phobius predicted membrane proteins,SCAMPI predicted membrane proteins,SPOCTOPUS predicted membrane proteins,THUMBUP predicted membrane proteins,TMHMM p…		0.000626	Group enriched	adipose tissue,cerebral cortex,uterus 1		1.02697	5.36157	8.31537		12.1537	9.05391	11.613	15.7943		1.4616		11.8346	1.6233	0.357406	0.00323575	12.1537	0.488522	0.237967	1.4513	0.786383	0.551152	0.312354	0.83482	0.179352	0.0347291	0.245768	0.117786	0.192619	1.70927	0.379014	0.196941	0.304378	0.338848	0.195091	0.469467	0.140057	0.820287	3.50485
	ENSG00000174945	ALDOC	aldolase C, fructose-bisphosphate	A8MVZ9,P09972,J3QKP5,J3KSV6,K7EKH5,C9J8F3,J3QKK1	Candidate cancer biomarkers,Candidate cardiovascular disease genes,Enzymes,Lyases,Mapped to UniProt SWISS-PROT,UniProt - Evidence at protein level		0.000198	Group enriched	adipose tissue,cerebral cortex,heart muscle		2.76994	5.33039	9.99158		345.022	583.226	197.541	254.3		34.5313		101.907	22.8701	11.9896	11.6427	345.022	12.1094	15.7556	17.4627	11.1021	124.559	7.05245	34.7002	9.61652	17.2827	31.0994	1.03434	5.6564	11.7505	7.92953	26.7611	35.7377	19.1451	17.6912	12.5336	2.55405	8.24082	9.13941
	ENSG00000072182	KCNH7	potassium voltage-gated channel, subfamily H (eag-related), member 7	Q9NS40	Voltage-gated ion channels,Voltage-Gated Potassium Channels,Potential transmembrane proteins,Membrane proteins predicted by MDM,MEMSAT3 predicted membrane proteins,MEMSAT-SVM predicted membrane proteins,Phobius predicted membrane proteins,SCAMPI predicted membrane proteins,SPOCTOPUS predicted membrane proteins,THUMBUP predicted membrane proteins,TMHMM predicted membrane proteins,6TM proteins pred…		0	Group enriched	cerebral cortex,testis		1.45879	5.2918	11.9576		2.81444	3.49814	1.70046	3.24472		0.235368		0.0131834	0.183798	0.0578894	0.0191565	2.81444	0.0124359	0.097586	0.0195106	0	0.0643529	0.0687725	0.254265	0.045024	0.00504122	0.006587	0.126657	0.0686102	0.0483872	0	0	0.0193499	0.0339957	0.448216	1.9293	0.00858707	0	0.00978193
	ENSG00000107147	SHC3	SHC (Src homology 2 domain containing) transforming protein 3	Q5T7I8,Q92529	SH2-domain containing proteins,Mapped to UniProt SWISS-PROT,UniProt - Evidence at protein level		4e-05	Group enriched	adrenal gland,cerebral cortex,lung,salivary gland		2.24938	5.27901	10.3971		15.0945	21.0971	16.5549	7.63156		1.4518		1.00645	6.71051	0.257252	0.0119107	15.0945	0.260349	0.400253	0.63712	1.35129	0.328277	0.447346	0.0342457	3.51662	0.0739884	0.170394	0.774075	0.191994	0.782973	3.21235	0.779749	0.297687	0.0777198	0.199891	0.386833	0.510458	0.995494	0.688938
	ENSG00000019505	FAM5B	family with sequence similarity 5, member B	Q9C0B6	Potential transmembrane proteins,MEMSAT3 predicted membrane proteins,THUMBUP predicted membrane proteins,TMHMM predicted membrane proteins,Potentially secreted proteins,Secreted proteins predicted by MDSP,SignalP predicted secreted proteins,Phobius predicted secreted proteins,SPOCTOPUS predicted secreted proteins,Mapped to UniProt SWISS-PROT,UniProt - Evidence at transcript level		0	Group enriched	adrenal gland,cerebral cortex		1.92564	5.27303	15.0007		21.2763	13.6575	22.6304	27.5409		1.41835		0.0817818	11.0489	0.0275694	0	21.2763	0.081874	0.0186398	0.0316263	0.470046	0.0956783	0.0395386	0.0845708	0.0422411	0.0446145	0.0467841	0.0493084	0.936886	0.113623	0.0163732	0.0120091	0.0353203	0.448844	0.0374363	3.06514	0.0185957	0.0468773	0.124895
	ENSG00000184905	HEPACAM	hepatic and glial cell adhesion molecule	Q14CZ8	Potential transmembrane proteins,Membrane proteins predicted by MDM,MEMSAT3 predicted membrane proteins,MEMSAT-SVM predicted membrane proteins,Phobius predicted membrane proteins,SCAMPI predicted membrane proteins,SPOCTOPUS predicted membrane proteins,THUMBUP predicted membrane proteins,TMHMM predicted membrane proteins,1TM proteins predicted by MDM,Potentially secreted proteins,Secreted proteins…		0	Group enriched	adipose tissue,cerebral cortex		3.1244	5.26856	17.7988		55.023	65.0055	49.6322	50.4313		3.0914		17.6108	0.464171	0.433785	0	55.023	0.23131	0	0.196029	0.271746	0.239396	0.174568	6.89313	0.00388904	0.408359	0	0.0149497	0	0.486815	0.278539	0.0089821	0.169016	0.0500451	0.188376	0.275018	0.0457976	0	0
	ENSG00000095713	SLITRK2	SLIT and NTRK-like family, member 2	B3KTY4,Q9H156	Potential transmembrane proteins,Membrane proteins predicted by MDM,MEMSAT3 predicted membrane proteins,MEMSAT-SVM predicted membrane proteins,Phobius predicted membrane proteins,SCAMPI predicted membrane proteins,SPOCTOPUS predicted membrane proteins,THUMBUP predicted membrane proteins,TMHMM predicted membrane proteins,1TM proteins predicted by MDM,Potentially secreted proteins,Secreted proteins…		2.6e-05	Group enriched	cerebral cortex,spleen		3.03503	5.25712	14.3518		17.014	25.0968	13.5465	12.3987		1.18549		0.338554	0.564117	0.310519	0.00348868	17.014	0.240919	0.157835	0.113921	0.157507	0.435486	0.60256	0.048656	1.30049	0.667276	0.136979	0.332015	0.0682028	0.339796	0.233993	2.15136	0.331736	5.60587	0.0742537	0.278222	0.11844	0.271186	0.110934
	ENSG00000143847	EPHA5	EPH receptor A5	P54756,F8W9W0,F8VP57	Kinases,Tyr protein kinases,Enzymes,Transferases,Potential transmembrane proteins,Membrane proteins predicted by MDM,MEMSAT3 predicted membrane proteins,MEMSAT-SVM predicted membrane proteins,Phobius predicted membrane proteins,SCAMPI predicted membrane proteins,SPOCTOPUS predicted membrane proteins,THUMBUP predicted membrane proteins,2TM proteins predicted by MDM,Potentially secreted proteins,SP…		0.019427	Group enriched	cerebral cortex,ovary		4.09571	5.25678	14.2983		11.6109	3.75774	7.61118	23.4639		0.812052		0.0387485	0.959189	0.118038	0	11.6109	0.108523	0.0398949	0.129882	0.0665468	0.74791	0.0402164	0.0149817	0.0782057	0.0171986	2.8349	0.0075743	0.298887	1.37402	0.159101	0.166365	0.0425539	0.343938	0.122056	0.657093	1.10895	0.0872462	0.75244
	ENSG00000161681	PNMA3	paraneoplastic Ma antigen 3	Q9UL41	Mapped to UniProt SWISS-PROT,UniProt - Evidence at transcript level		2e-06	Group enriched	cerebral cortex,testis		1.13556	5.22791	8.4282		15.1445	15.3049	17.9022	12.2264		1.79689		0.431231	2.72394	1.45218	0.377755	15.1445	0.190088	0.259825	0.291757	0.320222	2.14414	1.88794	0.140558	0.278601	2.35286	0.612484	0.1947	0.25907	0.465158	0.390443	0.695016	0.35911	1.30525	0.286569	13.3365	1.67444	0.289512	0.652003
	ENSG00000154162	FRMPD2	FERM and PDZ domain containing 2	Q68DX3,F8WCT2	Mapped to UniProt SWISS-PROT,UniProt - Evidence at protein level,Potentially secreted proteins,Phobius predicted secreted proteins,Secreted proteins predicted by MDSP,SignalP predicted secreted proteins,SPOCTOPUS predicted secreted proteins		0.000103	Group enriched	cerebral cortex,lung,testis		1.23312	5.22068	9.39607		6.042	3.23065	3.04206	11.8533		0.643035		0	0.114265	0.106632	0.026662	6.042	0.109439	0.200373	0	0.0118994	0.815421	0.345935	0.031876	1.82939	0.024745	0	0.281032	0.197106	0.754619	0.12027	0	0.00867295	0.0624505	0.127539	4.89976	0.80596	0.0616585	0.384239
	ENSG00000136002	ILDR2	immunoglobulin-like domain containing receptor 2	Q71H61,E9PNU3,E9PR23,E9PLS0,E9PPL0,E9PQC8,E9PRA4	Potential transmembrane proteins,Membrane proteins predicted by MDM,MEMSAT3 predicted membrane proteins,MEMSAT-SVM predicted membrane proteins,Phobius predicted membrane proteins,SCAMPI predicted membrane proteins,SPOCTOPUS predicted membrane proteins,THUMBUP predicted membrane proteins,TMHMM predicted membrane proteins,1TM proteins predicted by MDM,Potentially secreted proteins,Secreted proteins…		0	Group enriched	cerebral cortex,kidney,testis		0.597588	5.21857	6.33267		7.7337	9.98274	5.92797	7.29038		1.22124		0.0677504	0.525637	0.217308	0.459075	7.7337	0.336968	0.0939541	0.192708	0.538325	1.57619	4.00111	0.33845	0.657666	0.300066	0.143936	0.075231	0.315203	1.0584	0.142824	0.0578979	0.202314	0.132925	0.151676	12.9415	0.204017	0.268017	0.240566
	ENSG00000182732	SCHIP1	schwannomin interacting protein 1	Q9P0W5,F8WDG0,C9JWG6	Mapped to UniProt SWISS-PROT,UniProt - Evidence at protein level		0.04359	Group enriched	cerebral cortex,heart muscle		0.922158	5.21226	8.02875		55.6159	55.6973	31.1095	80.041		6.9271		9.18623	1.97951	1.04288	0.730001	55.6159	1.27661	1.54176	4.58646	3.69543	60.3106	3.40949	0.816898	4.22373	1.47466	0.401911	0.321365	11.1206	6.92608	1.57094	0.513308	0.67765	4.85534	0.871083	2.3286	1.03251	1.74504	4.7771
	ENSG00000153707	LUZP2	leucine zipper protein 2	Q86TE4,E9PP05	Potentially secreted proteins,Secreted proteins predicted by MDSP,SignalP predicted secreted proteins,Phobius predicted secreted proteins,SPOCTOPUS predicted secreted proteins,Mapped to UniProt SWISS-PROT,UniProt - Evidence at transcript level		3.7e-05	Group enriched	adrenal gland,cerebral cortex		3.24794	5.19271	15.9192		27.9444	58.9789	9.83223	15.0222		1.75539		0.326167	8.60375	0.343514	0.029506	27.9444	1.26255	0.284289	0.218991	0.535069	0.214271	0.264829	0.118588	0.386417	0.0110936	0.042479	0.0393756	0.0625784	3.51918	0.318291	0.103141	0.645615	0.0919591	0.0660764	1.02366	0.0227909	0.723432	0.193437
	ENSG00000258986	KHDRBS3	KH domain containing, RNA binding, signal transduction associated 3	O75525,E5RJZ9,E5RHD3,E5RG12,	Mapped to UniProt SWISS-PROT,UniProt - Evidence at protein level		1e-06	Group enriched	cerebral cortex,testis		0.359719	5.19229	3.47604		77.1096	82.7051	69.8003	78.8233		22.1831		16.4818	23.1297	7.1964	2.4274	77.1096	7.08981	6.89229	17.443	28.0676	13.3862	21.9434	9.48098	20.5021	11.627	14.6694	6.51595	3.43054	10.2391	13.4799	8.19134	6.65114	3.71895	6.10546	214.361	9.8226	23.8938	15.0886
	ENSG00000103034	NTNG2	netrin G2	Q96CW9,A6NMX7,Q5JUJ3	Potential transmembrane proteins,SPOCTOPUS predicted membrane proteins,Potentially secreted proteins,Secreted proteins predicted by MDSP,SignalP predicted secreted proteins,Phobius predicted secreted proteins,SPOCTOPUS predicted secreted proteins,Mapped to UniProt SWISS-PROT,UniProt - Evidence at protein level		1.2e-05	Group enriched	bone marrow,cerebral cortex,prostate		0.531621	5.1911	5.74518		12.0392	8.9342	8.70481	18.4786		2.09553		0.388693	0.545278	0.692574	22.6462	12.0392	0.128088	0.689119	0.345133	1.00133	2.6057	0.308525	0.135325	0.582523	1.232	0.100319	0.185527	0.480927	5.89401	0.398508	0.167189	0.609116	2.33913	0.845645	1.25228	0.0967959	0.579985	0.290197
	ENSG00000233863	DIRAS1	DIRAS family, GTP-binding RAS-like 1	O95057,K7EN06	Mapped to UniProt SWISS-PROT,UniProt - Evidence at protein level		2.1e-05	Group enriched	cerebral cortex,heart muscle		0.746944	5.18442	7.16838		34.6324	18.3771	44.468	41.052		4.83127		1.00398	1.87713	1.28851	0.362814	34.6324	1.14058	0.998664	5.28127	0.824308	46.3654	2.19731	0.029683	0.246402	0.613642	1.20573	2.86068	0.41187	3.29079	4.48141	1.10724	1.19408	1.81253	2.36756	5.43715	0.423333	1.17815	7.81166
	ENSG00000141433	ERBB4	v-erb-b2 avian erythroblastic leukemia viral oncogene homolog 4	Q15303,E9PDR1	Kinases,Tyr protein kinases,Candidate cancer biomarkers,Enzymes,Transferases,Potential transmembrane proteins,Membrane proteins predicted by MDM,MEMSAT3 predicted membrane proteins,MEMSAT-SVM predicted membrane proteins,Phobius predicted membrane proteins,SCAMPI predicted membrane proteins,SPOCTOPUS predicted membrane proteins,THUMBUP predicted membrane proteins,TMHMM predicted membrane proteins,…		0	Group enriched	cerebral cortex,heart muscle,kidney,salivary gland,testis,thyroid gland		0.734461	5.13688	3.44598		4.1983	2.93548	6.28736	3.37205		1.21832		0.716671	0.548261	0.101484	0	4.1983	0.072548	0.0481948	0.0763039	0.0377606	4.13112	4.97089	0.0971758	0.887315	0.192283	0.17167	0.49643	0.205826	0.461442	5.71616	0.276608	0.121032	0.069066	0.231083	5.23558	3.09615	0.30669	0.428536
	ENSG00000151778	CBLN4	cerebellin 4 precursor	Q9NTU7	Potential transmembrane proteins,MEMSAT3 predicted membrane proteins,MEMSAT-SVM predicted membrane proteins,Potentially secreted proteins,Secreted proteins predicted by MDSP,SignalP predicted secreted proteins,Phobius predicted secreted proteins,SPOCTOPUS predicted secreted proteins,Mapped to UniProt SWISS-PROT,UniProt - Evidence at protein level		0.000157	Group enriched	adrenal gland,cerebral cortex		0.474328	5.13022	6.20315		8.66514	3.41735	13.2031	9.37498		1.39689		0.327802	18.2682	0.0506319	0	8.66514	0.0415504	0.0616254	0.0935469	0.675975	0.0193254	0.618676	0.408169	0.610725	0.0526777	1.69892	0.370447	0.360943	0.138949	0.0707801	0.0461592	0.0893691	0.00610823	0.466519	2.62497	1.02182	0.0604916	0.866554
	ENSG00000172733	GRM1	glutamate receptor, metabotropic 1	Q13255,F8W805	Transporters,Incompletely Characterized Transport Systems,G-protein coupled receptors,GPCRs excl olfactory receptors,Potential transmembrane proteins,Membrane proteins predicted by MDM,MEMSAT3 predicted membrane proteins,MEMSAT-SVM predicted membrane proteins,Phobius predicted membrane proteins,SCAMPI predicted membrane proteins,SPOCTOPUS predicted membrane proteins,THUMBUP predicted membrane pro…		6.6e-05	Group enriched	cerebral cortex,heart muscle		2.08447	5.1253	13.9294		4.44507	1.51176	5.38977	6.43369		0.319114		0.0120532	0.0162452	0.0058307	0.0135605	4.44507	0.0185477	0.0156002	0.00723773	0.0352782	2.13247	0.60784	0.00628943	0.0856439	0.03236	0.0119944	0.079629	0.0538602	0.0073636	0.0252286	0.0260593	0.0182909	0.0431211	0.0355442	0.641674	0.177683	0.0262031	0.0354067
	ENSG00000127588	DCLK2	doublecortin-like kinase 2	Q8N568,G5E9L9	Kinases,CAMK Ser/Thr protein kinases,Enzymes,Transferases,Potential transmembrane proteins,MEMSAT-SVM predicted membrane proteins,SCAMPI predicted membrane proteins,SPOCTOPUS predicted membrane proteins,Mapped to UniProt SWISS-PROT,UniProt - Evidence at transcript level		0.00408	Group enriched	cerebral cortex,heart muscle		3.88948	5.11503	10.3227		51.1017	80.7248	30.771	41.8093		4.95043		2.66053	3.5421	1.99379	0.48591	51.1017	1.86617	1.65914	4.75233	6.27954	13.1384	1.979	0.671774	2.58214	0.994251	4.52891	2.24709	2.46766	3.89967	1.01503	1.26231	1.97548	2.14814	1.17665	4.45029	5.13412	4.96723	4.68224
	ENSG00000112290	KCNJ10	potassium inwardly-rectifying channel, subfamily J, member 10	P78508	Voltage-gated ion channels,Inwardly Rectifying Potassium Channels,Potential transmembrane proteins,Membrane proteins predicted by MDM,MEMSAT3 predicted membrane proteins,MEMSAT-SVM predicted membrane proteins,Phobius predicted membrane proteins,SCAMPI predicted membrane proteins,SPOCTOPUS predicted membrane proteins,THUMBUP predicted membrane proteins,TMHMM predicted membrane proteins,2TM protein…		0	Group enriched	cerebral cortex,kidney		3.07953	5.1124	16.1428		65.9276	97.2794	49.7825	50.7208		4.08403		0.0457019	0.210667	2.64909	0.0167143	65.9276	0.253188	0.225887	0.0357871	0.0887997	0.159943	21.4083	0.714926	0.0327789	7.38602	0.0662745	0.0319015	0.0395757	0.156499	0.198331	0.065425	0.327772	8.54158	0.660568	0.350304	0.308474	0.321867	0.044835
	ENSG00000179083	SCN8A	sodium channel, voltage gated, type VIII, alpha subunit	F8VRN5,Q9UQD0,F8VWM7,F8W0Q0	Potential transmembrane proteins,Membrane proteins predicted by MDM,MEMSAT3 predicted membrane proteins,MEMSAT-SVM predicted membrane proteins,Phobius predicted membrane proteins,SCAMPI predicted membrane proteins,SPOCTOPUS predicted membrane proteins,THUMBUP predicted membrane proteins,TMHMM predicted membrane proteins,>9TM proteins predicted by MDM,Transporters,Transporter channels and pores,Vo…		0.000302	Group enriched	cerebral cortex,testis		4.30483	5.07598	12.1172		13.4663	7.71432	14.7093	17.9754		1.11134		0.317097	1.0531	0.664668	0.440147	13.4663	1.63461	0.122184	0.146021	1.28742	0.111088	0.60078	1.04543	0.173701	0.490502	0.565863	0.560712	0.10471	0.725544	0.350876	0.129856	0.108342	0.858615	0.881513	3.1282	0.262711	0.17686	0.599197
	ENSG00000164604	KCNK9	potassium channel, subfamily K, member 9	Q9NPC2	Voltage-gated ion channels,Two-P Potassium Channels,Potential transmembrane proteins,Membrane proteins predicted by MDM,MEMSAT3 predicted membrane proteins,MEMSAT-SVM predicted membrane proteins,Phobius predicted membrane proteins,SCAMPI predicted membrane proteins,SPOCTOPUS predicted membrane proteins,THUMBUP predicted membrane proteins,TMHMM predicted membrane proteins,5TM proteins predicted by…		0	Group enriched	adrenal gland,cerebral cortex		0.853683	5.06154	9.37382		6.22679	1.92286	8.30568	8.45183		0.664275		0.038823	7.29403	0.264313	0.0575616	6.22679	0.0241148	1.33564	0.058093	0.555601	0.0991167	0.00800377	0	0.0410098	0.091412	0.0433052	0.492335	0.0377907	0.0485459	0.191893	0	0.0862701	0.0256045	0.103937	0.460728	0.0173024	0.18616	0.147038
	ENSG00000128011	MCF2L2	MCF.2 cell line derived transforming sequence-like 2	Q86YR7,C9J326	Potential transmembrane proteins,Phobius predicted membrane proteins,Mapped to UniProt SWISS-PROT,UniProt - Evidence at transcript level		6e-06	Group enriched	adrenal gland,cerebral cortex,spleen,testis		1.18342	5.05899	6.87802		11.3008	10.2962	15.7885	7.8178		1.64304		0.173438	9.54927	1.15758	0.360996	11.3008	1.43949	1.0784	1.23333	0.646647	0.248824	0.544827	0.0413851	0.705607	0.873442	0.468215	0.512505	0.138862	1.08241	0.332413	0.494255	0.643151	3.17003	0.698639	5.10931	0.391691	0.903637	1.06281
	ENSG00000082556	UBE2QL1	ubiquitin-conjugating enzyme E2Q family-like 1	A1L167	Enzymes,Ligase,Mapped to UniProt SWISS-PROT,UniProt - Evidence at transcript level		0.000286	Group enriched	cerebral cortex,heart muscle		2.5582	5.05795	11.1471		22.2433	10.2062	19.5385	36.9853		1.99544		0.405946	1.78521	0.60366	0.0238953	22.2433	0.519817	0.427842	0.695444	0.61655	8.69492	3.05838	0.551756	0.0993119	0.224094	1.9827	0.227583	0.064796	2.56723	0.58775	1.84097	0.657252	0.157084	1.63281	0.795562	2.03453	0.265902	1.11242
	ENSG00000186417	PCSK1N	proprotein convertase subtilisin/kexin type 1 inhibitor	Q9UHG2	Potential transmembrane proteins,MEMSAT3 predicted membrane proteins,THUMBUP predicted membrane proteins,TMHMM predicted membrane proteins,Potentially secreted proteins,Secreted proteins predicted by MDSP,SignalP predicted secreted proteins,Phobius predicted secreted proteins,SPOCTOPUS predicted secreted proteins,Mapped to UniProt SWISS-PROT,UniProt - Evidence at protein level		2.8e-05	Group enriched	adrenal gland,cerebral cortex,kidney,stomach 1		0.545933	5.05787	5.26064		31.9184	16.6845	19.0753	59.9954		6.06739		2.5802	17.6397	0.600372	0.0935373	31.9184	6.18865	5.1121	0	0.288803	0.743559	58.4658	0	0.798795	0.163336	0.133069	6.22714	0.374968	2.69326	0.313656	0.653983	4.76659	0.216225	17.9604	2.98068	0.249071	0	2.65734

## Sheet: enhanced
ensg_id	display_name	description	uniprot_id	class_name	category		tissue-specific score	Group enriched score	enhanced score		cerebral cortex mean fpkm	cerebral cortex_3b.V102	cerebral cortex_3c.V103	cerebral cortex_a.V29		mean fpkm		adipose tissue fpkm	adrenal gland fpkm	appendix fpkm	bone marrow fpkm	cerebral cortex fpkm	colon fpkm	duodenum fpkm	esophagus fpkm	gallbladder fpkm	heart muscle fpkm	kidney fpkm	liver fpkm	lung fpkm	lymph node fpkm	ovary fpkm	pancreas fpkm	placenta fpkm	prostate fpkm	salivary gland fpkm	skin 1 fpkm	small intestine fpkm	spleen fpkm	stomach 1 fpkm	testis fpkm	thyroid gland fpkm	urinary bladder fpkm	uterus 1 fpkm
ENSG00000187957	AL450307.1	Uncharacterized protein; cDNA FLJ46300 fis, clone TESTI4035989	Q6ZRK0	Potential transmembrane proteins,Membrane proteins predicted by MDM,MEMSAT3 predicted membrane proteins,Phobius predicted membrane proteins,SCAMPI predicted membrane proteins,SPOCTOPUS predicted membrane proteins,THUMBUP predicted membrane proteins,1TM proteins predicted by MDM	Enhanced		4.5738	0	22.0517		1.1046	0.289353	2.82761	0.196841		0.0500915		0	0	0	0	1.1046	0	0	0	0	0	0	0	0	0	0	0	0	0.00636163	0	0	0	0	0	0.241506	0	0	0
ENSG00000157064	SLIT1	slit homolog 1 (Drosophila)	O75093,Q5T0V0,Q5T0V4,Q5T0V2	Potential transmembrane proteins,THUMBUP predicted membrane proteins,Potentially secreted proteins,Secreted proteins predicted by MDSP,SignalP predicted secreted proteins,Phobius predicted secreted proteins,SPOCTOPUS predicted secreted proteins,Mapped to UniProt SWISS-PROT,UniProt - Evidence at transcript level	Enhanced		8.43646	0	21.3097		27.9595	44.4247	17.2599	22.1939		1.31206		0.203319	0.00997103	0.160311	0.0821459	27.9595	0.0163422	0.017435	0.0414448	0.214469	0.00280907	0.0102941	0	0.0537978	0.135693	0	0.321327	0.0694295	0.194057	0.0208795	0.00459743	0.248498	0.097019	0.432594	1.61501	3.31413	0.154254	0.0462409
ENSG00000101298	TRIM67	tripartite motif containing 67	F8W8C1,Q6ZTA4,J3QSX0	Mapped to UniProt SWISS-PROT,UniProt - Evidence at transcript level	Enhanced		18.6112	0	21.078		5.47111	15.0838	0.602031	0.727503		0.259565		0.0471507	0.293968	0.0576223	0.00690315	5.47111	0.058957	0.105868	0.00629697	0.029597	0.0688683	0.0260542	0	0.00432966	0.0183224	0.0269981	0.0523235	0.181414	0.0399226	0.0256756	0.0936278	0.0816922	0.0198309	0.051631	0.173787	0.0247291	0.0185734	0.0229919
ENSG00000168490	CCDC177	coiled-coil domain containing 177	Q9NQR7	Potentially secreted proteins,SPOCTOPUS predicted secreted proteins,Mapped to UniProt SWISS-PROT,UniProt - Evidence at transcript level	Enhanced		4.529	0	21.0331		2.26692	1.36683	2.60558	2.82835		0.107779		0	0	0	0	2.26692	0	0	0	0	0	0	0.0609413	0	0	0.081626	0	0	0	0	0	0	0	0	0.500534	0	0	0
ENSG00000249240	GDF1	growth differentiation factor 1	P27539	Potentially secreted proteins,Secreted proteins predicted by MDSP,SignalP predicted secreted proteins,Phobius predicted secreted proteins,SPOCTOPUS predicted secreted proteins,Mapped to UniProt SWISS-PROT,UniProt - Evidence at protein level	Enhanced		5.8381	0	20.6086		11.5994	10.1549	5.87388	18.7694		0.562842		0.145592	0.0821077	0.060793	0	11.5994	0.107546	0	0.077623	0.0840327	0.0322757	0.0607121	0.0190706	0	0	0.273278	0.0260775	0.0311061	0.312783	0.0327246	0.0110352	0	0	0.110686	1.98684	0.0652908	0.0259284	0.0518455
ENSG00000079841	CORT	cortistatin	O00230	Potential transmembrane proteins,MEMSAT3 predicted membrane proteins,Potentially secreted proteins,Secreted proteins predicted by MDSP,SignalP predicted secreted proteins,Phobius predicted secreted proteins,SPOCTOPUS predicted secreted proteins,Mapped to UniProt SWISS-PROT,UniProt - Evidence at transcript level,SCAMPI predicted membrane proteins	Enhanced		26.0883	0	19.703		13.7411	1.05612	1.53359	38.6337		0.697412		0.449994	0.136993	0.245815	0.0749613	13.7411	0.526716	0.167671	0	0.233433	0	0.390036	0	0.0846316	0.0161894	0.0920741	0.0841435	0.52429	0.440854	0.047114	0.157167	0.258165	0.271891	0.338105	0.345382	0.0570078	0.057037	0.0893133
[truncated: 537 more rows]
