# Supplementary material for: Defining the Human Brain Proteome Using Transcriptomics and Antibody-Based Profiling with a Focus on the Cerebral Cortex
Source: PLoS One. 2015 Jun 15;10(6):e0130028. doi: 10.1371/journal.pone.0130028 (PMC4468152; doi:10.1371/journal.pone.0130028)
Supplement: S2 Table — (XLS) [file pone.0130028.s004.xls]

## Sheet: non-coding RNA enriched in brai
ensg_id	Gene	MIR	location	direction	strand	Distance (kb)	neighbouring gene		Protein class	adjusted p-value	Significant?	category	tissue	colon	kidney	liver	pancreas	lung	prostate	brain	stomach	spleen	lymphnode	appendix	smallintestine	adrenal	duodenum	fat	cervix	placenta	testis	gallbladder	urinarybladder	thyroid	esophagus	heart	skin	ovary	bonemarrow	salivarygland
ENSG00000186369	LINC00643		Intergenic	divergent	sense	13	SYT16	enhanced		0	*	Group enriched	brain,placenta,testis	0.148	0.114	0	1.661	0.059	0.184	14.183	1.774	0.279	1.031	0.319	0.097	2.537	0.644	0	0.228	10.304	17.659	0.013	0.23	0	0.145	0.104	0.061	0.061	0.083	0.856
ENSG00000224243	LINC00403		intergenic	divergent	sense	35	SOX1	enhanced	Transcription factors	1e-06	*	Group enriched	brain,salivarygland	0.095	0	0	0	0.035	0	5.818	0.083	0	0	0	0.221	0.216	0	0.43	0	0	0.594	0	0	0	0.313	0.105	0.077	0	0	2.816
ENSG00000224795	AP003039.3		intronic		antisense		NTM	enhanced	Plasma proteins, Secreted proteins predicted by MDSEC	0	*	Group enriched	brain,salivarygland	0.017	0.021	0	0	0	0	4.588	0	0	0	0	0	0	0	0.074	0	0	0.032	0	0	0	0	0	0	0	0	1.765
ENSG00000231427	RP11-436F9.1		Intergenic	convergent	sense	193	VSTM2A	enhanced	Plasma proteins, Secreted proteins predicted by MDSEC	0	*	Group enriched	brain,testis	0.151	0	0	0	0	0	1.541	0.178	0	0	0	0	0	0	0	0	0	1.092	0	0	0	0	0	0	0	0	0
ENSG00000235118	AC010731.4		Intergenic	divergent	sense	22	ADAM23	enhanced	Membrane proteins predicted by MDM, Peptidases, Secreted proteins predicted by MDSEC	0.00157	*	Group enriched	brain,testis,heart	0	0	0	0	0	0	2.286	0	0	0	0	0	0.03	0	0	0	0	1.278	0	0	0	0	6.187	0.019	0	0	0
ENSG00000237949	LINC00844		Intergenic	convergent	sense	117	PHYHIPL	enhanced		0	*	Group enriched	liver,prostate,brain	0.211	2.91	134.267	0.256	0.344	49.12	58.786	0	0.058	0	0	0.094	6.569	0.234	1.175	0.433	0	1.135	0.923	0.199	0	0	11.349	0.233	5.59	0	0.75
ENSG00000250366	LINC00617		Intergenic	convergent	sense	114	C14ORF132	Enhanced	Membrane proteins predicted by MDM	0.004497	*	Group enriched	brain,cervix	0.07	0.095	0	1.22	0.015	0	5.68	0.5	0.037	0.191	0.076	0.041	0.071	0.083	0.089	11.367	0.037	1.29	0.076	0.026	1.241	0.011	0	0.034	0.129	0.089	0.01
ENSG00000251372	LINC00499		intergenic	divergent	antisense	138	SLC7A11	enhanced	Cytoskeleton related proteins, Membrane proteins predicted by MDM, Plasma proteins, Transporters	0	*	Group enriched	brain,testis	0	0	0	0	0	0	2.329	0	0	0	0	0	0	0	0	0	0	1.947	0	0	0	0	0	0	0	0	0
ENSG00000256725	RP11-662M24.2		Intergenic	convergent	sense	110	RIMBP2	enhanced	SH3-domain containing proteins	0.361107		Group enriched	brain,stomach,adrenal,cervix,thyroid,esophagus,skin	2.846	3.117	1.88	0	0	1.73	58.414	13.141	3.145	0.549	1.806	3.325	25.679	4.362	0.704	38.044	0	1.816	3.338	4.372	28.836	12.625	0	43.794	5.763	0	1.417
ENSG00000258403	RP11-355I22.6		Intergenic	divergent	sense	15	SYT16	enhanced		0	*	Group enriched	brain,testis	0	0	0	0.365	0	0	1.161	0.216	0.054	0	0	0	0.238	0	0	0	0.555	4.723	0	0	0	0	0	0	0	0	0
ENSG00000258882	CTD-2277K2.1		Intergenic	convergent	sense	25	SYT16	enhanced		0	*	Group enriched	brain,testis	0	0.046	0	0	0	0.06	1.034	0.075	0	0.036	0.102	0	0.098	0	0	0	0	3.785	0	0.123	0	0	0.056	0	0	0	0
ENSG00000261340	RP11-215H22.1		Intergenic	divergent	sense	30	KCNA4	enhanced	Membrane proteins predicted by MDM, Plasma proteins, Voltage-gated ion channels	0.000298	*	Group enriched	brain,adrenal	0	0.017	0	0	0.011	0	1.107	0.039	0.009	0.005	0	0	2.211	0	0.028	0	0.055	0.007	0	0	0	0	0.24	0.01	0	0	0
ENSG00000224924	LINC00320		intergenic	divergent	antisense	195	NCAM2	enhanced	Membrane proteins predicted by MDM, Plasma proteins	0	*	Highly tissue enriched	brain	0	0	0	0	0	0	11.411	0.013	0	0	0	0	0	0	0	0	0	0.005	0	0	0	0	0	0	0	0	0
ENSG00000254377	LINC00966		Intergenic	convergent	sense	196	BHLHE22	enhanced	Transcription factors, Transcription factors predicted	0	*	Highly tissue enriched	brain	0	0	0	0	0	0	11.123	0	0	0	0	0	0	0	0	0	0	0.003	0	0	0	0	0	0	0	0	0
ENSG00000225127	LINC00237		Intergenic	divergent	sense	404	NKX2-2	enhanced	Transcription factors, Transcription factors predicted	0.020605	*	Moderately tissue enriched	brain	0.006	0	0	0	0	0.149	4.465	0	0.078	0.044	0	0	0.033	0	0.028	0.14	0	0.08	0	0	0.05	0.497	0	0.266	0	0	0
ENSG00000239922	RP11-71N10.1		Intergenic	divergent	sense	523	ZIC1	enhanced	Transcription factors, Transcription factors predicted	0	*	Moderately tissue enriched	brain	0.003	0.004	0	0	0	0.108	1.535	0.011	0	0.008	0	0	0	0	0	0	0	0.07	0	0	0.004	0	0.013	0	0	0	0
ENSG00000241231	RP11-275H4.1		intergenic	divergent	antisense	269	SOX2	enhanced	Transcription factors	0	*	Moderately tissue enriched	brain	0	0	0	0	0	0	3.937	0	0	0	0	0	0	0	0	0	0	0.043	0	0	0	0	0	0	0	0	0
ENSG00000250284	CTB-1I21.1		Intergenic	convergent	antisense	220	SPOCK1	enhanced	Secreted proteins predicted by MDSEC	0.003524	*	Moderately tissue enriched	brain	0	0.029	0	0	0	0	2.311	0	0	0	0	0	0	0	0	0	0.279	0.021	0	0	0	0	0	0	0	0	0
ENSG00000258903	RP11-355I22.2		Intergenic	divergent	sense	25	SYT16	enhanced		7e-06	*	Moderately tissue enriched	brain	0.016	0.071	0	0.103	0	0.407	2.714	0.437	0	0	0	0	0.134	0	0	0.045	0.167	0.315	0	0.077	0	0	0	0	0	0	0
ENSG00000260432	RP11-297M9.2		Intergenic	convergent	sense	<1	GRIN2A	enhanced	Membrane proteins predicted by MDM, Plasma proteins	0.000207	*	Moderately tissue enriched	brain	0.275	0.238	0.014	0.065	0.097	0.106	12.517	0.321	0.025	0.037	0.082	0.21	0.401	0.246	0.189	0.304	0.003	0.301	0.067	0.134	0.128	0.586	0.825	0.667	0.096	0	0.213
ENSG00000268120	CTD-3193O13.11		exonic		antisense		CTD-3193O13.9	enhanced		NA		Moderately tissue enriched	brain	0.006	0.206	0.038	0.239	0.428	0.39	3.432	0.183	0.038	0	0.086	0	0.41	0.401	0	0.147	0	0.127	0.143	0.077	0.208	0	0.017	0	0.01	0	0.323
ENSG00000270866	RP11-706J10.2		Intergenic	convergent	sense	206	ZFHX4	enhanced	Transcription factors, Transcription factors predicted	0.848693		Moderately tissue enriched	brain	0.024	0	0	0	0	0	4.439	0	0	0	0	0.026	0	0	0	0	0	0.021	0.027	0	0	0.03	0.017	0	0	0	0
ENSG00000272294	RP3-326L13.3		Intergenic	divergent	sense	2	POU3F4	enhanced	Transcription factors, Transcription factors predicted	0.00597	*	Moderately tissue enriched	brain	0	0.916	0	0	0.04	0	5.517	0	0	0	0	0	0	0	0	0	0	0	0.456	0.068	0.087	0	0	0	0.091	0	0.047
ENSG00000259234	RP11-17L5.4		exonic		antisense		ANKRD34C	enhanced		0	*	Moderately tissue enriched	brain	0.017	0.044	0	0.367	0	0	3.061	0	0	0.011	0	0	0	0	0	0	0	0	0	0.109	0	0	0	0	0	0	0
ENSG00000224849	RP1-104O17.1		Intergenic	convergent	sense	562	POU3F2	enriched	Transcription factors, Transcription factors predicted	0	*	Group enriched	brain,testis	0.027	0.036	0	0	0.048	0	3.168	0	0	0	0	0	0	0	0	0	0	1.169	0	0	0	0	0.186	0.108	0	0	0
ENSG00000227640	SOX21-AS1		Intergenic	divergent	antisense	<1	SOX21	enriched	Transcription factors	0	*	Group enriched	brain,stomach,esophagus,skin	0	0.01	0.007	0	0.135	0.832	4.214	8.551	0	0.025	0.012	0	0	0	0.019	0.119	0.004	0.166	0.033	0.433	0.036	3.404	0	5.308	0	0	0.36
ENSG00000229520	LINC00404		Intergenic	convergent	antisense	39	SOX1	enriched	Transcription factors	2e-06	*	Group enriched	brain,salivarygland	0	0	0	0	0	0	1.058	0.13	0	0	0	0.229	0	0	0	0	0	0.09	0	0	0	0	0	0	0	0	1.358
ENSG00000234531	RP11-288G11.3		Intergenic	divergent	sense	<1	NKX6-2	enriched	Transcription factors, Transcription factors predicted	0.0252178	*	Group enriched	brain,stomach	0	0	0	0	0	0	5.321	4.939	0	0	0	0	0	0	0	0	0	0.275	0	0	0	0	0	0	0	0	0
ENSG00000246379	RP11-461O7.1		intergenic	divergent	antisense	<1	GNAO1	enriched		0	*	Group enriched	brain,testis	0.172	0.127	0.712	0.025	0.098	0.478	1.292	0.406	0.117	0.066	0.493	0.278	0.369	0.09	0.251	0.479	0.033	6.175	0.189	0.176	0.431	0.307	0.534	0.276	0.13	0.005	0.159
ENSG00000249306	RP11-267A15.1		Intergenic	divergent	sense	291	NSG2	enriched	Membrane proteins predicted by MDM	0.000307	*	Group enriched	prostate,brain	0.072	0	0	0	0	1.071	4.902	0.248	0	0	0	0.15	0.057	0.173	0	0.448	0	0.369	0.349	0	0	0.275	0.156	0	0	0	0
ENSG00000260807	RP11-161M6.2		intergenic	divergent	antisense	<1	SOX8	enriched	Transcription factors	0.000192	*	Group enriched	brain,salivarygland	1.117	0.613	0.109	5.078	0.712	1.734	52.874	4.094	4.053	6.821	3.531	1.404	2.963	2.401	1.635	2.34	2.546	6.538	2.597	1.344	1.367	0.92	3.889	1.087	0.527	0.903	43.576
ENSG00000268654	NIMT1		intergenic	divergent	antisense	<1	ZIM2	enriched	Transcription factors, Transcription factors predicted	0	*	Group enriched	brain,adrenal,placenta,testis,ovary	0.023	0.101	0.036	0	0.045	0.031	1.192	0	0.029	0.033	0	0.021	1.542	0	0	0.181	1.555	5.409	0.052	0	0.159	0.029	0.018	0.039	2.586	0	0.1
ENSG00000225504	RP11-160A10.3		Intergenic	divergent	sense	75	CLVS2	enriched		0	*	Moderately tissue enriched	brain	0.137	0.004	0	0	0	1.484	8.623	0	0	0.009	0.349	0.028	0.867	0	0	0.332	0.006	0.073	0.009	0.042	0	0	0.007	0.054	0	0	0.032
ENSG00000226939	AC062021.1		Intergenic	divergent	sense	697	NXPH2	enriched	Secreted proteins predicted by MDSEC	0.07615		Moderately tissue enriched	brain	0	0	0	0	0	0	3.679	0	0	0	0	0	0	0	0	0	0	0.039	0	0	0	0	0	0	0	0	0
ENSG00000228528	AC068057.1		Intergenic	convergent	sense	150	POU3F3	enriched	Transcription factors, Transcription factors predicted	0	*	Moderately tissue enriched	brain	0.012	0	0	0	0	0.213	1.91	0	0	0	0	0	0.285	0	0	0	0	0.103	0	0.256	0	0	0	0.047	0	0	0
ENSG00000228824	MIR4500HG	MIR4500	intergenic	divergent	antisense	8	SLITRK5	enriched	Membrane proteins predicted by MDM	4e-06	*	Moderately tissue enriched	brain	0.181	0.196	0.124	0.179	0.034	0.438	4.36	0.043	0	0	0.103	0	0	0	0	0	0	0.141	0	0	0.18	0.098	0	0.07	0.087	0	0.39
ENSG00000234165	AC114877.3		Intergenic	divergent	sense	89	LRRC3B	Enriched	Membrane proteins predicted by MDM, Secreted proteins predicted by MDSEC	0.006183	*	Moderately tissue enriched	brain	0.023	0.028	0	0	0.107	0	1.013	0.055	0	0	0	0	0	0	0	0	0	0.183	0	0	0	0	0	0	0	0	0
ENSG00000234177	LINC01114		intergenic	divergent	antisense	97	POU3F3	enriched	Transcription factors, Transcription factors predicted	0	*	Moderately tissue enriched	brain	0.037	0.212	0	0	0.012	0.068	2.167	0	0	0	0	0	0.066	0	0.015	0	0	0.047	0	0.018	0	0	0.024	0.093	0	0.005	0.051
ENSG00000235597	LINC01102		Intergenic	convergent	sense	334	POU3F3	enriched	Transcription factors, Transcription factors predicted	0	*	Moderately tissue enriched	brain	0.069	0.267	0	0	0.025	0	10.505	0.056	0.017	0.124	0.419	0.065	0.939	0	0.09	0	0	0.11	0.019	0	0.021	0	0	0.344	0	0	0.022
ENSG00000237720	AC011995.1		Intergenic	convergent	sense	503	MYT1L	enriched	Transcription factors, Transcription factors predicted	0	*	Moderately tissue enriched	brain	0	0	0	0	0	0	2.252	0	0	0	0	0	0	0	0	0	0	0	0	0	0	0	0	0	0	0	0
ENSG00000255618	RP11-357K6.1		intergenic	divergent	antisense	207	SRRM4	enriched		0.000832	*	Moderately tissue enriched	brain	0.013	0	0	0	0	0	1.792	0.103	0	0	0	0	0.078	0	0	0	0	0.318	0	0	0	0	0	0	0	0	0
ENSG00000260122	RP11-923I11.3		Intergenic	convergent	sense	<1	SCN8A	enriched	Membrane proteins predicted by MDM, Plasma proteins, Transporters, Voltage-gated ion channels	0.000124	*	Moderately tissue enriched	brain	0.459	0.323	0.225	0.482	0.078	0.541	9.749	0.422	0.378	0.273	0.412	0.193	0.748	0.116	0.18	0	0.153	0.889	0.906	0.061	0.094	0.05	0.256	0	0.452	0.285	0.248
ENSG00000260415	AC068987.1	protein coding	Intergenic	convergent	sense	<1	SCN8A	enriched	Membrane proteins predicted by MDM, Plasma proteins, Transporters, Voltage-gated ion channels	6.1e-05	*	Moderately tissue enriched	brain	0.447	0.625	0.49	0.312	0.062	0.35	10.136	0.589	0.518	0.342	0.313	0.096	1.196	0.105	0.137	0.378	0.039	0.536	0.785	0.026	0.145	0.062	0.115	0.102	0.236	0.103	0.367
ENSG00000260987	RP11-423G4.7		Intergenic	divergent	sense	1	SVOP	enriched	Membrane proteins predicted by MDM	1.3e-05	*	Moderately tissue enriched	brain	0.041	0.38	0.209	0.075	0	0	5.143	0.165	0.008	0.005	0.035	0.046	0.469	0.061	0	0.032	0	0.04	0.022	0	0	0	0.077	0	0	0	0
ENSG00000261452	RP11-509E16.1		Intergenic	divergent	sense	2	EFR3B	enriched		0.006619	*	Moderately tissue enriched	brain	0.55	0.625	0.09	0.261	4.154	0.498	21.547	0.833	3.475	0.348	0.677	0.368	2.583	0.406	0.77	0.615	1.523	1.943	0.531	0.494	3.236	0.316	4.295	0.947	0.447	0.043	0.204
ENSG00000269975	RP11-58B17.2		Intergenic	divergent	sense	2	LHFPL4	enriched	Membrane proteins predicted by MDM	0	*	Moderately tissue enriched	brain	0.471	0.126	0	0.387	0.183	0.047	18.616	0.475	0.015	0	0.109	0.212	3.719	0.183	0.038	0.037	0	0.84	0.069	0.036	0.051	0.05	0.037	0.068	0	0.055	0.063
ENSG00000270235	RP11-122K13.14		Intergenic	divergent	sense	<1	CALY	enriched	Membrane proteins predicted by MDM	3.2e-05	*	Moderately tissue enriched	brain	0	0	0	0	0	0	2.203	0	0	0	0	0.05	0.308	0	0	0	0	0.031	0	0	0	0.082	0	0	0	0	0
ENSG00000270348	RP11-436H22.1		Intergenic	divergent	sense	2	ADD2	enriched	Cytoskeleton related proteins	1e-06	*	Moderately tissue enriched	brain	0.144	0.038	0	0.389	0.468	0.231	26.468	0.09	0.647	1.206	0.888	0.201	2.674	0.089	0.771	0.19	0.029	0.551	0.289	0.243	1.048	0.716	0.256	0.318	0.102	1.784	0.127
ENSG00000270907	RP11-628E19.4		Intergenic	divergent	sense	11	XKR4	enriched	Membrane proteins predicted by MDM	0.003311	*	Moderately tissue enriched	brain	0.392	0.078	0.015	0.055	0.007	0.169	4.828	0.093	0.061	0.271	0.239	0.257	0.22	0.168	0.088	0.017	0	0.039	0.149	0.096	0.011	0.216	0.216	0.152	0.037	0	0.232
ENSG00000271860	RP11-436D23.1	mir2113	Intergenic	convergent	sense	435	POU3F2	enriched	Transcription factors, Transcription factors predicted	7e-06	*	Moderately tissue enriched	brain	0	0	0	0	0	0	1.2	0	0	0	0	0	0	0	0	0	0	0.122	0	0	0	0	0	0.003	0	0	0
ENSG00000225206	MIR137HG	mir137	Intergenic	convergent	sense	67	DPYD	expressed	Enzymes	0	*	Group enriched	brain,adrenal	0.067	0.015	0	0	0	0.075	2.373	0.008	0	0	0.079	0.068	1.539	0.199	0	0.031	0	0.256	0.057	0	0	0	0	0.008	0.28	0	0
ENSG00000228058	RP11-552D4.1		intergenic	convergent	sense	60	GALNT2	expressed	Enzymes, Plasma proteins, Secreted proteins predicted by MDSEC	0.000347	*	Group enriched	brain,adrenal	0.055	0.046	0.186	0	0.057	0	2.13	0	0.078	0	0.085	0	1.707	0	0.163	0	0	0.103	0.056	0	0.095	0.225	0.079	0	0.061	0.189	0.328
ENSG00000231252	RP11-436K8.1		intergenic	divergent	antisense	251	NFIA	expressed	Transcription factors	1.6e-05	*	Group enriched	brain,spleen	0.079	0.033	0	0	0.053	0	1.197	0	1.539	0.074	0.035	0.021	0.048	0.055	0.027	0.021	0.013	0.026	0.13	0	0.131	0.035	0.076	0.021	0.025	0	0
ENSG00000233723	LINC01122		Intergenic	convergent	antisense	684	FANCL	expressed		0	*	Group enriched	brain,cervix,testis,ovary	0.031	0.137	0.01	0.374	0.156	0.543	5.305	0.101	0	0.225	0.029	0	0.535	0.185	0	2.575	0	2.088	0.061	0.29	0.183	0	0.097	0.056	1.884	0.149	0.088
ENSG00000249550	RP11-438N16.1		Intergenic	divergent	sense	43	RBM19	expressed	Plasma proteins	0	*	Group enriched	brain,testis	0.029	0	0	0	0.029	0	2.726	0.011	0	0.007	0.04	0	0	0.033	0.053	0.011	0.017	1.051	0.058	0.045	0	0	0	0.017	0.014	0.04	0
ENSG00000254092	RP11-369E15.3		Intergenic	divergent	sense	661	GFRA2	expressed	Secreted proteins predicted by MDSEC	0	*	Group enriched	brain,testis	0	0.051	0.144	0	0.113	0.14	2.584	0	0	0	0	0.242	0	0	0	0	0.084	5.693	0	0	0	0	0.115	0	0	0.057	0
ENSG00000255571	LINC00925	MIR9-3	intergenic	divergent	antisense	26	POLG	expressed	Enzymes, Mitochondrial proteins	0	*	Group enriched	brain,testis	0.353	1.545	0.292	0.516	0.405	0.197	21.137	0.55	1.238	2.466	0.893	0.692	0.103	0.672	0.073	0.491	1.036	24.005	0.204	0.883	1.234	0.43	0.86	0.052	0.455	1.561	0.54
ENSG00000260664	AC004158.3		intergenic	divergent	antisense	253	PMFBP1	expressed		0	*	Highly tissue enriched	brain	0.014	0	0	0	0	0.014	8.994	0	0	0	0.03	0.03	0	0	0	0	0	0.026	0	0	0.005	0	0.007	0	0	0.008	0
ENSG00000228408	RP1-111D6.3		Intergenic	convergent	sense	74	TAB2	expressed		2e-06	*	Moderately tissue enriched	brain	0.165	0	0	0	0	0	10.345	0	0.074	0.031	0.306	0	0	0	0	0	0	0.241	0	0.627	0	0	0.04	0	0.234	0.101	0
ENSG00000228484	RP11-106M7.1		Intergenic	convergent	sense	42	FAM160B1	expressed		0.000422	*	Moderately tissue enriched	brain	0.008	0.19	0.023	0	0.028	0.009	1.344	0.047	0.007	0.009	0	0.022	0.016	0	0.178	0.039	0.026	0.039	0.01	0.048	0.197	0.022	0.081	0.047	0.025	0.012	0.056
ENSG00000245526	LINC00461		Intergenic	divergent	sense	51	MEF2C	expressed	Transcription factors, Transcription factors predicted	0.000358	*	Moderately tissue enriched	brain	0.19	0.425	0	0.03	0.004	0.236	51.356	0.053	0.009	0.03	0.333	0.286	1.412	0.327	0.089	0.94	0.151	0.51	0.048	0.195	0.042	0.019	0.226	0	0.271	0	0.08
ENSG00000248184	RP11-231C18.1		Intergenic	divergent	sense	104	PDGFRA	expressed	CD markers, Enzymes, Kinases, Membrane proteins predicted by MDM, Plasma proteins, Secreted proteins predicted by MDSEC	0.003955	*	Moderately tissue enriched	brain	0	0	0	0	0	0	3.203	0	0	0	0	0	0	0	0	0	0.064	0	0	0	0	0	0	0	0	0	0
ENSG00000248455	RP11-321E2.3		Intergenic	divergent	sense	188	BASP1	expressed	Cytoskeleton related proteins, Plasma proteins, Transporters	0.002489	*	Moderately tissue enriched	brain	0.142	0.158	0	0	0	0	2.988	0	0	0.587	0.079	0	0	0	0	0	0	0	0	0	0	0	0	0	0.359	0.555	0
ENSG00000256193	LINC00507		Intergenic	convergent	sense	352	TMEM132C	expressed	Membrane proteins predicted by MDM	0	*	Moderately tissue enriched	brain	0.182	0.012	0	0	0	0.131	6.176	0	0	0	0	0	0	0	0	0.012	0.009	0.013	0	0	0	0	0	0	0	0	0
ENSG00000256982	CTD-2555A7.2		intergenic	divergent	antisense	41	ACSF3	expressed	Membrane proteins predicted by MDM, Mitochondrial proteins	0	*	Moderately tissue enriched	brain	0.054	0	0	0	0	0.086	1.377	0.121	0.034	0.044	0.017	0.027	0	0.064	0	0	0	0.006	0	0	0	0.012	0	0.021	0	0.036	0.047
ENSG00000271892	CTD-2228A4.1		intergenic	divergent	antisense	109	BASP1	expressed	Cytoskeleton related proteins, Plasma proteins, Transporters	0.001219	*	Moderately tissue enriched	brain	0	0	0	0	0	0	1.316	0	0.08	0	0	0	0.176	0	0	0	0	0.026	0	0	0	0	0	0.127	0	0.116	0
ENSG00000262223	RP11-1055B8.3		intergenic	divergent	antisense	14	BAHCC1	expressed		6e-06	*	Group enriched	brain,skin	0.086	0.182	0.067	0.132	0.044	0.632	11.532	0.229	0.364	0.031	0.471	0.113	0	0.603	0	0.195	0	0.174	0.121	0	0	0.396	0.049	5.8	0	0.097	0.628
ENSG00000269614	RP11-277L2.5		Intergenic	divergent	sense	167	HIST2H2BF	expressed		NA		Group enriched	brain,heart	0.247	0.468	0.226	0.26	0.972	2.072	6.756	0.226	0.21	0.549	0.684	0.194	1.164	0.09	1.069	0.416	1.255	0.283	0.486	0.962	0.307	2.072	19.531	0.876	0.136	0.464	0.21
ENSG00000261478	RP11-429B14.4		Intergenic	convergent	sense	38	RHCG	expressed	Membrane proteins predicted by MDM, Transporters	0.012116	*	Moderately tissue enriched	brain	0.018	0	0	0	0	0.017	1.553	0	0	0.015	0.06	0	0	0	0.023	0	0.051	0.089	0	0.03	0	0.242	0	0	0	0	0.023
ENSG00000227115	RP11-267C16.1		intergenic	divergent	antisense	148	MEX3C	expressed high	Secreted proteins predicted by MDSEC	0	*	Group enriched	brain,testis	0.004	0	0	0	0.013	0	2.626	0	0.011	0.007	0	0.099	0.023	0.098	0	0.013	0	1.378	0.117	0	0	0	0	0	0	0	0
ENSG00000227544	AC018647.3		Intergenic	convergent	antisense	20	SEPT7	expressed high	Plasma proteins	0.002452	*	Group enriched	brain,heart	0.442	1.007	0.584	0.455	2.776	0.976	21.709	0.294	0.749	1.872	0.626	0.639	0.358	0.452	0.976	1.274	1.732	2.434	2.366	1.397	0.22	0.65	7.564	0.455	0.899	0	0.52
ENSG00000228971	RP11-286B14.1		Intergenic	divergent	sense	263	CLPTM1L	expressed high	Membrane proteins predicted by MDM	0	*	Group enriched	brain,fat	0.049	0.026	0	0	0	0.083	13.528	0	0	0	0.055	0.02	0.264	0	5.812	0	0	0.175	0	0.031	0	0	0.034	0.098	0	0	0.643
ENSG00000271614	LINC00936		Intergenic	convergent	sense	53	ATP2B1	expressed high	Enzymes, Membrane proteins predicted by MDM, Plasma proteins	0.004034	*	Group enriched	brain,bonemarrow	0.867	1.157	0.198	0.28	1.292	1.455	5.869	0.789	1.83	1.678	1.575	0.923	1.119	0.966	0.687	1.518	0.638	0.891	1.106	1.096	1.358	0.489	0.341	0.614	0.767	12.692	0.423
ENSG00000253230	LINC00599		intergenic	divergent	antisense	144	MSRA	expressed high	Enzymes, Secreted proteins predicted by MDSEC	0	*	Highly tissue enriched	brain	0.069	0.071	0	0	0.037	0	23.521	0.05	0.032	0.013	0.094	0.104	0.037	0.023	0.04	0	0	0.269	0.039	0.064	0	0.011	0	0	0	0.003	0
ENSG00000223536	AC008069.1		intergenic	divergent	antisense	62	FAM49A	expressed high		2.5e-05	*	Moderately tissue enriched	brain	0	0	0	0	0	0	1.224	0	0	0	0	0	0	0	0	0	0	0.109	0	0	0.036	0	0	0	0	0	0
ENSG00000246363	RP11-13A1.1		Intergenic	divergent	sense	328	DUSP6	expressed high	Enzymes, Plasma proteins	0.002003	*	Moderately tissue enriched	brain	0.019	0.021	0.011	0	0.086	0.01	1.12	0	0.101	0.13	0.027	0.036	0.153	0	0.16	0.017	0.073	0.119	0.049	0.025	0.02	0.009	0.021	0.014	0	0.027	0.084
ENSG00000260328	RP11-416I2.1		intergenic	divergent	antisense	28	MPRIP	expressed high	Cytoskeleton related proteins	0	*	Moderately tissue enriched	brain	0.003	0.033	0.007	0.064	0.033	0	4.218	0.473	0.007	0.004	0	0.001	0	0.022	0	0.007	0.035	0.093	0.046	0.049	0.003	0.021	0.007	0.074	0	0.004	0
ENSG00000265313	RP11-567L7.6		Intergenic	convergent	antisense	29	YPEL2	expressed high		1e-06	*	Moderately tissue enriched	brain	0.022	0	0	0	0	0	4.484	0	0	0	0	0	0	0	0	0	0	0.288	0	0	0	0	0	0	0	0	0
ENSG00000236824	BCYRN1		Intergenic	divergent	sense	176	EPCAM	enhanced	CD markers, Membrane proteins predicted by MDM, Plasma proteins, Secreted proteins predicted by MDSEC	1		Moderately tissue enriched	brain	0.47	0.37	0.011	0.106	0.181	0.495	14.532	0.329	0.275	0.019	0.359	0.603	1.542	0.583	0.549	0.339	0.102	0.162	0.073	0.052	0.087	0.007	0.187	0.053	0.137	0.032	0.19
ENSG00000233532	LINC00460		Intergenic	convergent	antisense	112	EFNB2	mixed	Membrane proteins predicted by MDM, Plasma proteins	0.009755	*	Group enriched	brain,cervix	0	0.037	0	0	0	0.15	1.168	0.135	0.061	0.195	0.071	0	0	0	0.093	1.086	0	0.22	0.051	0	0	0.142	0	0	0	0	0
ENSG00000224404	LL22NC03-13G6.2		Intergenic	convergent	sense	65	LARGE	mixed		8e-06	*	Moderately tissue enriched	brain	0	0	0	0	0	0	1.424	0	0	0	0	0	0	0	0	0	0	0.067	0	0	0	0	0	0	0	0	0
ENSG00000260931	RP11-65L3.1	MIR548N	Intergenic	divergent	sense	1	OSBPL6	mixed	Plasma proteins	2.4e-05	*	Moderately tissue enriched	brain	0.053	0.08	0.12	0.033	0.037	0.077	1.63	0	0.026	0.037	0.018	0.025	0.263	0	0.036	0.061	0	0.015	0.011	0.038	0.025	0.013	0.087	0.247	0.014	0	0.014
ENSG00000261786	RP4-555D20.2	mir138-1	intergenic	divergent	antisense	120	TOPAZ1	not expressed		0.00027	*	Group enriched	brain,thyroid	0.161	1.01	0.019	0.01	1.45	0.097	7.325	0.333	2.236	2.541	1.548	0.328	0.284	0.174	0.078	0.007	0.13	0.484	0.094	0.219	18.449	0.061	0.028	0.414	0.021	0.007	1.1
ENSG00000233123	LINC01007		Intergenic	divergent	sense	44	MYL10	not detected		0.008747	*	Moderately tissue enriched	brain	0	0	0	0	0	0.016	5.965	0	0	0	0	0	0	0	0	0	0.87	0.186	0	0	0	0	0	0	0	0	0
ENSG00000250584	RP11-325I22.2		Intergenic	divergent	sense	12	SLC6A3	Not expressed	Membrane proteins predicted by MDM, Transporters	0	*	Group enriched	brain,testis	0.02	0.008	0.016	0	0.035	0	1.484	0.047	0.051	0	0.03	0.041	0	0	0	0	0.021	5.903	0	0	0	0	0	0	0	0.029	0
ENSG00000267372	AC005330.2		Intergenic	divergent	sense	35	EFNA2	Not expressed	Secreted proteins predicted by MDSEC	0	*	Group enriched	brain,testis	0.052	0.04	0.077	0.05	0	0.02	3.222	0.064	0.015	0	0	0.078	0.431	0	0.11	0.06	0.078	1.55	0.24	0.182	0.009	0.023	0.051	0.104	0.05	0	0
ENSG00000257647	RP11-701H24.3						snoRNA rich region			0.092794		Group enriched	kidney,brain	0.511	2.013	0.395	0	0.405	0.584	7.858	0.285	0.167	0.182	0.154	0.131	0.533	0	0.394	0.534	0.08	0.297	0.513	0.279	0.758	0	0.937	0.179	0.288	0	0
