# Supplementary material for: Defining the Human Brain Proteome Using Transcriptomics and Antibody-Based Profiling with a Focus on the Cerebral Cortex
Source: PLoS One. 2015 Jun 15;10(6):e0130028. doi: 10.1371/journal.pone.0130028 (PMC4468152; doi:10.1371/journal.pone.0130028)
Supplement: S4 Table — (XLSX) [file pone.0130028.s006.xlsx]

## Sheet: Blad1
Used in figure nr	Gene name	Ensembl ID	category (expression)	Antibody	dilution	proteinatlas link	image	neuronal	glial	neuropil
figure 8	ABCB1	ENSG00000085563	Expressed in all - low	CAB001716	30	http://www.proteinatlas.org/ENSG00000085563/tissue/		0	0	0
figure 8	ABCG2	ENSG00000118777	Mixed high	HPA054719	1200	http://www.proteinatlas.org/ENSG00000118777/tissue/		0	0	0
figure 7	ABI3	ENSG00000108798	Mixed high	HPA017345	75	http://www.proteinatlas.org/ENSG00000108798/tissue/		0	x	0
figure 5	ACAT1	ENSG00000075239	Expressed in all - high	HPA004428	75	http://www.proteinatlas.org/ENSG00000075239/tissue/		x	x	x
figure 5	ACAT2	ENSG00000120437	Expressed in all - low	CAB021106	12000	http://www.proteinatlas.org/ENSG00000120437/tissue/		x	x	x
figure 5	ACBD5	ENSG00000107897	Expressed in all - low	HPA012145	50	http://www.proteinatlas.org/ENSG00000107897/tissue/		x	x	x
figure 5	ACTL6B	ENSG00000077080	Moderately tissue enriched	HPA045126	450	http://www.proteinatlas.org/ENSG00000077080/tissue/		x	x	0
figure 5	ADCYAP1R1	ENSG00000078549	Moderately tissue enriched	HPA049877	10	http://www.proteinatlas.org/ENSG00000078549/tissue/		0	0	x
figure 5	ADD2	ENSG00000075340	group enriched	HPA034510	35000	http://www.proteinatlas.org/ENSG00000075340/tissue/		0	0	x
figure 5	AGXT2L1	ENSG00000164089	group enriched	HPA044546	500	http://www.proteinatlas.org/ENSG00000164089/tissue/		0	x	0
figure 7	AIF1	ENSG00000204472	Expressed in all - low	HPA049234	400	http://www.proteinatlas.org/ENSG00000204472/tissue/		0	x	0
figure 5	AK5	ENSG00000154027	Moderately tissue enriched	HPA057255	1200	http://www.proteinatlas.org/ENSG00000154027/tissue/		x	0	x
figure 5	AKAP1	ENSG00000121057	Expressed in all - low	HPA008691	200	http://www.proteinatlas.org/ENSG00000121057/tissue/		x	x	x
figure 5	AKAP5	ENSG00000179841	group enriched	HPA053891	100	http://www.proteinatlas.org/ENSG00000179841/tissue/		x	0	x
figure 5	ALDH6A1	ENSG00000119711	Expressed in all - low	HPA029072	400	http://www.proteinatlas.org/ENSG00000119711/tissue/		0	x	x
figure 5	ALDOC	ENSG00000109107	group enriched	HPA003282	400	http://www.proteinatlas.org/ENSG00000109107/tissue/		0	x	0
figure 5	ALYREF	ENSG00000183684	Expressed in all - high	CAB016281	5000	http://www.proteinatlas.org/ENSG00000183684/tissue/		x	x	0
figure 5	AMER2	ENSG00000165566	Moderately tissue enriched	HPA039458	600	http://www.proteinatlas.org/ENSG00000165566/tissue/		x	x	x
figure 5	AMH	ENSG00000104899	group enriched	CAB031933	40	http://www.proteinatlas.org/ENSG00000104899/tissue/		x	0	0
figure 5	AMPH	ENSG00000078053	Moderately tissue enriched	HPA019829	1800	http://www.proteinatlas.org/ENSG00000078053/tissue/		x	0	x
figure 5	APLP1	ENSG00000105290	Moderately tissue enriched	HPA028971	350	http://www.proteinatlas.org/ENSG00000105290/tissue/		x	x	x
figure 5, 7 & 9	AQP4	ENSG00000171885	Group enriched	HPA014784	3000	http://www.proteinatlas.org/ENSG00000171885/tissue/		0	x	0
figure 5	ARHGEF10L	ENSG00000074964	Expressed in all - low	HPA026426	2500	http://www.proteinatlas.org/ENSG00000074964/tissue/		x	x	x
figure 5	ARNT2	ENSG00000172379	Moderately tissue enriched	HPA001056	25	http://www.proteinatlas.org/ENSG00000172379/tissue/		x	0	0
figure 5	ARSA	ENSG00000100299	Expressed in all - low	HPA005554	400	http://www.proteinatlas.org/ENSG00000100299/tissue/		x	x	0
figure 5	ASCL1	ENSG00000139352	Moderately tissue enriched	HPA029217	150	http://www.proteinatlas.org/ENSG00000139352/tissue/		0	x	0
figure 5	ATCAY	ENSG00000167654	Moderately tissue enriched	HPA017755	2000	http://www.proteinatlas.org/ENSG00000167654/tissue/		0	0	x
figure 5	ATP1A3	ENSG00000105409	group enriched	CAB033630	5000	http://www.proteinatlas.org/ENSG00000105409/tissue/		0	0	x
figure 5	ATP1B2	ENSG00000129244	Moderately tissue enriched	HPA010698	20	http://www.proteinatlas.org/ENSG00000129244/tissue/		0	x	x
figure 5	ATP2B1	ENSG00000070961	Expressed in all - low	HPA012945	50	http://www.proteinatlas.org/ENSG00000070961/tissue/		x	x	x
figure 5	ATP2B3	ENSG00000067842	group enriched	HPA001583	250	http://www.proteinatlas.org/ENSG00000067842/tissue/		0	0	x
figure 5	ATP5O	ENSG00000241837	Expressed in all - high	CAB016209	800	http://www.proteinatlas.org/ENSG00000241837/tissue/		x	x	x
figure 5	ATP6V1G2	ENSG00000213760	Moderately tissue enriched	CAB004616	1500	http://www.proteinatlas.org/ENSG00000213760/tissue/		x	0	x
figure 5	ATRX	ENSG00000085224	Expressed in all - low	CAB009372	80	http://www.proteinatlas.org/ENSG00000085224/tissue/		x	x	0
figure 5	ATXN2	ENSG00000204842	Expressed in all - low	HPA018295	250	http://www.proteinatlas.org/ENSG00000204842/tissue/		x	x	0
figure 5	B3GAT1	ENSG00000109956	Moderately tissue enriched	CAB010893	500	http://www.proteinatlas.org/ENSG00000109956/tissue/		x	0	x
figure 5	B4GALNT1	ENSG00000135454	Moderately tissue enriched	HPA008968	100	http://www.proteinatlas.org/ENSG00000135454/tissue/		x	0	0
figure 5	BAIAP2	ENSG00000175866	Expressed in all - low	HPA023310	40	http://www.proteinatlas.org/ENSG00000175866/tissue/		x	x	x
figure 5	BCAN	ENSG00000132692	Moderately tissue enriched	CAB025862	400	http://www.proteinatlas.org/ENSG00000132692/tissue/		0	0	x
figure 5	BCAP31	ENSG00000185825	Expressed in all - high	HPA003906	6000	http://www.proteinatlas.org/ENSG00000185825/tissue/		x	x	0
figure 5	BRAF	ENSG00000157764	Expressed in all - low	HPA001328	20	http://www.proteinatlas.org/ENSG00000157764/tissue/		x	x	x
figure 5	BSN	ENSG00000164061	group enriched	HPA034757	50	http://www.proteinatlas.org/ENSG00000164061/tissue/		x	0	x
figure 5	BUB3	ENSG00000154473	Expressed in all - high	CAB037075	500	http://www.proteinatlas.org/ENSG00000154473/tissue/		x	x	0
figure 5	C11orf87	ENSG00000185742	Moderately tissue enriched	HPA034656	140	http://www.proteinatlas.org/ENSG00000185742/tissue/		x	0	x
figure 5	C1QTNF4	ENSG00000172247	Moderately tissue enriched	HPA041032	75	http://www.proteinatlas.org/ENSG00000172247/tissue/		0	x	0
figure 5	C20orf112	ENSG00000197183	Expressed in all - low	HPA041768	500	http://www.proteinatlas.org/ENSG00000197183/tissue/		x	x	0
figure 5	C2orf80	ENSG00000188674	Highly tissue enriched	HPA042639	400	http://www.proteinatlas.org/ENSG00000188674/tissue/		x	x	0
figure 5	CACNG8	ENSG00000142408	Moderately tissue enriched	HPA041351	100	http://www.proteinatlas.org/ENSG00000142408/tissue/		0	x	0
figure 5 & 6	CADM2	ENSG00000175161	Moderately tissue enriched	HPA010024	25	http://www.proteinatlas.org/ENSG00000175161/tissue/		0	0	x
figure 5	CADM3	ENSG00000162706	group enriched	HPA002981	250	http://www.proteinatlas.org/ENSG00000162706/tissue/		0	0	x
figure 5	CAMK2A	ENSG00000070808	Moderately tissue enriched	HPA051783	275	http://www.proteinatlas.org/ENSG00000070808/tissue/		x	0	x
figure 5	CAMK2B	ENSG00000058404	group enriched	HPA026307	250	http://www.proteinatlas.org/ENSG00000058404/tissue/		x	0	x
figure 5	CAMKV	ENSG00000164076	Moderately tissue enriched	CAB034931	250	http://www.proteinatlas.org/ENSG00000164076/tissue/		x	0	x
figure 5	CAMSAP2	ENSG00000118200	Mixed high	HPA026304	75	http://www.proteinatlas.org/ENSG00000118200/tissue/		x	x	x
figure 5	CANX	ENSG00000127022	Expressed in all - high	CAB004738	2000	http://www.proteinatlas.org/ENSG00000127022/tissue/		x	x	x
figure 5	CARNS1	ENSG00000172508	Moderately tissue enriched	HPA038570	200	http://www.proteinatlas.org/ENSG00000172508/tissue/		0	x	0
figure 5	CASKIN1	ENSG00000167971	Moderately tissue enriched	HPA055990	700	http://www.proteinatlas.org/ENSG00000167971/tissue/		x	0	x
figure 8	CAV1	ENSG00000105974	Mixed high	CAB003791	200	http://www.proteinatlas.org/ENSG00000105974/tissue/		0	0	0
figure 5	CCNT1	ENSG00000129315	Expressed in all - low	HPA004892	500	http://www.proteinatlas.org/ENSG00000129315/tissue/		x	0	0
figure 5	CCT5	ENSG00000150753	Expressed in all - high	CAB006271	10000	http://www.proteinatlas.org/ENSG00000150753/tissue/		x	x	0
figure 5	CDC37	ENSG00000105401	Expressed in all - high	HPA003928	75	http://www.proteinatlas.org/ENSG00000105401/tissue/		x	x	0
figure 5	CDC5L	ENSG00000096401	Expressed in all - low	HPA011361	225	http://www.proteinatlas.org/ENSG00000096401/tissue/		x	x	0
figure 5	CELF4	ENSG00000101489	Moderately tissue enriched	HPA037986	250	http://www.proteinatlas.org/ENSG00000101489/tissue/		x	0	0
figure 5	CELF5	ENSG00000161082	Moderately tissue enriched	HPA060336	250	http://www.proteinatlas.org/ENSG00000161082/tissue/		x	0	0
figure 5	CEND1	ENSG00000184524	Moderately tissue enriched	HPA042527	550	http://www.proteinatlas.org/ENSG00000184524/tissue/		x	0	x
figure 5	CHAMP1	ENSG00000198824	Expressed in all - low	HPA006623	35	http://www.proteinatlas.org/ENSG00000198824/tissue/		x	x	0
figure 5 & 7	CLEC2L	ENSG00000236279	Moderately tissue enriched	HPA045050	10	http://www.proteinatlas.org/ENSG00000236279/tissue/		0	x	0
figure 5	CMTM5	ENSG00000166091	Moderately tissue enriched	HPA052338	200	http://www.proteinatlas.org/ENSG00000166091/tissue/		0	x	x
figure 5 & 9	CNDP1	ENSG00000150656	group enriched	HPA008933	100	http://www.proteinatlas.org/ENSG00000150656/tissue/		x	x	0
figure 5	CNP	ENSG00000173786	Moderately tissue enriched	HPA023266	250	http://www.proteinatlas.org/ENSG00000173786/tissue/		0	x	0
figure 5	CNTN2	ENSG00000184144	Moderately tissue enriched	HPA012497	100	http://www.proteinatlas.org/ENSG00000184144/tissue/		0	0	x
figure 5	CNTNAP2	ENSG00000174469	group enriched	HPA002739	150	http://www.proteinatlas.org/ENSG00000174469/tissue/		x	0	x
figure 5	CNTNAP4	ENSG00000152910	Moderately tissue enriched	HPA031859	50	http://www.proteinatlas.org/ENSG00000152910/tissue/		x	0	x
figure 5	COPS5	ENSG00000121022	Expressed in all - high	CAB004242	100	http://www.proteinatlas.org/ENSG00000121022/tissue/		x	x	x
figure 5	COX4I1	ENSG00000131143	Expressed in all - high	HPA002485	200	http://www.proteinatlas.org/ENSG00000131143/tissue/		x	0	0
figure 5	CPNE6	ENSG00000100884	Moderately tissue enriched	HPA031636	60	http://www.proteinatlas.org/ENSG00000100884/tissue/		x	0	x
figure 5	CREG2	ENSG00000175874	Highly tissue enriched	HPA038224	100	http://www.proteinatlas.org/ENSG00000175874/tissue/		0	x	0
figure 5	CS	ENSG00000062485	Expressed in all - high	HPA038460	35	http://www.proteinatlas.org/ENSG00000062485/tissue/		x	x	x
figure 5	CSTF2	ENSG00000101811	Expressed in all - low	HPA000427	750	http://www.proteinatlas.org/ENSG00000101811/tissue/		x	x	0
figure 5	CTNNA2	ENSG00000066032	group enriched	CAB037175	3000	http://www.proteinatlas.org/ENSG00000066032/tissue/		x	x	x
figure 5	CTNND2	ENSG00000169862	Moderately tissue enriched	HPA015077	75	http://www.proteinatlas.org/ENSG00000169862/tissue/		x	x	x
figure 5	CUEDC1	ENSG00000180891	Expressed in all - low	HPA023050	35	http://www.proteinatlas.org/ENSG00000180891/tissue/		x	x	x
figure 5	CYB5R1	ENSG00000159348	Expressed in all - high	HPA010641	50	http://www.proteinatlas.org/ENSG00000159348/tissue/		x	x	x
figure 5	DCLK1	ENSG00000133083	Moderately tissue enriched	HPA015655	50	http://www.proteinatlas.org/ENSG00000133083/tissue/		x	x	x
figure 5	DCLK2	ENSG00000170390	group enriched	HPA015770	400	http://www.proteinatlas.org/ENSG00000170390/tissue/		x	0	x
figure 5	DCTN2	ENSG00000175203	Expressed in all - high	HPA039715	75	http://www.proteinatlas.org/ENSG00000175203/tissue/		x	x	x
figure 5	DDX1	ENSG00000079785	Expressed in all - high	HPA034503	150	http://www.proteinatlas.org/ENSG00000079785/tissue/		x	x	0
figure 5	DLAT	ENSG00000150768	Expressed in all - low	HPA040786	1000	http://www.proteinatlas.org/ENSG00000150768/tissue/		x	x	x
figure 5	DLGAP3	ENSG00000116544	group enriched	HPA026445	35	http://www.proteinatlas.org/ENSG00000116544/tissue/		0	x	x
figure 5	DLX1	ENSG00000144355	group enriched	HPA045884	150	http://www.proteinatlas.org/ENSG00000144355/tissue/		0	x	0
figure 5	DNAJB11	ENSG00000090520	Expressed in all - high	HPA010814	200	http://www.proteinatlas.org/ENSG00000090520/tissue/		x	x	0
figure 5	DNAJC6	ENSG00000116675	Moderately tissue enriched	HPA031182	450	http://www.proteinatlas.org/ENSG00000116675/tissue/		x	0	x
figure 5	DNM1	ENSG00000106976	Moderately tissue enriched	HPA049910	400	http://www.proteinatlas.org/ENSG00000106976/tissue/		x	0	x
figure 5	DPF1	ENSG00000011332	Moderately tissue enriched	HPA049148	150	http://www.proteinatlas.org/ENSG00000011332/tissue/		x	0	0
figure 5	DPYSL5	ENSG00000157851	group enriched	HPA034544	200	http://www.proteinatlas.org/ENSG00000157851/tissue/		x	x	x
figure 5	DRD5	ENSG00000169676	group enriched	HPA048930	20	http://www.proteinatlas.org/ENSG00000169676/tissue/		0	x	x
figure 5	ECHS1	ENSG00000127884	Expressed in all - high	HPA022476	900	http://www.proteinatlas.org/ENSG00000127884/tissue/		x	x	x
figure 5	EIF3A	ENSG00000107581	Expressed in all - high	HPA038315	100	http://www.proteinatlas.org/ENSG00000107581/tissue/		x	x	0
figure 5	EIF3I	ENSG00000084623	Expressed in all - high	HPA029939	850	http://www.proteinatlas.org/ENSG00000084623/tissue/		x	x	0
figure 5	EIF4ENIF1	ENSG00000184708	Expressed in all - low	HPA001619	100	http://www.proteinatlas.org/ENSG00000184708/tissue/		x	x	0
figure 5	EIF4G3	ENSG00000075151	Expressed in all - low	HPA025041	160	http://www.proteinatlas.org/ENSG00000075151/tissue/		x	0	0
figure 5	ELAVL2	ENSG00000107105	group enriched	CAB022222	200	http://www.proteinatlas.org/ENSG00000107105/tissue/		x	0	0
figure 5	ELAVL3	ENSG00000196361	Moderately tissue enriched	CAB013066	700	http://www.proteinatlas.org/ENSG00000196361/tissue/		x	0	0
figure 5 & 9	ELAVL4	ENSG00000162374	group enriched	CAB004442	150	http://www.proteinatlas.org/ENSG00000162374/tissue/		x	0	0
figure 5	ELFN2	ENSG00000166897	Moderately tissue enriched	HPA000781	50	http://www.proteinatlas.org/ENSG00000166897/tissue/		x	0	0
figure 5	ENAH	ENSG00000154380	Mixed high	HPA028448	500	http://www.proteinatlas.org/ENSG00000154380/tissue/		x	x	x
figure 5 & 7	ERMN	ENSG00000136541	Moderately tissue enriched	HPA038296	400	http://www.proteinatlas.org/ENSG00000136541/tissue/		0	x	x
figure 5	ETFB	ENSG00000105379	Expressed in all - high	HPA018910	1000	http://www.proteinatlas.org/ENSG00000105379/tissue/		x	x	x
figure 5	FABP7	ENSG00000164434	Moderately tissue enriched	HPA028825	30	http://www.proteinatlas.org/ENSG00000164434/tissue/		0	x	0
figure 5	FAIM2	ENSG00000135472	group enriched	HPA018790	125	http://www.proteinatlas.org/ENSG00000135472/tissue/		x	x	0
figure 5	FAM107A	ENSG00000168309	Moderately tissue enriched	HPA055888	100	http://www.proteinatlas.org/ENSG00000168309/tissue/		0	0	x
figure 5	FAM155A	ENSG00000204442	Moderately tissue enriched	HPA039453	50	http://www.proteinatlas.org/ENSG00000204442/tissue/		0	0	x
figure 5 & 7	FAM19A1	ENSG00000183662	Moderately tissue enriched	HPA013407	7	http://www.proteinatlas.org/ENSG00000183662/tissue/		0	x	0
figure 5	FAM3C	ENSG00000196937	Expressed in all - low	HPA043376	150	http://www.proteinatlas.org/ENSG00000196937/tissue/		x	0	0
figure 5	FAM69C	ENSG00000187773	group enriched	HPA048928	250	http://www.proteinatlas.org/ENSG00000187773/tissue/		x	0	0
figure 5	FBXL16	ENSG00000127585	group enriched	HPA039504	20	http://www.proteinatlas.org/ENSG00000127585/tissue/		x	0	x
figure 5	FH	ENSG00000091483	Expressed in all - high	HPA025770	500	http://www.proteinatlas.org/ENSG00000091483/tissue/		x	x	x
figure 5	FKBP3	ENSG00000100442	Expressed in all - high	HPA000864	350	http://www.proteinatlas.org/ENSG00000100442/tissue/		x	0	0
figure 5	FUS	ENSG00000089280	Expressed in all - high	HPA008784	35	http://www.proteinatlas.org/ENSG00000089280/tissue/		x	x	0
figure 5	FXR2	ENSG00000129245	Expressed in all - low	HPA022997	200	http://www.proteinatlas.org/ENSG00000129245/tissue/		x	x	0
figure 5	FXYD7	ENSG00000221946	Moderately tissue enriched	HPA026916	10	http://www.proteinatlas.org/ENSG00000221946/tissue/		0	x	x
figure 5 & 6	GABBR2	ENSG00000136928	Moderately tissue enriched	HPA031684	100	http://www.proteinatlas.org/ENSG00000136928/tissue/		x	0	x
figure 5	GABRA1	ENSG00000022355	Moderately tissue enriched	CAB022502	50	http://www.proteinatlas.org/ENSG00000022355/tissue/		x	0	x
figure 5	GABRA3	ENSG00000011677	Moderately tissue enriched	HPA000839	50	http://www.proteinatlas.org/ENSG00000011677/tissue/		x	0	x
figure 5	GABRB2	ENSG00000145864	Moderately tissue enriched	CAB001964	200	http://www.proteinatlas.org/ENSG00000145864/tissue/		x	0	x
figure 5	GABRD	ENSG00000187730	Moderately tissue enriched	HPA044371	150	http://www.proteinatlas.org/ENSG00000187730/tissue/		x	0	x
figure 5	GABRG1	ENSG00000163285	Moderately tissue enriched	HPA035622	30	http://www.proteinatlas.org/ENSG00000163285/tissue/		x	0	0
figure 5 & 6	GAD1	ENSG00000128683	Moderately tissue enriched	HPA058412	150	http://www.proteinatlas.org/ENSG00000128683/tissue/		x	0	x
figure 5	GAD2	ENSG00000136750	Moderately tissue enriched	HPA044637	150	http://www.proteinatlas.org/ENSG00000136750/tissue/		0	0	x
figure 5	GAP43	ENSG00000172020	Moderately tissue enriched	HPA013392	2000	http://www.proteinatlas.org/ENSG00000172020/tissue/		x	x	x
figure 5	GCC1	ENSG00000179562	Expressed in all - low	HPA019369	500	http://www.proteinatlas.org/ENSG00000179562/tissue/		x	x	x
figure 5	GDA	ENSG00000119125	group enriched	HPA024099	3000	http://www.proteinatlas.org/ENSG00000119125/tissue/		x	0	x
figure 5 & 7	GFAP	ENSG00000131095	Highly tissue enriched	CAB000039	25000	http://www.proteinatlas.org/ENSG00000131095/tissue/		0	x	0
figure 5	GLDC	ENSG00000178445	group enriched	HPA002318	50	http://www.proteinatlas.org/ENSG00000178445/tissue/		x	0	0
figure 5	GNAO1	ENSG00000087258	Moderately tissue enriched	CAB008387	200	http://www.proteinatlas.org/ENSG00000087258/tissue/		0	0	x
figure 5	GPKOW	ENSG00000068394	Expressed in all - low	HPA000287	15	http://www.proteinatlas.org/ENSG00000068394/tissue/		x	x	0
figure 5	GPM6A	ENSG00000150625	Moderately tissue enriched	HPA017338	15	http://www.proteinatlas.org/ENSG00000150625/tissue/		0	0	x
figure 5	GPM6B	ENSG00000046653	Moderately tissue enriched	HPA002913	50	http://www.proteinatlas.org/ENSG00000046653/tissue/		x	0	x
figure 5	GPR123	ENSG00000197177	group enriched	HPA042773	185	http://www.proteinatlas.org/ENSG00000197177/tissue/		x	0	x
figure 5	GPR158	ENSG00000151025	Moderately tissue enriched	HPA013185	25	http://www.proteinatlas.org/ENSG00000151025/tissue/		x	0	x
figure 5	GPR17	ENSG00000144230	Moderately tissue enriched	HPA029766	400	http://www.proteinatlas.org/ENSG00000144230/tissue/		0	x	0
figure 5	GRIA1	ENSG00000155511	group enriched	HPA035202	200	http://www.proteinatlas.org/ENSG00000155511/tissue/		x	0	0
figure 5	GRIA2	ENSG00000120251	Moderately tissue enriched	HPA008441	15	http://www.proteinatlas.org/ENSG00000120251/tissue/		x	0	x
figure 5	GRIK3	ENSG00000163873	Moderately tissue enriched	HPA014709	150	http://www.proteinatlas.org/ENSG00000163873/tissue/		x	0	x
figure 5	GRK6	ENSG00000198055	Expressed in all - low	HPA018903	10	http://www.proteinatlas.org/ENSG00000198055/tissue/		x	x	x
figure 5	GRM1	ENSG00000152822	group enriched	HPA055642	250	http://www.proteinatlas.org/ENSG00000152822/tissue/		x	0	0
figure 5	GSTK1	ENSG00000197448	Expressed in all - high	HPA006311	50	http://www.proteinatlas.org/ENSG00000197448/tissue/		x	x	x
figure 5	GTF2I	ENSG00000077809	Expressed in all - high	HPA026638	15	http://www.proteinatlas.org/ENSG00000077809/tissue/		x	x	0
figure 5	HAPLN2	ENSG00000132702	Moderately tissue enriched	HPA045765	60	http://www.proteinatlas.org/ENSG00000132702/tissue/		0	0	x
figure 5	HAPLN4	ENSG00000187664	group enriched	HPA055856	50	http://www.proteinatlas.org/ENSG00000187664/tissue/		x	x	0
figure 5	HEPACAM	ENSG00000165478	group enriched	CAB025486	80	http://www.proteinatlas.org/ENSG00000165478/tissue/		0	0	x
figure 5	HEXIM1	ENSG00000186834	Expressed in all - low	HPA008926	600	http://www.proteinatlas.org/ENSG00000186834/tissue/		x	x	0
figure 5	HK1	ENSG00000156515	Expressed in all - low	HPA007043	100	http://www.proteinatlas.org/ENSG00000156515/tissue/		x	x	x
figure 5	HNRNPC	ENSG00000092199	Expressed in all - high	HPA051075	50	http://www.proteinatlas.org/ENSG00000092199/tissue/		x	x	0
figure 5	HNRNPM	ENSG00000099783	Expressed in all - high	HPA024344	800	http://www.proteinatlas.org/ENSG00000099783/tissue/		x	x	0
figure 5	HNRNPR	ENSG00000125944	Expressed in all - high	CAB011687	1500	http://www.proteinatlas.org/ENSG00000125944/tissue/		x	x	0
figure 5	HNRNPUL1	ENSG00000105323	Expressed in all - high	HPA049475	25	http://www.proteinatlas.org/ENSG00000105323/tissue/		x	x	0
figure 5	HPCA	ENSG00000121905	Moderately tissue enriched	CAB012340	350	http://www.proteinatlas.org/ENSG00000121905/tissue/		x	0	0
figure 5	HSF1	ENSG00000185122	Expressed in all - high	CAB004239	50	http://www.proteinatlas.org/ENSG00000185122/tissue/		x	x	0
figure 5	HSPA5	ENSG00000044574	Expressed in all - high	HPA038845	400	http://www.proteinatlas.org/ENSG00000044574/tissue/		x	x	0
figure 5	HUWE1	ENSG00000086758	Expressed in all - high	CAB022718	100	http://www.proteinatlas.org/ENSG00000086758/tissue/		x	0	0
figure 5	ICAM5	ENSG00000105376	group enriched	HPA009083	50	http://www.proteinatlas.org/ENSG00000105376/tissue/		0	0	x
figure 5	IDH3G	ENSG00000067829	Expressed in all - high	HPA000425	250	http://www.proteinatlas.org/ENSG00000067829/tissue/		x	x	x
figure 5	IMPACT	ENSG00000154059	Expressed in all - low	HPA041968	150	http://www.proteinatlas.org/ENSG00000154059/tissue/		x	x	0
figure 5	INA	ENSG00000148798	group enriched	CAB002059	50	http://www.proteinatlas.org/ENSG00000148798/tissue/		x	0	0
figure 5 & 7	ITGAM	ENSG00000169896	Group enriched	HPA002274	250	http://www.proteinatlas.org/ENSG00000169896/tissue/		0	x	0
figure 5	ITPKA	ENSG00000137825	group enriched	HPA040454	425	http://www.proteinatlas.org/ENSG00000137825/tissue/		0	x	0
figure 5	KARS	ENSG00000065427	Expressed in all - high	HPA041345	750	http://www.proteinatlas.org/ENSG00000065427/tissue/		x	x	0
figure 5	KCNB1	ENSG00000158445	group enriched	CAB001979	75	http://www.proteinatlas.org/ENSG00000158445/tissue/		x	0	0
figure 5	KCNC1	ENSG00000129159	Moderately tissue enriched	HPA047634	1000	http://www.proteinatlas.org/ENSG00000129159/tissue/		x	0	0
figure 5	KCNH1	ENSG00000143473	Moderately tissue enriched	HPA019445	400	http://www.proteinatlas.org/ENSG00000143473/tissue/		x	0	x
figure 5	KCNJ3	ENSG00000162989	group enriched	HPA024231	1000	http://www.proteinatlas.org/ENSG00000162989/tissue/		x	0	x
figure 5	KIAA0753	ENSG00000198920	Expressed in all - low	HPA023057	150	http://www.proteinatlas.org/ENSG00000198920/tissue/		x	0	0
figure 5	KIAA1045	ENSG00000122733	group enriched	HPA020974	500	http://www.proteinatlas.org/ENSG00000122733/tissue/		x	0	x
figure 5	KIF1A	ENSG00000130294	Moderately tissue enriched	HPA005442	100	http://www.proteinatlas.org/ENSG00000130294/tissue/		x	x	x
figure 5	KIFAP3	ENSG00000075945	Expressed in all - low	HPA023738	15	http://www.proteinatlas.org/ENSG00000075945/tissue/		x	x	x
figure 5	KIRREL3	ENSG00000149571	Moderately tissue enriched	HPA053324	10	http://www.proteinatlas.org/ENSG00000149571/tissue/		0	x	x
figure 5	KLC2	ENSG00000174996	Expressed in all - low	HPA040416	350	http://www.proteinatlas.org/ENSG00000174996/tissue/		x	x	x
figure 5	KLHL32	ENSG00000186231	Moderately tissue enriched	HPA039150	400	http://www.proteinatlas.org/ENSG00000186231/tissue/		0	x	0
figure 5	KPNB1	ENSG00000108424	Expressed in all - high	CAB034449	16000	http://www.proteinatlas.org/ENSG00000108424/tissue/		x	x	0
figure 5	KTN1	ENSG00000126777	Expressed in all - high	HPA003178	100	http://www.proteinatlas.org/ENSG00000126777/tissue/		x	x	0
figure 5	LAMP1	ENSG00000185896	Expressed in all - high	CAB004260	800	http://www.proteinatlas.org/ENSG00000185896/tissue/		x	x	x
figure 5	LMAN1	ENSG00000074695	Expressed in all - high	HPA002320	400	http://www.proteinatlas.org/ENSG00000074695/tissue/		x	x	0
figure 5	LUC7L3	ENSG00000108848	Expressed in all - high	HPA020017	175	http://www.proteinatlas.org/ENSG00000108848/tissue/		x	x	0
figure 5	MAG	ENSG00000105695	group enriched	CAB009345	125	http://www.proteinatlas.org/ENSG00000105695/tissue/		0	0	x
figure 5	MAGED2	ENSG00000102316	Expressed in all - high	HPA031573	350	http://www.proteinatlas.org/ENSG00000102316/tissue/		x	x	x
figure 5	MAOB	ENSG00000069535	Mixed high	HPA002328	100	http://www.proteinatlas.org/ENSG00000069535/tissue/		x	x	x
figure 5	MAP1A	ENSG00000166963	Moderately tissue enriched	HPA039063	1000	http://www.proteinatlas.org/ENSG00000166963/tissue/		x	x	x
figure 5	MAP1B	ENSG00000131711	Moderately tissue enriched	HPA022275	800	http://www.proteinatlas.org/ENSG00000131711/tissue/		x	0	0
figure 5	MAP2	ENSG00000078018	Moderately tissue enriched	HPA012828	80	http://www.proteinatlas.org/ENSG00000078018/tissue/		x	0	x
figure 5	MAP4	ENSG00000047849	Expressed in all - high	HPA038149	2500	http://www.proteinatlas.org/ENSG00000047849/tissue/		0	x	0
figure 5	MAPK8IP2	ENSG00000008735	Moderately tissue enriched	HPA034780	15	http://www.proteinatlas.org/ENSG00000008735/tissue/		x	x	x
figure 5 & 7	MBP	ENSG00000197971	Moderately tissue enriched	HPA049222	20000	http://www.proteinatlas.org/ENSG00000197971/tissue/		0	x	0
figure 5	MLC1	ENSG00000100427	group enriched	HPA003040	200	http://www.proteinatlas.org/ENSG00000100427/tissue/		0	x	0
figure 5	MLF2	ENSG00000089693	Expressed in all - high	HPA010859	25	http://www.proteinatlas.org/ENSG00000089693/tissue/		x	x	0
figure 5	MOBP	ENSG00000168314	Moderately tissue enriched	HPA035152	75	http://www.proteinatlas.org/ENSG00000168314/tissue/		0	0	x
figure 5	MOG	ENSG00000204655	Moderately tissue enriched	HPA021873	3000	http://www.proteinatlas.org/ENSG00000204655/tissue/		0	x	0
figure 5	MPHOSPH8	ENSG00000196199	Expressed in all - high	HPA039701	800	http://www.proteinatlas.org/ENSG00000196199/tissue/		x	x	0
figure 5	MRPS22	ENSG00000175110	Expressed in all - high	HPA006083	200	http://www.proteinatlas.org/ENSG00000175110/tissue/		x	x	x
figure 5	MT3	ENSG00000087250	Moderately tissue enriched	CAB017779	1500	http://www.proteinatlas.org/ENSG00000087250/tissue/		0	x	x
figure 5	NAE1	ENSG00000159593	Expressed in all - high	HPA042041	300	http://www.proteinatlas.org/ENSG00000159593/tissue/		x	x	x
figure 5	NAPB	ENSG00000125814	Moderately tissue enriched	CAB037225	5000	http://www.proteinatlas.org/ENSG00000125814/tissue/		x	0	x
figure 5	NBL1	ENSG00000158747	Expressed in all - low	CAB026132	100	http://www.proteinatlas.org/ENSG00000158747/tissue/		x	x	0
figure 5	NCAN	ENSG00000130287	Highly tissue enriched	HPA036814	300	http://www.proteinatlas.org/ENSG00000130287/tissue/		x	0	x
figure 5	NCDN	ENSG00000020129	Moderately tissue enriched	HPA023676	800	http://www.proteinatlas.org/ENSG00000020129/tissue/		x	0	x
figure 5	NDUFA8	ENSG00000119421	Expressed in all - high	HPA041510	250	http://www.proteinatlas.org/ENSG00000119421/tissue/		x	x	x
figure 4 & 5	NECAB1	ENSG00000123119	Moderately tissue enriched	HPA025963	50	http://www.proteinatlas.org/ENSG00000123119/tissue/		x	0	x
figure 4	NECAB1	ENSG00000123119	Moderately tissue enriched	HPA023252	150	http://www.proteinatlas.org/ENSG00000123119/tissue/		x	0	x
figure 4	NECAB1	ENSG00000123119	Moderately tissue enriched	HPA023629	1200	http://www.proteinatlas.org/ENSG00000123119/tissue/		x	0	x
figure 4	NECAB1	ENSG00000123119	Moderately tissue enriched	HPA031262	800	http://www.proteinatlas.org/ENSG00000123119/tissue/		x	0	x
figure 4 & 5	NECAB2	ENSG00000103154	group enriched	HPA013998	200	http://www.proteinatlas.org/ENSG00000103154/tissue/		x	0	x
figure 4	NECAB2	ENSG00000103154	group enriched	HPA014144	100	http://www.proteinatlas.org/ENSG00000103154/tissue/		x	0	x
figure 5	NKAIN3	ENSG00000185942	group enriched	HPA018833	50	http://www.proteinatlas.org/ENSG00000185942/tissue/		0	x	0
figure 5	NPM1	ENSG00000181163	Expressed in all - high	HPA011384	250	http://www.proteinatlas.org/ENSG00000181163/tissue/		x	x	0
figure 5	NPTXR	ENSG00000221890	Moderately tissue enriched	HPA001079	150	http://www.proteinatlas.org/ENSG00000221890/tissue/		x	0	x
figure 5	NPY	ENSG00000122585	group enriched	CAB034368	35	http://www.proteinatlas.org/ENSG00000122585/tissue/		x	0	0
figure 5	NRCAM	ENSG00000091129	group enriched	HPA012606	8	http://www.proteinatlas.org/ENSG00000091129/tissue/		0	0	x
figure 5 & 6	NRGN	ENSG00000154146	Moderately tissue enriched	CAB006908	2000	http://www.proteinatlas.org/ENSG00000154146/tissue/		x	0	0
figure 5	NUP62	ENSG00000213024	Expressed in all - low	HPA005435	25	http://www.proteinatlas.org/ENSG00000213024/tissue/		x	x	0
figure 5	OLFM1	ENSG00000130558	Moderately tissue enriched	HPA057444	275	http://www.proteinatlas.org/ENSG00000130558/tissue/		0	0	x
figure 5	OLIG2	ENSG00000205927	Highly tissue enriched	CAB019381	600	http://www.proteinatlas.org/ENSG00000205927/tissue/		0	x	0
figure 5	OMG	ENSG00000126861	Moderately tissue enriched	HPA012693	500	http://www.proteinatlas.org/ENSG00000126861/tissue/		x	x	x
figure 5	OPALIN	ENSG00000197430	Highly tissue enriched	HPA014372	700	http://www.proteinatlas.org/ENSG00000197430/tissue/		0	x	0
figure 5 & 7	P2RY12	ENSG00000169313	Moderately tissue enriched	HPA014518	100	http://www.proteinatlas.org/ENSG00000169313/tissue/		0	x	0
figure 5	PACSIN1	ENSG00000124507	Moderately tissue enriched	HPA028852	250	http://www.proteinatlas.org/ENSG00000124507/tissue/		x	0	x
figure 5	PAX6	ENSG00000007372	group enriched	CAB034143	30	http://www.proteinatlas.org/ENSG00000007372/tissue/		x	0	0
figure 6	PCDHA1	ENSG00000204970	Mixed low	HPA035969	450	http://www.proteinatlas.org/ENSG00000204970/tissue/		x	0	0
figure 5	PCSK1N	ENSG00000102109	group enriched	HPA003925	25	http://www.proteinatlas.org/ENSG00000102109/tissue/		0	x	x
figure 5	PDHX	ENSG00000110435	Expressed in all - low	HPA038485	1000	http://www.proteinatlas.org/ENSG00000110435/tissue/		x	x	x
figure 5	PDYN	ENSG00000101327	Moderately tissue enriched	HPA053342	200	http://www.proteinatlas.org/ENSG00000101327/tissue/		0	0	x
figure 5	PITRM1	ENSG00000107959	Expressed in all - high	HPA006754	25	http://www.proteinatlas.org/ENSG00000107959/tissue/		x	x	0
figure 5 & 7	PLP1	ENSG00000123560	Moderately tissue enriched	HPA004128	100	http://www.proteinatlas.org/ENSG00000123560/tissue/		0	x	0
figure 5	PNMA3	ENSG00000183837	group enriched	HPA047920	200	http://www.proteinatlas.org/ENSG00000183837/tissue/		0	0	x
figure 5	POLR2F	ENSG00000100142	Expressed in all - high	HPA000827	50	http://www.proteinatlas.org/ENSG00000100142/tissue/		x	x	0
figure 5	PPP1R13B	ENSG00000088808	Expressed in all - low	HPA006394	50	http://www.proteinatlas.org/ENSG00000088808/tissue/		x	x	x
figure 5	PPP1R15A	ENSG00000087074	Expressed in all - high	HPA020240	8	http://www.proteinatlas.org/ENSG00000087074/tissue/		x	0	0
figure 5	PPP1R8	ENSG00000117751	Expressed in all - low	HPA027406	120	http://www.proteinatlas.org/ENSG00000117751/tissue/		x	x	0
figure 5	PRKCG	ENSG00000126583	Moderately tissue enriched	CAB013051	20	http://www.proteinatlas.org/ENSG00000126583/tissue/		x	0	0
figure 5	PRKDC	ENSG00000253729	Expressed in all - low	CAB005167	200	http://www.proteinatlas.org/ENSG00000253729/tissue/		x	x	0
figure 5	PSAP	ENSG00000197746	Expressed in all - high	HPA004426	500	http://www.proteinatlas.org/ENSG00000197746/tissue/		x	x	0
figure 5	PSME3	ENSG00000131467	Expressed in all - high	HPA012510	350	http://www.proteinatlas.org/ENSG00000131467/tissue/		x	x	0
figure 5	PTPN5	ENSG00000110786	Moderately tissue enriched	HPA031014	600	http://www.proteinatlas.org/ENSG00000110786/tissue/		x	0	x
figure 5	PTPRN	ENSG00000054356	group enriched	HPA007179	250	http://www.proteinatlas.org/ENSG00000054356/tissue/		x	0	0
figure 5 & 6	RAB3A	ENSG00000105649	Moderately tissue enriched	CAB009949	900	http://www.proteinatlas.org/ENSG00000105649/tissue/		x	0	x
figure 5	RAB7A	ENSG00000075785	Expressed in all - high	HPA006964	15	http://www.proteinatlas.org/ENSG00000075785/tissue/		x	x	x
figure 5	RALY	ENSG00000125970	Expressed in all - high	HPA040971	1000	http://www.proteinatlas.org/ENSG00000125970/tissue/		x	x	0
figure 5	RALYL	ENSG00000184672	group enriched	HPA055868	2500	http://www.proteinatlas.org/ENSG00000184672/tissue/		x	x	0
figure 5	RANGAP1	ENSG00000100401	Expressed in all - high	CAB004293	100	http://www.proteinatlas.org/ENSG00000100401/tissue/		x	x	0
figure 5	RBFOX1	ENSG00000078328	group enriched	HPA040809	150	http://www.proteinatlas.org/ENSG00000078328/tissue/		x	0	0
figure 5	RBFOX3	ENSG00000167281	group enriched	HPA030790	100	http://www.proteinatlas.org/ENSG00000167281/tissue/		x	0	0
figure 5 & 6	REEP2	ENSG00000132563	Moderately tissue enriched	HPA031813	75	http://www.proteinatlas.org/ENSG00000132563/tissue/		x	x	x
figure 5	RFX4	ENSG00000111783	group enriched	HPA050527	150	http://www.proteinatlas.org/ENSG00000111783/tissue/		x	0	x
figure 5	RNF219	ENSG00000152193	Expressed in all - low	HPA034786	200	http://www.proteinatlas.org/ENSG00000152193/tissue/		x	x	x
figure 5	RPH3A	ENSG00000089169	Moderately tissue enriched	HPA002475	250	http://www.proteinatlas.org/ENSG00000089169/tissue/		x	0	x
figure 5	RPN2	ENSG00000118705	Expressed in all - high	HPA008297	75	http://www.proteinatlas.org/ENSG00000118705/tissue/		x	x	0
figure 5	RTN1	ENSG00000139970	Moderately tissue enriched	CAB002745	25	http://www.proteinatlas.org/ENSG00000139970/tissue/		x	0	x
figure 5	S100B	ENSG00000160307	group enriched	HPA015768	900	http://www.proteinatlas.org/ENSG00000160307/tissue/		0	x	x
figure 5	SAP18	ENSG00000150459	Expressed in all - high	HPA011352	50	http://www.proteinatlas.org/ENSG00000150459/tissue/		x	x	0
figure 5	SART1	ENSG00000175467	Expressed in all - high	HPA031188	1000	http://www.proteinatlas.org/ENSG00000175467/tissue/		x	0	0
figure 5	SCAF4	ENSG00000156304	Expressed in all - low	HPA018319	150	http://www.proteinatlas.org/ENSG00000156304/tissue/		x	x	0
figure 5	SCAF8	ENSG00000213079	Expressed in all - low	HPA035601	400	http://www.proteinatlas.org/ENSG00000213079/tissue/		x	x	0
figure 5	SCG3	ENSG00000104112	Moderately tissue enriched	HPA006880	250	http://www.proteinatlas.org/ENSG00000104112/tissue/		x	x	x
figure 5	SCN2A	ENSG00000136531	Moderately tissue enriched	CAB022567	500	http://www.proteinatlas.org/ENSG00000136531/tissue/		x	0	0
figure 5	SEPT3	ENSG00000100167	Moderately tissue enriched	CAB017633	400	http://www.proteinatlas.org/ENSG00000100167/tissue/		x	0	x
figure 5	SERPINI1	ENSG00000163536	Moderately tissue enriched	HPA001565	150	http://www.proteinatlas.org/ENSG00000163536/tissue/		x	0	0
figure 5	SEZ6	ENSG00000063015	Moderately tissue enriched	HPA011777	25	http://www.proteinatlas.org/ENSG00000063015/tissue/	SEZ6	x	x	x
figure 5	SF3A1	ENSG00000099995	Expressed in all - high	HPA030083	1500	http://www.proteinatlas.org/ENSG00000099995/tissue/		x	x	0
figure 5	SF3A2	ENSG00000104897	Expressed in all - low	HPA042843	700	http://www.proteinatlas.org/ENSG00000104897/tissue/		x	x	0
figure 5	SH3GL2	ENSG00000107295	Moderately tissue enriched	HPA026685	150	http://www.proteinatlas.org/ENSG00000107295/tissue/		x	0	x
figure 5	SH3GL3	ENSG00000140600	group enriched	HPA039381	1200	http://www.proteinatlas.org/ENSG00000140600/tissue/		0	0	x
figure 5	SHMT2	ENSG00000182199	Expressed in all - low	HPA020543	250	http://www.proteinatlas.org/ENSG00000182199/tissue/		x	x	x
figure 5	SIKE1	ENSG00000052723	Expressed in all - low	HPA024177	300	http://www.proteinatlas.org/ENSG00000052723/tissue/		x	x	x
figure 7	SIRT2	ENSG00000068903	Expressed in all - high	HPA011165	100	http://www.proteinatlas.org/ENSG00000068903/tissue/		0	x	x
figure 5 & 6	SLC17A6	ENSG00000091664	Moderately tissue enriched	CAB037130	2000	http://www.proteinatlas.org/ENSG00000091664/tissue/		0	0	x
figure 5	SLC17A7	ENSG00000104888	Highly tissue enriched	HPA050458	180	http://www.proteinatlas.org/ENSG00000104888/tissue/		0	0	x
figure 5 & 6	SLC1A2	ENSG00000110436	Moderately tissue enriched	CAB002574	60	http://www.proteinatlas.org/ENSG00000110436/tissue/		0	x	0
figure 5	SLC1A3	ENSG00000079215	Moderately tissue enriched	HPA037468	100	http://www.proteinatlas.org/ENSG00000079215/tissue/		0	0	x
figure 5	SLC32A1	ENSG00000101438	Moderately tissue enriched	HPA058559	40	http://www.proteinatlas.org/ENSG00000101438/tissue/		0	0	x
figure 5	SLC35F1	ENSG00000196376	Moderately tissue enriched	HPA019576	550	http://www.proteinatlas.org/ENSG00000196376/tissue/		x	0	x
figure 5	SLC4A10	ENSG00000144290	Moderately tissue enriched	HPA034755	125	http://www.proteinatlas.org/ENSG00000144290/tissue/		x	0	x
figure 5	SLC6A1	ENSG00000157103	group enriched	CAB022293	75	http://www.proteinatlas.org/ENSG00000157103/tissue/		0	0	x
figure 8	SLC6A12	ENSG00000111181	group enriched	HPA034973	150	http://www.proteinatlas.org/ENSG00000111181/tissue/		0	0	0
figure 5	SLC7A14	ENSG00000013293	Moderately tissue enriched	HPA045929	1700	http://www.proteinatlas.org/ENSG00000013293/tissue/		0	0	x
figure 5	SLC8A2	ENSG00000118160	Moderately tissue enriched	HPA050818	350	http://www.proteinatlas.org/ENSG00000118160/tissue/		0	0	x
figure 5	SLITRK1	ENSG00000178235	Moderately tissue enriched	HPA012414	250	http://www.proteinatlas.org/ENSG00000178235/tissue/		x	0	0
figure 5	SMARCB1	ENSG00000099956	Expressed in all - high	HPA019127	75	http://www.proteinatlas.org/ENSG00000099956/tissue/		x	x	0
figure 5	SMARCE1	ENSG00000073584	Expressed in all - high	CAB037318	1500	http://www.proteinatlas.org/ENSG00000073584/tissue/		x	x	0
figure 5	SNAP25	ENSG00000132639	Moderately tissue enriched	CAB000360	1000	http://www.proteinatlas.org/ENSG00000132639/tissue/		0	0	x
figure 5	SNAP91	ENSG00000065609	group enriched	CAB009745	150	http://www.proteinatlas.org/ENSG00000065609/tissue/		x	x	x
figure 5	SNCA	ENSG00000145335	group enriched	HPA005459	25	http://www.proteinatlas.org/ENSG00000145335/tissue/		0	0	x
figure 5	SNCB	ENSG00000074317	Moderately tissue enriched	HPA035876	500	http://www.proteinatlas.org/ENSG00000074317/tissue/		x	x	x
figure 5	SND1	ENSG00000197157	Expressed in all - high	HPA002529	50	http://www.proteinatlas.org/ENSG00000197157/tissue/		x	x	0
figure 5	SPHKAP	ENSG00000153820	group enriched	HPA048168	250	http://www.proteinatlas.org/ENSG00000153820/tissue/		x	0	0
figure 5	SRSF6	ENSG00000124193	Expressed in all - high	HPA029005	175	http://www.proteinatlas.org/ENSG00000124193/tissue/		x	x	0
figure 5	ST13	ENSG00000100380	Expressed in all - high	HPA043233	3000	http://www.proteinatlas.org/ENSG00000100380/tissue/		x	x	x
figure 5	ST18	ENSG00000147488	Moderately tissue enriched	HPA044919	200	http://www.proteinatlas.org/ENSG00000147488/tissue/		x	0	0
figure 5	ST8SIA5	ENSG00000101638	group enriched	HPA043813	10	http://www.proteinatlas.org/ENSG00000101638/tissue/		0	0	x
figure 5	STUB1	ENSG00000103266	Expressed in all - high	HPA043531	600	http://www.proteinatlas.org/ENSG00000103266/tissue/		x	0	x
figure 5	STXBP1	ENSG00000136854	Moderately tissue enriched	HPA008209	75	http://www.proteinatlas.org/ENSG00000136854/tissue/		x	0	x
figure 5	SULT4A1	ENSG00000130540	Moderately tissue enriched	HPA003129	10	http://www.proteinatlas.org/ENSG00000130540/tissue/		x	0	0
figure 5	SV2A	ENSG00000159164	Moderately tissue enriched	HPA007863	150	http://www.proteinatlas.org/ENSG00000159164/tissue/		x	0	x
figure 5	SV2B	ENSG00000185518	Moderately tissue enriched	HPA046247	250	http://www.proteinatlas.org/ENSG00000185518/tissue/		0	0	x
figure 5	SYN1	ENSG00000008056	Moderately tissue enriched	CAB021929	100	http://www.proteinatlas.org/ENSG00000008056/tissue/		0	0	x
figure 5	SYNGR3	ENSG00000127561	group enriched	HPA042842	2000	http://www.proteinatlas.org/ENSG00000127561/tissue/		0	0	x
figure 5	SYNPR	ENSG00000163630	group enriched	HPA051368	175	http://www.proteinatlas.org/ENSG00000163630/tissue/		0	0	x
figure 5 & 6	SYP	ENSG00000102003	Moderately tissue enriched	CAB055505	150	http://www.proteinatlas.org/ENSG00000102003/tissue/		0	0	x
figure 5	TAF4	ENSG00000130699	Expressed in all - low	CAB031484	25	http://www.proteinatlas.org/ENSG00000130699/tissue/		x	x	0
figure 5	TARDBP	ENSG00000120948	Expressed in all - high	CAB003703	2000	http://www.proteinatlas.org/ENSG00000120948/tissue/		x	x	0
figure 5	TGOLN2	ENSG00000152291	Expressed in all - high	HPA012723	500	http://www.proteinatlas.org/ENSG00000152291/tissue/		x	x	0
figure 5	THRAP3	ENSG00000054118	Expressed in all - high	HPA012041	250	http://www.proteinatlas.org/ENSG00000054118/tissue/		x	x	0
figure 5	TMEM132B	ENSG00000139364	group enriched	HPA035661	10	http://www.proteinatlas.org/ENSG00000139364/tissue/		0	x	0
figure 5	TMOD2	ENSG00000128872	Moderately tissue enriched	HPA041365	1000	http://www.proteinatlas.org/ENSG00000128872/tissue/		x	0	x
figure 5	TNR	ENSG00000116147	Moderately tissue enriched	HPA027134	600	http://www.proteinatlas.org/ENSG00000116147/tissue/		0	0	x
figure 5	TOLLIP	ENSG00000078902	Expressed in all - high	HPA038622	50	http://www.proteinatlas.org/ENSG00000078902/tissue/		x	x	x
figure 5	TOM1L2	ENSG00000175662	Expressed in all - low	HPA022541	250	http://www.proteinatlas.org/ENSG00000175662/tissue/		x	x	x
figure 5	TOP1	ENSG00000198900	Expressed in all - high	CAB009058	50	http://www.proteinatlas.org/ENSG00000198900/tissue/		x	x	0
figure 5	TOP2B	ENSG00000077097	Expressed in all - high	CAB004601	100	http://www.proteinatlas.org/ENSG00000077097/tissue/		x	x	0
figure 5	TPPP	ENSG00000171368	Moderately tissue enriched	HPA036575	6000	http://www.proteinatlas.org/ENSG00000171368/tissue/		0	x	x
figure 5	TPR	ENSG00000047410	Expressed in all - low	HPA019661	150	http://www.proteinatlas.org/ENSG00000047410/tissue/		x	x	0
figure 5	TRAP1	ENSG00000126602	Expressed in all - high	HPA041082	120	http://www.proteinatlas.org/ENSG00000126602/tissue/		x	x	x
figure 5	TRAP1	ENSG00000126602	Expressed in all - high	HPA044227	450	http://www.proteinatlas.org/ENSG00000126602/tissue/		x	x	x
figure 5	TSG101	ENSG00000074319	Expressed in all - high	HPA006161	35	http://www.proteinatlas.org/ENSG00000074319/tissue/		x	0	x
figure 5	UBTF	ENSG00000108312	Expressed in all - high	HPA006385	250	http://www.proteinatlas.org/ENSG00000108312/tissue/		x	x	0
figure 5	UCHL1	ENSG00000154277	group enriched	HPA005993	50	http://www.proteinatlas.org/ENSG00000154277/tissue/		x	x	x
figure 5	UPF3B	ENSG00000125351	Expressed in all - low	HPA001800	350	http://www.proteinatlas.org/ENSG00000125351/tissue/		x	x	0
figure 5	USP10	ENSG00000103194	Expressed in all - high	HPA006749	250	http://www.proteinatlas.org/ENSG00000103194/tissue/		x	x	0
figure 5	WDR37	ENSG00000047056	Expressed in all - low	HPA037376	150	http://www.proteinatlas.org/ENSG00000047056/tissue/		x	x	x
figure 5	XRCC1	ENSG00000073050	Expressed in all - low	HPA006717	200	http://www.proteinatlas.org/ENSG00000073050/tissue/		x	x	0
figure 5	ZC3H15	ENSG00000065548	Expressed in all - high	HPA031101	2000	http://www.proteinatlas.org/ENSG00000065548/tissue/		x	0	0
figure 5	ZC3H18	ENSG00000158545	Expressed in all - low	HPA041327	150	http://www.proteinatlas.org/ENSG00000158545/tissue/		x	x	0
figure 5	ZNF830	ENSG00000198783	Expressed in all - low	HPA024754	200	http://www.proteinatlas.org/ENSG00000198783/tissue/		x	x	0
