# Supplementary material for: Defining the Human Brain Proteome Using Transcriptomics and Antibody-Based Profiling with a Focus on the Cerebral Cortex
Source: PLoS One. 2015 Jun 15;10(6):e0130028. doi: 10.1371/journal.pone.0130028 (PMC4468152; doi:10.1371/journal.pone.0130028)
Supplement: S5 Table — (XLS) [file pone.0130028.s007.xls]

## Sheet: Sheet1
sample	mapped reads
colonrectum_a	60588203
colonrectum_b	73000322
colonrectum_c	55079079
colonrectum_d	39445107
colonrectum_f	17045567
kidney_a	55871420
kidney_b	56723883
kidney_c	34696353
kidney_d	33057916
liver_a	38512136
liver_c	17199569
liver_d	25156919
pancreas_6a	33232243
pancreas_6b	27214396
lung_3e	33317604
lung_3f	39457670
lung_4a	18162951
lung_4d	22525786
lung_4b	12499534
prostate_4a	28168959
prostate_4b	22789396
prostate_4c	20733576
prostate_a	20209441
brain_3b	37730123
brain_3c	31885209
brain_a	37478138
stomach_a	49311110
stomach_3a	28413778
stomach_3b	33443345
spleen_3a	35687813
spleen_3b	28553812
spleen_3c	32494982
spleen_3d	37601911
lymphnode_4a	26074111
lymphnode_4b	26555113
lymphnode_5a	50076622
lymphnode_5b	39114835
lymphnode_5c	46043077
appendices_4a	20315142
appendices_4b	20082585
appendices_4c	22539874
smallintestine_4a	20269737
smallintestine_4b	25055023
smallintestine_4c	25929576
smallintestine_4d	22877834
adrenal_4a	22077574
adrenal_4c	21807435
adrenal_4d	23420128
duodenum_4b	20790668
duodenum_4c	18242392
fat_e	24848412
fat_a	25161568
fat_x1	18585705
endometrium_4a	16328511
endometirum_4b	21150087
endometrium_5a	40823897
placenta_3a	39850557
placenta_6a	42500887
placenta_6b	39283864
placenta_6c	48582866
testis_4a	20497475
testis_7a	50747453
testis_7b	47826567
testis_7c	47592140
testis_7d	52122582
testis_7e	67784707
testis_7f	64226080
gallbladder_5a	35271997
gallbladder_5b	34842366
gallbladder_5c	40379721
urinarybladder_5c	35702492
urinarybladder_5b	32926765
thyroid_5a	51177019
thyroid_5b	68103513
thyroid_5c	34866355
thyroid_5d	47487761
esophagus_5a	26830409
esophagus_5b	33069024
esophagus_5c	36607207
heart_5a	30125750
heart_5b	42532507
heart_6a	38701877
heart_6b	34409141
skin_5e	39700489
skin_5f	45185728
skin_6a	36157744
ovary_6a	45700530
ovary_6b	48662600
bonemarrow_5a	45990446
bonemarrow_6a	51030618
bonemarrow_6b	57967071
bonemarrow_6c	52427102
salivarygland_6a	33444959
salivarygland_6b	35464036
salivarygland_6c	30071181
average	3.58033e+07
